# Supplementary material for: 5-(4-Fluoro­phen­yl)-1-[4-(4-methyl­phen­yl)thia­zol-2-yl]-3-[4-(prop-2-yn­yloxy)phen­yl]-4,5-di­hydro-1H-pyrazole
Source: IUCrdata. 2022 Oct 25;7(Pt 10):x221003. doi: 10.1107/S2414314622010033 (PMC9638060; doi:10.1107/S2414314622010033)
Supplement: Supplementary file 1 [file x-07-x221003-sup1.cif]

##############################################################################
#                                                                            #
# This CIF contains the data for a data article accepted for                 #
# publication in IUCrData. It conforms to the requirements of                #
# Notes for Authors for IUCrData, and has been                               #
# peer reviewed under the auspices of IUCrData.                              #
#                                                                            #
# Full details of the Crystallographic Information File format               #
# are given in the paper "The Crystallographic Information File (CIF):       #
# a New Standard Archive File for Crystallography" by S. R. Hall, F. H.      #
# Allen and I. D. Brown [Acta Cryst. (1991), A47, 655-685].                  #
#                                                                            #
# The current version of the core CIF dictionary is obtainable from          #
# ftp://ftp.iucr.org/pub/cif_core.dic.                                       #
#                                                                            #
# Software is freely available for graphical display of the structure(s)     #
# in this CIF. For information consult the CIF software page                 #
# http://www.iucr.org/resources/cif/software.                                #
#                                                                            #
# This file may be used for bona fide research purposes within the           #
# scientific community so long as proper attribution is given to the data    # 
# article from which it was obtained.                                        #
#                                                                            #
##############################################################################
data_I
_audit_creation_method
;
Olex2 1.5
(compiled 2022.04.07 svn.rca3783a0 for OlexSys, GUI svn.r6498)
;
_journal_date_recd_electronic     2022-10-12
_journal_date_accepted     2022-10-13
_journal_name_full     'IUCrData'
_journal_year     2022
_journal_volume     7
_journal_issue     10
_journal_page_first     0
_journal_page_last     0
_journal_paper_category     HO
_journal_paper_doi     10.1107/S2414314622010033
_journal_coeditor_code     BT4127
_publ_contact_author_name     'Hemmige S. Yathirajan'
_publ_contact_author_address
;
Department of Studies in Chemistry
University of Mysore
Manasagangotri
Mysore 570 006
India
;
_publ_contact_author_email     yathirajan@hotmail.com
_publ_contact_author_fax     ?
_publ_contact_author_phone     ?
_publ_section_title
;\
5-(4-Fluorophenyl)-1-[4-(4-methylphenyl)thiazol-2-yl]-3-[4-(prop-2-ynyloxy)\
phenyl]-4,5-dihydro-1<i>H</i>-pyrazole
;
loop_
    _publ_author_name
    _publ_author_footnote
    _publ_author_address
    'Archana, Sreeramapura D.' .
;
Department of Studies in Chemistry
University of Mysore
Manasagangotri
Mysore 570 006
India
;
    'Nagma Banu, Holalagudu A.' .
;
Department of Studies in Chemistry
Mangalore University
Mangalagangotri
Mangalore 574 199
India
;
    'Kalluraya, Balakrishna' .
;
Department of Studies in Chemistry
Mangalore University
Mangalagangotri
Mangalore 574 199
India
;
    'Yathirajan, Hemmige S.' .
;
Department of Studies in Chemistry
University of Mysore
Manasagangotri
Mysore 570 006
India
;
    'Balerao, Rishik' .
;
Thomas Jefferson High School for Science and Technology
6560 Braddock Rd
Alexandria
VA 22312
USA
;
    'Butcher, Ray J.' .
;
Department of Chemistry
Howard University
525 College Street NW
Washington
DC 20059
USA
;
_publ_section_synopsis
;\
The structure of
5-(4-fluorophenyl)-1-[4-(4-methylphenyl)thiazol-2-yl]-3-[4-(prop-2-ynyloxy)\
phenyl]-4,5-dihydro-1<i>H</i>-pyrazole was determined by X-ray
crystallography.
;
_chemical_name_systematic
;\
5-(4-Fluorophenyl)-1-[4-(4-methylphenyl)thiazol-2-yl]-3-[4-(prop-2-\
ynyloxy)phenyl]-4,5-dihydro-1<i>H</i>-pyrazole
;
_chemical_name_common     ?
_chemical_formula_moiety     'C28 H22 F N3 O S'
_chemical_formula_sum     'C28 H22 F N3 O S'
_chemical_formula_iupac     'C28 H22 F N3 O S'
_chemical_formula_weight     467.54
_chemical_melting_point     ?
_space_group_crystal_system     monoclinic
_space_group_name_H-M_alt     'P 1 21/c 1'
_space_group_name_Hall     '-P 2ybc'
loop_
    _space_group_symop_operation_xyz
    'x, y, z'
    '-x, y+1/2, -z+1/2'
    '-x, -y, -z'
    'x, -y-1/2, z-1/2'
_cell_length_a     10.7859(13)
_cell_length_b     14.5638(16)
_cell_length_c     14.9956(14)
_cell_angle_alpha     90
_cell_angle_beta     97.144(3)
_cell_angle_gamma     90
_cell_volume     2337.3(4)
_cell_formula_units_Z     4
_cell_measurement_reflns_used     8134
_cell_measurement_theta_min     2.316
_cell_measurement_theta_max     19.373
_cell_measurement_temperature     100.00
_exptl_crystal_description     prism
_exptl_crystal_colour     'pale yellow'
_exptl_crystal_size_max     0.24
_exptl_crystal_size_mid     0.17
_exptl_crystal_size_min     0.12
_exptl_crystal_density_diffrn     1.329
_exptl_crystal_density_meas     ?
_exptl_crystal_density_method     ?
_exptl_crystal_F_000     976
_exptl_absorpt_coefficient_mu     0.173
_exptl_absorpt_correction_type     multi-scan
_exptl_absorpt_process_details
;
(SADABS; Sheldrick, 2003)
;
_exptl_absorpt_correction_T_min     0.6668
_exptl_absorpt_correction_T_max     0.7402
_diffrn_ambient_temperature     100.00
_diffrn_source     ?
_diffrn_source_power     0.07
_diffrn_source_voltage     50.0
_diffrn_source_current     1.4
_diffrn_radiation_type     MoK\a
_diffrn_radiation_wavelength     0.71073
_diffrn_measurement_device_type     'Bruker APEXII CCD'
_diffrn_measurement_method     '\w & \f scans'
_diffrn_detector_area_resol_mean     ?
_diffrn_reflns_number     34158
_diffrn_reflns_av_R_equivalents     0.0554
_diffrn_reflns_av_unetI/netI     0.0349
_diffrn_reflns_theta_min     2.362
_diffrn_reflns_theta_max     27.477
_diffrn_reflns_theta_full     25.242
_diffrn_measured_fraction_theta_max     0.998
_diffrn_measured_fraction_theta_full     0.999
_diffrn_reflns_limit_h_min     -13
_diffrn_reflns_limit_h_max     13
_diffrn_reflns_limit_k_min     -18
_diffrn_reflns_limit_k_max     18
_diffrn_reflns_limit_l_min     -19
_diffrn_reflns_limit_l_max     18
_refine_special_details     ?
_reflns_number_total     5339
_reflns_number_gt     3999
_reflns_threshold_expression     'I > 2\s(I)'
_refine_ls_structure_factor_coef     Fsqd
_refine_ls_matrix_type     full
_refine_ls_R_factor_all     0.0623
_refine_ls_R_factor_gt     0.0427
_refine_ls_wR_factor_gt     0.1089
_refine_ls_wR_factor_ref     0.1237
_refine_ls_goodness_of_fit_ref     1.045
_refine_ls_restrained_S_all     1.045
_refine_ls_number_reflns     5339
_refine_ls_number_parameters     312
_refine_ls_number_restraints     0
_refine_ls_hydrogen_treatment     mixed
_refine_ls_weighting_scheme     calc
_refine_ls_weighting_details
              'w=1/[\s^2^(Fo^2^)+(0.0555P)^2^+0.4922P] where P=(Fo^2^+2Fc^2^)/3'
_atom_sites_solution_hydrogens     mixed
_atom_sites_solution_primary     direct
_atom_sites_solution_secondary     ?
_refine_ls_shift/su_max     0.001
_refine_ls_shift/su_mean     0.000
_refine_diff_density_max     0.210
_refine_diff_density_min     -0.245
_refine_ls_extinction_method     none
_refine_ls_extinction_coef     .
loop_
    _atom_type_symbol
    _atom_type_description
    _atom_type_scat_dispersion_real
    _atom_type_scat_dispersion_imag
    _atom_type_scat_source
    'C' 'C' 0.0033 0.0016
                         'International Tables Vol C Tables 4.2.6.8 and 6.1.1.4'
    'H' 'H' 0.0000 0.0000
                         'International Tables Vol C Tables 4.2.6.8 and 6.1.1.4'
    'F' 'F' 0.0171 0.0103
                         'International Tables Vol C Tables 4.2.6.8 and 6.1.1.4'
    'N' 'N' 0.0061 0.0033
                         'International Tables Vol C Tables 4.2.6.8 and 6.1.1.4'
    'O' 'O' 0.0106 0.0060
                         'International Tables Vol C Tables 4.2.6.8 and 6.1.1.4'
    'S' 'S' 0.1246 0.1234
                         'International Tables Vol C Tables 4.2.6.8 and 6.1.1.4'
_computing_data_collection
;
APEX 2 (Bruker, 2005)
;
_computing_cell_refinement
;
APEX 2 (Bruker, 2005)
;
_computing_data_reduction
;
APEX 2 (Bruker, 2005)
;
_computing_structure_solution
;
SHELXT (Sheldrick, 2015<i>a</i>)
;
_computing_structure_refinement
;
SHELXL2018 (Sheldrick, 2015<i>b</i>)
;
_computing_molecular_graphics
;
OLEX2 (Dolomanov <i>et al.</i>,  2009)
;
_computing_publication_material
;
OLEX2 (Dolomanov <i>et al.</i>,  2009)
;
loop_
    _atom_site_type_symbol
    _atom_site_label
    _atom_site_fract_x
    _atom_site_fract_y
    _atom_site_fract_z
    _atom_site_U_iso_or_equiv
    _atom_site_adp_type
    _atom_site_calc_flag
    _atom_site_occupancy
    _atom_site_disorder_assembly
    _atom_site_disorder_group
    S S1 0.41974(4) 0.50137(3) 0.68772(3) 0.05135(14) Uani d 1 . .
    F F1 0.30040(14) 0.00083(9) 0.45510(11) 0.0947(5) Uani d 1 . .
    O O1 1.05115(12) 0.28517(9) 1.05004(8) 0.0620(4) Uani d 1 . .
    N N1 0.55591(13) 0.35607(10) 0.64338(9) 0.0504(3) Uani d 1 . .
    N N2 0.62314(12) 0.36498(9) 0.72765(9) 0.0458(3) Uani d 1 . .
    N N3 0.40086(11) 0.41449(9) 0.53590(9) 0.0416(3) Uani d 1 . .
    C C1 0.71955(14) 0.31161(11) 0.73107(11) 0.0429(4) Uani d 1 . .
    C C2 0.72870(16) 0.25989(13) 0.64542(11) 0.0519(4) Uani d 1 . .
    H H2A 0.725916 0.192751 0.655328 0.062 Uiso calc 1 . .
    H H2B 0.806651 0.275473 0.620224 0.062 Uiso calc 1 . .
    C C3 0.61252(15) 0.29284(11) 0.58290(11) 0.0453(4) Uani d 1 . .
    H H3 0.639256 0.327907 0.531225 0.054 Uiso calc 1 . .
    C C4 0.46340(14) 0.41667(10) 0.61583(11) 0.0421(3) Uani d 1 . .
    C C5 0.30581(16) 0.53433(12) 0.60280(11) 0.0501(4) Uani d 1 . .
    H H5 0.248195 0.582902 0.607499 0.060 Uiso calc 1 . .
    C C6 0.30918(15) 0.48190(10) 0.52848(11) 0.0415(3) Uani d 1 . .
    C C7 0.22498(15) 0.48815(10) 0.44307(11) 0.0428(4) Uani d 1 . .
    C C8 0.11627(19) 0.53946(15) 0.43594(13) 0.0641(5) Uani d 1 . .
    H H8 0.096611 0.573810 0.486179 0.077 Uiso calc 1 . .
    C C9 0.0357(2) 0.54138(16) 0.35642(14) 0.0711(6) Uani d 1 . .
    H H9 -0.038797 0.576647 0.353696 0.085 Uiso calc 1 . .
    C C10 0.06012(18) 0.49389(12) 0.28146(12) 0.0542(4) Uani d 1 . .
    C C11 0.16914(18) 0.44361(13) 0.28824(12) 0.0554(4) Uani d 1 . .
    H H11 0.189312 0.410573 0.237352 0.066 Uiso calc 1 . .
    C C12 0.25025(16) 0.44011(12) 0.36778(11) 0.0499(4) Uani d 1 . .
    H H12 0.324148 0.404195 0.370509 0.060 Uiso calc 1 . .
    C C13 -0.0308(2) 0.49575(16) 0.19603(14) 0.0742(6) Uani d 1 . .
    H H13A -0.115982 0.487080 0.210809 0.111 Uiso calc 1 . .
    H H13B -0.010253 0.446321 0.156014 0.111 Uiso calc 1 . .
    H H13C -0.024930 0.555058 0.165965 0.111 Uiso calc 1 . .
    C C14 0.52458(14) 0.21655(11) 0.54827(10) 0.0417(3) Uani d 1 . .
    C C15 0.50313(16) 0.19735(12) 0.45752(11) 0.0513(4) Uani d 1 . .
    H H15 0.540276 0.234834 0.416283 0.062 Uiso calc 1 . .
    C C16 0.42798(18) 0.12400(13) 0.42561(13) 0.0605(5) Uani d 1 . .
    H H16 0.414806 0.109938 0.363286 0.073 Uiso calc 1 . .
    C C17 0.37364(18) 0.07275(13) 0.48627(15) 0.0615(5) Uani d 1 . .
    C C18 0.3914(2) 0.08969(13) 0.57641(15) 0.0645(5) Uani d 1 . .
    H H18 0.352303 0.052768 0.617046 0.077 Uiso calc 1 . .
    C C19 0.46802(17) 0.16219(12) 0.60694(12) 0.0537(4) Uani d 1 . .
    H H19 0.481996 0.174834 0.669533 0.064 Uiso calc 1 . .
    C C20 0.80833(14) 0.30375(11) 0.81275(10) 0.0425(3) Uani d 1 . .
    C C21 0.79227(15) 0.35436(12) 0.88945(11) 0.0484(4) Uani d 1 . .
    H H21 0.722761 0.394575 0.888410 0.058 Uiso calc 1 . .
    C C22 0.87487(16) 0.34712(13) 0.96621(11) 0.0515(4) Uani d 1 . .
    H H22 0.862460 0.382276 1.017719 0.062 Uiso calc 1 . .
    C C23 0.97723(15) 0.28819(12) 0.96889(11) 0.0459(4) Uani d 1 . .
    C C24 0.99600(16) 0.23779(12) 0.89378(11) 0.0503(4) Uani d 1 . .
    H H24 1.065768 0.197771 0.895145 0.060 Uiso calc 1 . .
    C C25 0.91183(15) 0.24615(12) 0.81614(11) 0.0493(4) Uani d 1 . .
    H H25 0.925194 0.211853 0.764298 0.059 Uiso calc 1 . .
    C C26 1.15665(16) 0.22557(13) 1.05765(11) 0.0520(4) Uani d 1 . .
    H H26A 1.221624 0.250122 1.022969 0.062 Uiso calc 1 . .
    H H26B 1.131967 0.163786 1.034290 0.062 Uiso calc 1 . .
    C C27 1.20376(17) 0.22073(13) 1.15271(12) 0.0553(4) Uani d 1 . .
    C C28 1.2393(2) 0.21588(18) 1.22951(16) 0.0804(7) Uani d 1 . .
    H H28 1.256(3) 0.209(2) 1.2914(19) 0.121(10) Uiso d 1 . .
loop_
    _atom_site_aniso_label
    _atom_site_aniso_U_11
    _atom_site_aniso_U_22
    _atom_site_aniso_U_33
    _atom_site_aniso_U_12
    _atom_site_aniso_U_13
    _atom_site_aniso_U_23
    S1 0.0563(3) 0.0476(2) 0.0466(2) 0.00514(19) -0.00782(18) -0.00366(18)
    F1 0.0895(9) 0.0677(8) 0.1199(12) -0.0298(7) -0.0144(8) -0.0172(7)
    O1 0.0650(8) 0.0700(8) 0.0460(7) 0.0306(7) -0.0132(6) -0.0083(6)
    N1 0.0508(8) 0.0449(8) 0.0497(8) 0.0081(6) -0.0162(6) -0.0063(6)
    N2 0.0465(7) 0.0418(7) 0.0454(7) 0.0022(6) -0.0085(6) -0.0006(6)
    N3 0.0399(7) 0.0379(7) 0.0445(7) -0.0016(5) -0.0049(5) 0.0027(5)
    C1 0.0404(8) 0.0409(8) 0.0454(9) -0.0008(6) -0.0026(6) 0.0003(7)
    C2 0.0448(9) 0.0569(10) 0.0511(10) 0.0043(8) -0.0060(7) -0.0070(8)
    C3 0.0450(8) 0.0438(9) 0.0447(9) 0.0004(7) -0.0039(7) -0.0011(7)
    C4 0.0401(8) 0.0359(8) 0.0477(9) -0.0024(6) -0.0045(6) 0.0026(6)
    C5 0.0523(9) 0.0466(9) 0.0487(10) 0.0080(8) -0.0042(7) 0.0019(7)
    C6 0.0406(8) 0.0371(8) 0.0454(8) -0.0012(6) -0.0003(6) 0.0063(6)
    C7 0.0427(8) 0.0383(8) 0.0458(9) -0.0022(6) -0.0012(7) 0.0060(6)
    C8 0.0623(11) 0.0692(12) 0.0569(11) 0.0230(10) -0.0086(9) -0.0102(9)
    C9 0.0638(12) 0.0771(14) 0.0658(13) 0.0250(11) -0.0178(10) -0.0050(11)
    C10 0.0587(10) 0.0510(10) 0.0489(10) -0.0079(8) -0.0096(8) 0.0093(8)
    C11 0.0636(11) 0.0578(11) 0.0435(9) -0.0051(9) 0.0017(8) 0.0012(8)
    C12 0.0483(9) 0.0517(10) 0.0488(9) 0.0014(7) 0.0032(7) 0.0040(7)
    C13 0.0806(15) 0.0761(14) 0.0581(12) -0.0112(11) -0.0225(10) 0.0095(10)
    C14 0.0432(8) 0.0388(8) 0.0408(8) 0.0043(6) -0.0039(6) 0.0010(6)
    C15 0.0566(10) 0.0523(10) 0.0425(9) -0.0013(8) -0.0036(7) 0.0028(7)
    C16 0.0681(12) 0.0584(11) 0.0489(10) 0.0040(9) -0.0161(9) -0.0086(8)
    C17 0.0570(11) 0.0439(10) 0.0800(14) -0.0070(8) -0.0058(10) -0.0063(9)
    C18 0.0711(12) 0.0482(10) 0.0755(13) -0.0109(9) 0.0145(10) 0.0017(9)
    C19 0.0651(11) 0.0480(9) 0.0475(10) -0.0006(8) 0.0052(8) 0.0003(7)
    C20 0.0396(8) 0.0431(8) 0.0429(8) 0.0008(6) -0.0021(6) 0.0016(6)
    C21 0.0442(8) 0.0516(9) 0.0474(9) 0.0145(7) -0.0021(7) -0.0003(7)
    C22 0.0535(9) 0.0570(10) 0.0427(9) 0.0163(8) 0.0001(7) -0.0055(7)
    C23 0.0458(8) 0.0488(9) 0.0407(8) 0.0091(7) -0.0041(6) 0.0016(7)
    C24 0.0450(9) 0.0550(10) 0.0488(9) 0.0161(8) -0.0026(7) -0.0037(8)
    C25 0.0482(9) 0.0518(10) 0.0458(9) 0.0094(7) -0.0020(7) -0.0072(7)
    C26 0.0464(9) 0.0547(10) 0.0517(10) 0.0109(8) -0.0064(7) 0.0000(8)
    C27 0.0515(10) 0.0570(10) 0.0539(11) 0.0114(8) -0.0068(8) 0.0014(8)
    C28 0.0879(16) 0.0896(17) 0.0579(14) 0.0258(13) -0.0137(11) 0.0045(12)
_geom_special_details
;
 All esds (except the esd in the dihedral angle between two l.s. planes)
 are estimated using the full covariance matrix.  The cell esds are taken
 into account individually in the estimation of esds in distances, angles
 and torsion angles; correlations between esds in cell parameters are only
 used when they are defined by crystal symmetry.  An approximate (isotropic)
 treatment of cell esds is used for estimating esds involving l.s. planes.
;
loop_
    _geom_bond_atom_site_label_1
    _geom_bond_atom_site_label_2
    _geom_bond_site_symmetry_2
    _geom_bond_distance
    _geom_bond_publ_flag
    S1 C4 . 1.7412(17) ?
    S1 C5 . 1.7241(17) ?
    F1 C17 . 1.359(2) ?
    O1 C23 . 1.3701(19) ?
    O1 C26 . 1.4243(19) ?
    N1 N2 . 1.3827(17) y
    N1 C3 . 1.477(2) y
    N1 C4 . 1.357(2) y
    N2 C1 . 1.294(2) y
    N3 C4 . 1.3005(19) ?
    N3 C6 . 1.388(2) ?
    C1 C2 . 1.503(2) y
    C1 C20 . 1.462(2) ?
    C2 H2A . 0.9900 ?
    C2 H2B . 0.9900 ?
    C2 C3 . 1.545(2) y
    C3 H3 . 1.0000 ?
    C3 C14 . 1.510(2) ?
    C5 H5 . 0.9500 ?
    C5 C6 . 1.355(2) ?
    C6 C7 . 1.478(2) ?
    C7 C8 . 1.383(2) ?
    C7 C12 . 1.384(2) ?
    C8 H8 . 0.9500 ?
    C8 C9 . 1.386(3) ?
    C9 H9 . 0.9500 ?
    C9 C10 . 1.373(3) ?
    C10 C11 . 1.378(3) ?
    C10 C13 . 1.513(2) ?
    C11 H11 . 0.9500 ?
    C11 C12 . 1.390(2) ?
    C12 H12 . 0.9500 ?
    C13 H13A . 0.9800 ?
    C13 H13B . 0.9800 ?
    C13 H13C . 0.9800 ?
    C14 C15 . 1.380(2) ?
    C14 C19 . 1.381(2) ?
    C15 H15 . 0.9500 ?
    C15 C16 . 1.390(2) ?
    C16 H16 . 0.9500 ?
    C16 C17 . 1.364(3) ?
    C17 C18 . 1.364(3) ?
    C18 H18 . 0.9500 ?
    C18 C19 . 1.383(3) ?
    C19 H19 . 0.9500 ?
    C20 C21 . 1.395(2) ?
    C20 C25 . 1.392(2) ?
    C21 H21 . 0.9500 ?
    C21 C22 . 1.369(2) ?
    C22 H22 . 0.9500 ?
    C22 C23 . 1.395(2) ?
    C23 C24 . 1.380(2) ?
    C24 H24 . 0.9500 ?
    C24 C25 . 1.390(2) ?
    C25 H25 . 0.9500 ?
    C26 H26A . 0.9900 ?
    C26 H26B . 0.9900 ?
    C26 C27 . 1.454(2) ?
    C27 C28 . 1.170(3) y
    C28 H28 . 0.93(3) ?
loop_
    _geom_angle_atom_site_label_1
    _geom_angle_atom_site_label_2
    _geom_angle_atom_site_label_3
    _geom_angle_site_symmetry_1
    _geom_angle_site_symmetry_3
    _geom_angle
    _geom_angle_publ_flag
    C5 S1 C4 . . 87.87(8) ?
    C23 O1 C26 . . 117.49(13) ?
    N2 N1 C3 . . 114.19(12) ?
    C4 N1 N2 . . 119.95(13) ?
    C4 N1 C3 . . 124.26(13) ?
    C1 N2 N1 . . 107.90(13) ?
    C4 N3 C6 . . 109.84(13) ?
    N2 C1 C2 . . 113.90(13) ?
    N2 C1 C20 . . 121.29(14) ?
    C20 C1 C2 . . 124.81(14) ?
    C1 C2 H2A . . 111.1 ?
    C1 C2 H2B . . 111.1 ?
    C1 C2 C3 . . 103.20(13) ?
    H2A C2 H2B . . 109.1 ?
    C3 C2 H2A . . 111.1 ?
    C3 C2 H2B . . 111.1 ?
    N1 C3 C2 . . 100.79(12) ?
    N1 C3 H3 . . 109.8 ?
    N1 C3 C14 . . 112.32(13) ?
    C2 C3 H3 . . 109.8 ?
    C14 C3 C2 . . 114.04(14) ?
    C14 C3 H3 . . 109.8 ?
    N1 C4 S1 . . 121.16(12) ?
    N3 C4 S1 . . 116.01(12) ?
    N3 C4 N1 . . 122.82(15) ?
    S1 C5 H5 . . 124.4 ?
    C6 C5 S1 . . 111.16(13) ?
    C6 C5 H5 . . 124.4 ?
    N3 C6 C7 . . 117.90(14) ?
    C5 C6 N3 . . 115.10(14) ?
    C5 C6 C7 . . 126.98(15) ?
    C8 C7 C6 . . 121.59(16) ?
    C8 C7 C12 . . 117.46(16) ?
    C12 C7 C6 . . 120.92(15) ?
    C7 C8 H8 . . 119.6 ?
    C7 C8 C9 . . 120.82(18) ?
    C9 C8 H8 . . 119.6 ?
    C8 C9 H9 . . 119.0 ?
    C10 C9 C8 . . 122.04(18) ?
    C10 C9 H9 . . 119.0 ?
    C9 C10 C11 . . 117.13(16) ?
    C9 C10 C13 . . 120.92(19) ?
    C11 C10 C13 . . 121.93(19) ?
    C10 C11 H11 . . 119.2 ?
    C10 C11 C12 . . 121.54(17) ?
    C12 C11 H11 . . 119.2 ?
    C7 C12 C11 . . 120.99(16) ?
    C7 C12 H12 . . 119.5 ?
    C11 C12 H12 . . 119.5 ?
    C10 C13 H13A . . 109.5 ?
    C10 C13 H13B . . 109.5 ?
    C10 C13 H13C . . 109.5 ?
    H13A C13 H13B . . 109.5 ?
    H13A C13 H13C . . 109.5 ?
    H13B C13 H13C . . 109.5 ?
    C15 C14 C3 . . 120.60(15) ?
    C15 C14 C19 . . 118.61(15) ?
    C19 C14 C3 . . 120.74(14) ?
    C14 C15 H15 . . 119.5 ?
    C14 C15 C16 . . 120.95(17) ?
    C16 C15 H15 . . 119.5 ?
    C15 C16 H16 . . 120.9 ?
    C17 C16 C15 . . 118.14(17) ?
    C17 C16 H16 . . 120.9 ?
    F1 C17 C16 . . 118.16(19) ?
    F1 C17 C18 . . 118.96(19) ?
    C18 C17 C16 . . 122.87(17) ?
    C17 C18 H18 . . 121.0 ?
    C17 C18 C19 . . 118.08(18) ?
    C19 C18 H18 . . 121.0 ?
    C14 C19 C18 . . 121.33(17) ?
    C14 C19 H19 . . 119.3 ?
    C18 C19 H19 . . 119.3 ?
    C21 C20 C1 . . 120.91(14) ?
    C25 C20 C1 . . 121.08(14) ?
    C25 C20 C21 . . 118.01(14) ?
    C20 C21 H21 . . 119.4 ?
    C22 C21 C20 . . 121.19(15) ?
    C22 C21 H21 . . 119.4 ?
    C21 C22 H22 . . 119.9 ?
    C21 C22 C23 . . 120.10(15) ?
    C23 C22 H22 . . 119.9 ?
    O1 C23 C22 . . 114.61(14) ?
    O1 C23 C24 . . 125.41(14) ?
    C24 C23 C22 . . 119.97(15) ?
    C23 C24 H24 . . 120.3 ?
    C23 C24 C25 . . 119.35(15) ?
    C25 C24 H24 . . 120.3 ?
    C20 C25 H25 . . 119.3 ?
    C24 C25 C20 . . 121.37(15) ?
    C24 C25 H25 . . 119.3 ?
    O1 C26 H26A . . 110.4 ?
    O1 C26 H26B . . 110.4 ?
    O1 C26 C27 . . 106.64(14) ?
    H26A C26 H26B . . 108.6 ?
    C27 C26 H26A . . 110.4 ?
    C27 C26 H26B . . 110.4 ?
    C28 C27 C26 . . 178.5(2) ?
    C27 C28 H28 . . 171.9(19) ?
loop_
    _geom_torsion_atom_site_label_1
    _geom_torsion_atom_site_label_2
    _geom_torsion_atom_site_label_3
    _geom_torsion_atom_site_label_4
    _geom_torsion_site_symmetry_1
    _geom_torsion_site_symmetry_2
    _geom_torsion_site_symmetry_3
    _geom_torsion_site_symmetry_4
    _geom_torsion
    _geom_torsion_publ_flag
    S1 C5 C6 N3 . . . . 0.04(19) ?
    S1 C5 C6 C7 . . . . 178.66(13) ?
    F1 C17 C18 C19 . . . . 178.88(18) ?
    O1 C23 C24 C25 . . . . 178.61(17) ?
    N1 N2 C1 C2 . . . . 0.80(19) ?
    N1 N2 C1 C20 . . . . -178.53(14) ?
    N1 C3 C14 C15 . . . . 129.54(16) ?
    N1 C3 C14 C19 . . . . -53.1(2) ?
    N2 N1 C3 C2 . . . . 1.52(18) ?
    N2 N1 C3 C14 . . . . 123.29(14) ?
    N2 N1 C4 S1 . . . . -4.6(2) ?
    N2 N1 C4 N3 . . . . 176.69(14) ?
    N2 C1 C2 C3 . . . . 0.14(19) ?
    N2 C1 C20 C21 . . . . -0.6(2) ?
    N2 C1 C20 C25 . . . . 179.91(16) ?
    N3 C6 C7 C8 . . . . 166.41(17) ?
    N3 C6 C7 C12 . . . . -11.4(2) ?
    C1 C2 C3 N1 . . . . -0.93(16) ?
    C1 C2 C3 C14 . . . . -121.48(15) ?
    C1 C20 C21 C22 . . . . 179.82(16) ?
    C1 C20 C25 C24 . . . . -179.47(16) ?
    C2 C1 C20 C21 . . . . -179.83(16) ?
    C2 C1 C20 C25 . . . . 0.7(3) ?
    C2 C3 C14 C15 . . . . -116.59(17) ?
    C2 C3 C14 C19 . . . . 60.7(2) ?
    C3 N1 N2 C1 . . . . -1.52(19) ?
    C3 N1 C4 S1 . . . . -169.30(12) ?
    C3 N1 C4 N3 . . . . 11.9(3) ?
    C3 C14 C15 C16 . . . . 176.31(16) ?
    C3 C14 C19 C18 . . . . -177.27(17) ?
    C4 S1 C5 C6 . . . . -0.66(14) ?
    C4 N1 N2 C1 . . . . -167.73(15) ?
    C4 N1 C3 C2 . . . . 167.05(15) ?
    C4 N1 C3 C14 . . . . -71.2(2) ?
    C4 N3 C6 C5 . . . . 0.9(2) ?
    C4 N3 C6 C7 . . . . -177.89(13) ?
    C5 S1 C4 N1 . . . . -177.59(15) ?
    C5 S1 C4 N3 . . . . 1.24(13) ?
    C5 C6 C7 C8 . . . . -12.2(3) ?
    C5 C6 C7 C12 . . . . 170.00(17) ?
    C6 N3 C4 S1 . . . . -1.41(17) ?
    C6 N3 C4 N1 . . . . 177.40(15) ?
    C6 C7 C8 C9 . . . . -177.19(18) ?
    C6 C7 C12 C11 . . . . 177.95(15) ?
    C7 C8 C9 C10 . . . . -0.7(4) ?
    C8 C7 C12 C11 . . . . 0.0(3) ?
    C8 C9 C10 C11 . . . . 0.0(3) ?
    C8 C9 C10 C13 . . . . 178.8(2) ?
    C9 C10 C11 C12 . . . . 0.8(3) ?
    C10 C11 C12 C7 . . . . -0.8(3) ?
    C12 C7 C8 C9 . . . . 0.7(3) ?
    C13 C10 C11 C12 . . . . -178.06(17) ?
    C14 C15 C16 C17 . . . . 1.5(3) ?
    C15 C14 C19 C18 . . . . 0.1(3) ?
    C15 C16 C17 F1 . . . . -179.82(17) ?
    C15 C16 C17 C18 . . . . -1.0(3) ?
    C16 C17 C18 C19 . . . . 0.0(3) ?
    C17 C18 C19 C14 . . . . 0.4(3) ?
    C19 C14 C15 C16 . . . . -1.1(3) ?
    C20 C1 C2 C3 . . . . 179.44(15) ?
    C20 C21 C22 C23 . . . . -0.2(3) ?
    C21 C20 C25 C24 . . . . 1.0(3) ?
    C21 C22 C23 O1 . . . . -178.37(16) ?
    C21 C22 C23 C24 . . . . 0.7(3) ?
    C22 C23 C24 C25 . . . . -0.3(3) ?
    C23 O1 C26 C27 . . . . -168.80(16) ?
    C23 C24 C25 C20 . . . . -0.5(3) ?
    C25 C20 C21 C22 . . . . -0.7(3) ?
    C26 O1 C23 C22 . . . . 179.37(16) ?
    C26 O1 C23 C24 . . . . 0.4(3) ?
loop_
    _geom_hbond_atom_site_label_D
    _geom_hbond_atom_site_label_H
    _geom_hbond_atom_site_label_A
    _geom_hbond_site_symmetry_A
    _geom_hbond_distance_DH
    _geom_hbond_distance_HA
    _geom_hbond_distance_DA
    _geom_hbond_angle_DHA
    _geom_hbond_publ_flag
    C12 H12 N3 . 0.95 2.52 2.849(2) 100.4 yes
    C16 H16 S1 4_565 0.95 3.10 3.9986(19) 158.8 yes
    C21 H21 N2 . 0.95 2.55 2.853(2) 98.6 yes
    C22 H22 F1 2_656 0.95 2.53 3.245(2) 132.0 yes
_shelx_space_group_comment
;
The symmetry employed for this shelxl refinement is uniquely defined
by the following loop, which should always be used as a source of
symmetry information in preference to the above space-group names.
They are only intended as comments.
;
_shelx_estimated_absorpt_T_min     ?
_shelx_estimated_absorpt_T_max     ?
_shelx_hkl_file
;
   2   0   0   94.04    4.27
  -3   0   0    8.70    0.47
   3   0   0    8.70    0.49
   3   0   0    8.40    0.47
  -3   0   0    8.52    0.48
  -4   0   0   44.54    2.20
   4   0   0   46.97    2.19
  -4   0   0   46.72    2.18
   4   0   0   45.50    2.20
   5   0   0   78.65    3.76
   5   0   0   84.40    3.80
  -5   0   0   77.71    3.74
  -5   0   0   81.09    3.79
   6   0   0   42.31    2.22
   6   0   0   43.20    2.12
  -6   0   0   44.18    2.10
  -6   0   0   41.46    2.14
  -7   0   0   18.87    1.06
   7   0   0   19.82    1.10
   7   0   0   19.90    1.13
  -7   0   0   19.15    1.12
   8   0   0    2.98    0.41
  -8   0   0    2.93    0.32
  -8   0   0    2.99    0.41
   8   0   0    3.35    0.40
   9   0   0    4.95    0.47
  -9   0   0    5.05    0.51
  -9   0   0    5.03    0.45
   9   0   0    4.54    0.49
  10   0   0    9.00    0.76
 -10   0   0    9.81    0.80
 -10   0   0    9.87    0.71
  10   0   0   10.07    0.76
  11   0   0    1.33    0.35
 -11   0   0    1.10    0.28
 -11   0   0    1.00    0.32
  11   0   0    1.12    0.33
  12   0   0    1.77    0.39
 -12   0   0    1.23    0.36
 -12   0   0    1.24    0.30
  12   0   0    1.71    0.46
  13   0   0    0.40    0.25
 -13   0   0    0.04    0.34
 -13   0   0   -0.03    0.22
  13   0   0   -0.22    0.29
  -1  -1   0   34.73    1.53
   1  -1   0   35.93    1.54
   1   1   0   31.99    1.54
  -1   1   0   34.72    1.51
   1   1   0   28.61    1.52
   2  -1   0    0.37    0.07
   2  -1   0    0.40    0.08
  -2  -1   0    0.37    0.09
  -2  -1   0    0.38    0.07
   2   1   0    0.48    0.09
  -2   1   0    0.40    0.07
   2   1   0    0.56    0.09
  -2   1   0    0.81    0.11
   3  -1   0    0.67    0.11
  -3  -1   0    0.59    0.11
  -3  -1   0    0.67    0.12
   3  -1   0    0.47    0.09
  -3   1   0    0.51    0.11
   3   1   0    0.71    0.12
   3   1   0    0.49    0.11
   4  -1   0   28.71    1.42
  -4  -1   0   29.26    1.44
   4  -1   0   30.42    1.46
  -4  -1   0   30.33    1.46
   4   1   0   27.82    1.44
   4   1   0   30.15    1.47
  -4   1   0   28.68    1.46
  -4   1   0   28.53    1.41
   5  -1   0    0.06    0.07
   5  -1   0    0.19    0.10
  -5  -1   0    0.07    0.08
  -5  -1   0    0.01    0.07
  -5   1   0   -0.08    0.07
   5   1   0    0.09    0.09
   5   1   0    0.05    0.09
  -5   1   0    0.09    0.08
  -6  -1   0   12.16    0.73
   6  -1   0   11.64    0.69
  -6  -1   0   11.80    0.70
   6  -1   0   11.23    0.72
  -6   1   0   11.50    0.67
   6   1   0   11.48    0.71
   6   1   0   11.08    0.72
  -7  -1   0    1.63    0.28
  -7  -1   0    1.73    0.26
   7  -1   0    1.74    0.26
   7  -1   0    2.27    0.32
  -7   1   0    1.16    0.26
  -7   1   0    1.98    0.25
   7   1   0    1.79    0.30
   7   1   0    1.59    0.25
  -8  -1   0    0.10    0.13
  -8  -1   0   -0.18    0.10
   8  -1   0   -0.13    0.09
   8  -1   0    0.12    0.14
  -8   1   0   -0.02    0.09
  -8   1   0    0.07    0.14
   8   1   0   -0.09    0.13
   8   1   0   -0.07    0.11
  -9  -1   0   -0.31    0.10
   9  -1   0    0.06    0.12
  -9  -1   0   -0.05    0.11
   9  -1   0   -0.01    0.15
  -9   1   0   -0.09    0.09
  -9   1   0   -0.05    0.15
   9   1   0   -0.13    0.15
   9   1   0   -0.14    0.16
 -10  -1   0    0.97    0.26
  10  -1   0    1.15    0.28
  10  -1   0    1.24    0.33
 -10  -1   0    1.14    0.31
  10   1   0    1.53    0.36
 -10   1   0    0.99    0.28
  10   1   0    1.29    0.32
 -11  -1   0    7.83    0.73
  11  -1   0    6.68    0.68
 -11  -1   0    7.67    0.66
  11  -1   0    9.04    0.73
  11   1   0    8.76    0.72
 -11   1   0    7.31    0.62
 -11   1   0    8.11    0.75
  11   1   0    8.31    0.75
 -12  -1   0    3.32    0.54
  12  -1   0    3.70    0.56
 -12  -1   0    4.71    0.52
  12  -1   0    4.96    0.67
  12   1   0    3.91    0.65
 -12   1   0    3.36    0.60
  12   1   0    3.75    0.58
 -12   1   0    3.91    0.51
  13  -1   0   -0.08    0.21
  13  -1   0    0.22    0.31
 -13  -1   0   -0.27    0.19
 -13  -1   0    0.07    0.32
 -13   1   0    0.19    0.29
  13   1   0    0.38    0.30
  13   1   0    0.12    0.25
 -13   1   0   -0.11    0.23
   0  -2   0   10.97    0.58
   0  -2   0   11.63    0.53
   0   2   0   10.59    0.53
  -1  -2   0  112.99    5.12
   1  -2   0  115.39    5.16
  -1  -2   0  120.47    5.16
  -1   2   0  103.86    5.09
  -2  -2   0   14.51    0.73
   2  -2   0   13.34    0.69
  -2  -2   0   14.86    0.75
   2  -2   0   14.29    0.75
   2   2   0   13.93    0.73
  -2   2   0   14.59    0.76
  -2   2   0   14.73    0.68
   2   2   0   14.78    0.75
   3  -2   0  241.27   12.03
  -3  -2   0  233.31   11.41
  -3   2   0  228.10   11.93
   3   2   0  217.20   11.45
   4  -2   0  106.44    4.91
  -4  -2   0  104.65    4.89
   4  -2   0  108.28    4.86
  -4  -2   0  111.25    4.91
   4   2   0  102.98    4.90
   4   2   0  104.16    4.92
  -4   2   0  102.31    4.92
  -4   2   0  107.68    4.84
  -5  -2   0    0.73    0.17
   5  -2   0    0.45    0.12
  -5  -2   0    0.48    0.14
  -5   2   0    0.53    0.16
   5   2   0    0.74    0.17
   5   2   0    0.54    0.15
  -5   2   0    0.56    0.12
  -6  -2   0   37.00    1.88
   6  -2   0   37.48    1.84
  -6  -2   0   37.30    1.86
   6  -2   0   37.32    1.88
   6   2   0   37.12    1.88
   6   2   0   37.82    1.91
  -6   2   0   35.64    1.90
  -6   2   0   36.57    1.80
   7  -2   0   34.21    1.71
   7  -2   0   29.16    1.70
  -7  -2   0   33.89    1.81
  -7  -2   0   33.74    1.67
  -7   2   0   31.33    1.61
  -7   2   0   29.99    1.72
   7   2   0   32.57    1.84
   7   2   0   32.09    1.69
  -8  -2   0   21.18    1.24
  -8  -2   0   21.81    1.20
   8  -2   0   21.57    1.20
   8  -2   0   20.72    1.23
  -8   2   0   20.94    1.27
  -8   2   0   20.98    1.14
   8   2   0   22.16    1.25
   8   2   0   20.08    1.25
  -9  -2   0    2.34    0.36
   9  -2   0    2.55    0.37
  -9  -2   0    2.28    0.37
   9  -2   0    2.13    0.37
   9   2   0    2.52    0.42
  -9   2   0    2.78    0.35
  -9   2   0    2.62    0.43
   9   2   0    2.72    0.41
 -10  -2   0   -0.02    0.14
  10  -2   0    0.17    0.20
  10  -2   0   -0.05    0.13
 -10  -2   0   -0.18    0.16
 -10   2   0    0.10    0.25
  10   2   0    0.03    0.20
 -10   2   0   -0.09    0.13
  10   2   0    0.02    0.20
  11  -2   0   15.68    1.11
 -11  -2   0   14.59    1.02
 -11  -2   0   14.99    1.10
  11  -2   0   15.62    1.07
 -11   2   0   15.72    1.16
  11   2   0   16.00    1.15
  11   2   0   16.87    1.12
 -11   2   0   16.09    1.00
  12  -2   0    0.26    0.23
 -12  -2   0    0.76    0.31
 -12  -2   0    0.53    0.23
  12  -2   0    0.33    0.24
  12   2   0    0.74    0.34
 -12   2   0    0.42    0.30
  12   2   0    0.48    0.24
 -12   2   0    0.30    0.21
  13  -2   0    0.29    0.27
 -13  -2   0    0.08    0.29
  13  -2   0    0.14    0.22
 -13  -2   0   -0.08    0.27
  13   2   0    0.39    0.26
  13   2   0   -0.36    0.28
 -13   2   0   -0.15    0.29
 -13   2   0   -0.37    0.21
   0  -3   0    0.06    0.08
   0  -3   0    0.03    0.04
   0   3   0    0.01    0.03
  -1  -3   0  108.41    4.84
   1  -3   0   90.22    4.74
   1  -3   0  112.77    4.85
   1   3   0  107.63    4.84
   1   3   0  109.28    4.78
  -1   3   0  103.76    4.74
  -1   3   0  103.76    4.84
  -2  -3   0  319.02   15.36
   2  -3   0  322.71   15.69
  -2   3   0  328.74   15.65
   2   3   0  295.15   15.39
  -3  -3   0   46.93    2.25
   3  -3   0   47.16    2.28
  -3  -3   0   49.65    2.28
  -3   3   0   46.66    2.30
  -3   3   0   47.96    2.18
   3   3   0   47.13    2.26
   3   3   0   46.59    2.30
   4  -3   0   24.06    1.20
  -4  -3   0   25.69    1.26
   4  -3   0   25.29    1.34
  -4  -3   0   22.63    1.26
  -4   3   0   25.72    1.19
   4   3   0   24.67    1.30
  -4   3   0   23.96    1.29
   4   3   0   24.11    1.26
   5  -3   0   11.64    0.73
  -5  -3   0   11.70    0.72
   5  -3   0   11.97    0.67
  -5  -3   0   11.71    0.71
   5   3   0   12.33    0.76
   5   3   0   12.57    0.74
  -5   3   0   12.46    0.65
  -5   3   0   12.58    0.78
   6  -3   0    0.80    0.17
  -6  -3   0    0.70    0.18
  -6  -3   0    1.02    0.20
   6  -3   0    0.86    0.20
   6   3   0    0.86    0.21
  -6   3   0    0.56    0.19
  -6   3   0    0.78    0.15
   6   3   0    0.74    0.19
  -7  -3   0    7.19    0.55
   7  -3   0    7.72    0.57
  -7  -3   0    7.62    0.55
   7  -3   0    7.00    0.51
   7   3   0    7.26    0.56
   7   3   0    7.27    0.59
  -7   3   0    7.20    0.59
  -7   3   0    7.01    0.47
  -8  -3   0    0.78    0.22
   8  -3   0    1.43    0.26
   8  -3   0    0.85    0.23
  -8  -3   0    1.01    0.24
  -8   3   0    1.10    0.20
  -8   3   0    1.45    0.31
   8   3   0    0.98    0.27
   8   3   0    0.91    0.26
   9  -3   0   -0.11    0.13
  -9  -3   0   -0.03    0.16
   9  -3   0    0.14    0.16
  -9  -3   0    0.30    0.17
   9   3   0    0.48    0.23
  -9   3   0    0.17    0.13
   9   3   0    0.06    0.20
  -9   3   0   -0.04    0.15
 -10  -3   0   11.55    0.82
  10  -3   0   11.07    0.81
  10  -3   0   10.53    0.84
 -10  -3   0   10.53    0.83
  10   3   0   11.17    0.91
 -10   3   0   12.13    0.75
 -10   3   0   10.20    0.89
  10   3   0   12.49    0.89
 -11  -3   0    1.14    0.32
  11  -3   0    1.22    0.34
  11  -3   0    1.46    0.33
 -11  -3   0    1.23    0.31
  11   3   0    1.61    0.41
  11   3   0    1.18    0.33
 -11   3   0    1.46    0.33
 -11   3   0    0.97    0.36
 -12  -3   0    0.57    0.29
  12  -3   0    0.29    0.21
  12  -3   0    0.10    0.24
 -12  -3   0   -0.32    0.18
  12   3   0   -0.16    0.25
  12   3   0   -0.19    0.24
 -12   3   0   -0.28    0.16
  13  -3   0    3.32    0.61
 -13  -3   0    3.39    0.59
  13  -3   0    3.07    0.49
 -13  -3   0    3.00    0.51
  13   3   0    3.40    0.58
  13   3   0    2.50    0.60
 -13   3   0    2.85    0.44
 -13   3   0    1.90    0.54
   0  -4   0 1000.00   45.38
   0   4   0  955.87   45.29
  -1  -4   0  344.64   16.95
   1  -4   0  342.66   17.09
  -1   4   0  365.58   17.13
   1   4   0  330.93   16.96
  -2  -4   0    4.56    0.31
   2  -4   0    4.42    0.35
  -2  -4   0    4.20    0.34
  -2   4   0    4.31    0.36
  -2   4   0    4.38    0.25
   2   4   0    4.47    0.36
   2   4   0    4.24    0.31
  -3  -4   0  114.96    5.39
  -3  -4   0  125.41    5.45
   3   4   0  117.53    5.47
  -3   4   0  113.48    5.30
   3   4   0  114.08    5.40
  -3   4   0  118.62    5.47
   4  -4   0  150.75    6.83
  -4  -4   0  147.40    6.80
  -4  -4   0  140.97    6.82
   4   4   0  146.88    6.86
   4   4   0  147.52    6.81
  -4   4   0  153.17    6.70
  -5  -4   0    6.26    0.46
  -5  -4   0    6.49    0.47
   5  -4   0    5.49    0.39
   5  -4   0    6.24    0.47
  -5   4   0    6.03    0.50
   5   4   0    6.11    0.48
   5   4   0    6.27    0.51
  -5   4   0    6.83    0.38
   6  -4   0    0.58    0.18
  -6  -4   0    0.52    0.17
  -6  -4   0    0.22    0.13
   6  -4   0    0.66    0.15
  -6   4   0    0.58    0.19
   6   4   0    0.49    0.18
   6   4   0    0.44    0.18
  -6   4   0    0.53    0.12
   7  -4   0   10.43    0.66
   7  -4   0   10.33    0.72
  -7  -4   0   11.81    0.74
  -7  -4   0   10.29    0.73
   7   4   0    9.98    0.76
  -7   4   0   10.81    0.78
  -7   4   0   10.50    0.62
   7   4   0   12.02    0.76
   8  -4   0   10.25    0.76
  -8  -4   0   12.18    0.78
  -8  -4   0   11.36    0.78
   8   4   0   11.95    0.96
  -8   4   0    9.76    0.81
  -8   4   0   11.05    0.66
   8   4   0   10.90    0.79
  -9  -4   0    0.71    0.26
  -9  -4   0    0.49    0.22
   9  -4   0    0.63    0.18
   9  -4   0   -0.06    0.17
  -9   4   0    0.60    0.17
  -9   4   0    0.78    0.31
   9   4   0    0.63    0.26
   9   4   0    0.39    0.23
  10  -4   0    3.50    0.50
 -10  -4   0    2.93    0.48
 -10  -4   0    3.60    0.49
  10  -4   0    3.16    0.43
  10   4   0    3.78    0.57
 -10   4   0    3.03    0.37
  10   4   0    2.80    0.47
 -10   4   0    2.96    0.51
 -11  -4   0    4.19    0.55
  11  -4   0    4.36    0.54
 -11  -4   0    3.48    0.54
  11  -4   0    3.51    0.55
  11   4   0    3.16    0.81
 -11   4   0    3.60    0.61
  11   4   0    3.66    0.58
 -11   4   0    3.56    0.43
  12  -4   0    3.38    0.56
 -12  -4   0    3.72    0.57
  12  -4   0    3.59    0.50
  12   4   0    4.72    0.66
 -12   4   0    2.55    0.57
 -12   4   0    3.10    0.43
  12   4   0    4.38    0.67
  13  -4   0   -0.08    0.33
  13  -4   0    0.39    0.20
 -13  -4   0    0.93    0.38
 -13  -4   0    0.19    0.29
  13   4   0    0.29    0.28
 -13   4   0    0.18    0.24
 -13   4   0    0.31    0.37
  13   4   0   -0.82    0.25
   0  -5   0    0.04    0.05
   0  -5   0   -0.04    0.06
   0  -5   0    0.09    0.10
   1  -5   0  175.80    8.20
  -1  -5   0  178.80    8.23
  -1  -5   0  181.84    8.33
   1   5   0  184.05    8.22
  -1   5   0  181.90    8.34
   1   5   0  180.95    8.34
  -1   5   0  184.22    8.18
   2  -5   0    4.65    0.37
   2  -5   0    4.00    0.26
  -2  -5   0    4.35    0.37
  -2  -5   0    4.74    0.32
   2   5   0    4.31    0.32
  -2   5   0    4.14    0.38
  -2   5   0    4.30    0.25
   2   5   0    4.16    0.38
  -3  -5   0   14.51    0.81
  -3  -5   0   13.58    0.75
   3  -5   0   13.37    0.81
  -3   5   0   11.65    0.66
  -3   5   0   13.45    0.66
  -3   5   0   14.66    0.94
   3   5   0   13.68    0.84
   3   5   0   13.71    0.77
   4  -5   0   81.90    3.75
  -4  -5   0   83.18    3.71
  -4  -5   0   76.42    3.73
   4   5   0   73.63    3.77
  -4   5   0   80.98    3.57
  -4   5   0   74.46    3.77
  -4   5   0   73.73    3.59
   4   5   0   80.53    3.71
   5  -5   0    8.75    0.61
  -5  -5   0    9.13    0.59
  -5  -5   0    8.85    0.61
   5   5   0    8.71    0.61
  -5   5   0    8.37    0.65
  -5   5   0    7.93    0.46
   5   5   0    8.86    0.65
  -6  -5   0   23.86    1.37
  -6  -5   0   26.78    1.37
   6  -5   0   24.78    1.38
  -6   5   0   24.17    1.22
  -6   5   0   24.62    1.44
   6   5   0   25.27    1.44
   6   5   0   25.61    1.39
  -7  -5   0    2.51    0.35
   7  -5   0    2.15    0.33
  -7  -5   0    1.53    0.29
   7   5   0    1.55    0.30
  -7   5   0    2.13    0.22
   7   5   0    2.46    0.39
  -7   5   0    2.28    0.39
  -8  -5   0    0.10    0.13
   8  -5   0    0.29    0.17
  -8  -5   0    0.29    0.17
   8   5   0    0.09    0.19
  -8   5   0    0.02    0.15
   8   5   0    0.06    0.17
  -8   5   0    0.12    0.09
   9  -5   0    0.68    0.25
  -9  -5   0    0.38    0.22
  -9  -5   0    0.42    0.19
   9   5   0    0.65    0.24
  -9   5   0    0.19    0.24
   9   5   0    0.74    0.28
  -9   5   0    0.62    0.17
 -10  -5   0    0.46    0.22
 -10  -5   0   -0.09    0.17
  10  -5   0    0.35    0.23
 -10   5   0    0.07    0.24
  10   5   0    0.16    0.21
  10   5   0    0.22    0.22
 -10   5   0    0.25    0.15
 -11  -5   0    0.19    0.22
  11  -5   0    0.21    0.19
 -11  -5   0   -0.07    0.19
 -11   5   0    0.07    0.22
  11   5   0    0.10    0.19
  11   5   0   -0.38    0.24
 -11   5   0    0.03    0.14
  12  -5   0    0.61    0.28
 -12  -5   0    0.39    0.30
 -12  -5   0    0.93    0.29
 -12   5   0    0.39    0.21
 -12   5   0    0.66    0.42
  12   5   0    0.87    0.36
  13  -5   0    0.29    0.37
 -13  -5   0    0.58    0.37
 -13   5   0    1.23    0.44
  13   5   0    0.95    0.36
  13   5   0    0.96    0.44
 -13   5   0    0.96    0.25
   0  -6   0   48.96    2.48
   0  -6   0   49.54    2.49
   0  -6   0   48.03    2.35
   0   6   0   52.33    2.33
   1  -6   0   23.56    1.31
   1  -6   0   25.76    1.43
  -1  -6   0   26.00    1.31
   1  -6   0   26.97    1.42
  -1  -6   0   25.97    1.42
  -1   6   0   27.82    1.25
   1   6   0   25.28    1.41
   1   6   0   26.93    1.29
  -2  -6   0    0.33    0.11
   2  -6   0    0.17    0.06
   2  -6   0    0.26    0.13
  -2  -6   0    0.15    0.12
   2   6   0    0.13    0.12
   2   6   0    0.13    0.10
  -2   6   0    0.19    0.05
  -2   6   0    0.17    0.12
   3  -6   0    0.48    0.18
  -3  -6   0    0.21    0.11
  -3  -6   0    0.38    0.15
  -3   6   0    0.32    0.07
  -3   6   0    0.28    0.17
   3   6   0    0.34    0.16
   3   6   0    0.31    0.16
   4  -6   0    2.94    0.36
  -4  -6   0    3.01    0.32
  -4  -6   0    2.41    0.31
   4   6   0    2.77    0.40
  -4   6   0    2.68    0.19
   4   6   0    2.96    0.32
  -4   6   0    2.53    0.38
  -4   6   0    2.42    0.17
   5  -6   0    9.16    0.64
  -5  -6   0    8.42    0.62
  -5  -6   0    8.06    0.58
   5   6   0    7.76    0.60
  -5   6   0    9.02    0.49
  -5   6   0    8.23    0.67
  -5   6   0    8.22    0.45
   5   6   0    8.51    0.67
   6  -6   0    2.20    0.35
  -6  -6   0    2.22    0.34
  -6  -6   0    2.28    0.33
  -6   6   0    1.97    0.18
   6   6   0    2.32    0.41
  -6   6   0    2.41    0.40
   6   6   0    1.84    0.32
  -7  -6   0    5.88    0.52
  -7  -6   0    6.30    0.53
   7  -6   0    5.19    0.51
  -7   6   0    5.82    0.60
  -7   6   0    6.71    0.40
   7   6   0    6.16    0.55
   7   6   0    6.58    0.61
  -8  -6   0   22.31    1.36
  -8  -6   0   22.43    1.34
   8  -6   0   23.81    1.38
  -8   6   0   21.38    1.45
  -8   6   0   23.37    1.17
   8   6   0   23.34    1.46
   8   6   0   23.86    1.39
  -9  -6   0    4.59    0.50
   9  -6   0    3.61    0.51
  -9  -6   0    4.73    0.52
  -9   6   0    4.47    0.35
  -9   6   0    4.25    0.65
   9   6   0    4.63    0.58
   9   6   0    3.76    0.58
 -10  -6   0    0.81    0.28
  10  -6   0    0.96    0.25
 -10  -6   0    1.44    0.33
  10   6   0    0.81    0.35
 -10   6   0    0.91    0.37
 -10   6   0    1.11    0.21
  11  -6   0    6.00    0.63
 -11  -6   0    6.81    0.67
 -11  -6   0    5.49    0.61
 -11   6   0    7.03    0.51
 -11   6   0    7.09    0.76
  11   6   0    7.33    0.79
  11   6   0    6.11    0.69
  12  -6   0    0.01    0.27
 -12  -6   0    0.42    0.28
 -12  -6   0    0.67    0.33
  12   6   0    0.56    0.28
 -12   6   0    0.54    0.21
 -12   6   0    0.31    0.37
  12   6   0    0.44    0.34
  13  -6   0    0.58    0.41
 -13  -6   0    1.59    0.45
 -13   6   0    0.70    0.39
  13   6   0    1.23    0.40
 -13   6   0    1.26    0.30
  13   6   0    0.42    0.45
   0  -7   0    0.03    0.09
   0  -7   0   -0.06    0.10
   0   7   0    0.02    0.06
   1  -7   0    9.17    0.72
  -1  -7   0   10.25    0.62
   1  -7   0   10.87    0.61
   1  -7   0   10.56    0.73
  -1  -7   0   10.73    0.74
   1   7   0   10.79    0.74
  -1   7   0   11.12    0.57
   1   7   0   10.37    0.60
   2  -7   0    8.52    0.55
   2  -7   0   10.00    0.69
  -2  -7   0    8.61    0.66
  -2  -7   0    8.97    0.58
  -2   7   0    9.20    0.69
   2   7   0    9.72    0.69
  -2   7   0    9.46    0.49
   2   7   0    9.62    0.58
  -3  -7   0   14.56    0.81
   3  -7   0   12.03    0.85
  -3  -7   0   13.62    0.87
   3   7   0   15.22    0.82
   3   7   0   11.85    0.87
  -3   7   0   13.34    0.67
  -3   7   0   13.22    0.91
   4  -7   0    7.46    0.57
  -4  -7   0    6.98    0.55
  -4  -7   0    5.99    0.48
  -4   7   0    6.31    0.58
   4   7   0    6.25    0.50
  -4   7   0    6.55    0.35
  -4   7   0    6.57    0.36
   4   7   0    7.17    0.60
  -5  -7   0    1.70    0.31
  -5  -7   0    2.39    0.33
   5  -7   0    2.59    0.38
  -5   7   0    1.81    0.34
   5   7   0    2.45    0.41
   5   7   0    1.89    0.29
  -5   7   0    1.71    0.16
  -5   7   0    2.05    0.15
  -6  -7   0    0.27    0.18
   6  -7   0    0.63    0.21
  -6  -7   0    0.38    0.18
   6   7   0    0.34    0.20
  -6   7   0    0.57    0.23
  -6   7   0    0.68    0.15
  -6   7   0    0.51    0.11
   6   7   0    0.66    0.27
   7  -7   0    1.49    0.31
  -7  -7   0    1.14    0.27
  -7  -7   0    1.12    0.28
  -7   7   0    1.32    0.15
   7   7   0    1.46    0.33
  -7   7   0    1.00    0.18
  -7   7   0    0.97    0.30
   7   7   0    0.94    0.31
   8  -7   0    5.44    0.55
  -8  -7   0    4.83    0.52
  -8  -7   0    5.13    0.51
   8   7   0    4.44    0.63
   8   7   0    4.91    0.54
  -8   7   0    4.92    0.66
  -8   7   0    4.38    0.32
  -9  -7   0   -0.09    0.17
  -9  -7   0   -0.22    0.17
   9  -7   0   -0.01    0.18
   9   7   0    0.11    0.20
  -9   7   0    0.25    0.26
  -9   7   0    0.23    0.11
 -10  -7   0    1.46    0.37
 -10  -7   0    2.44    0.43
  10  -7   0    1.62    0.36
 -10   7   0    1.89    0.47
  10   7   0    1.69    0.40
 -10   7   0    1.75    0.24
  10   7   0    2.25    0.52
  11  -7   0    2.41    0.53
 -11  -7   0    1.53    0.40
 -11  -7   0    1.57    0.39
  11   7   0    1.31    0.48
 -11   7   0    2.32    0.29
  11   7   0    2.12    0.45
 -11   7   0    2.44    0.57
  12  -7   0   -0.01    0.28
 -12  -7   0    0.14    0.29
 -12   7   0    0.26    0.17
  12   7   0   -0.13    0.23
 -12   7   0   -0.22    0.35
  12   7   0   -0.26    0.34
   0  -8   0   56.29    2.75
   0  -8   0   55.35    2.92
   0  -8   0   60.76    2.94
   0   8   0   57.77    2.71
   1  -8   0    1.97    0.35
  -1  -8   0    2.30    0.25
   1  -8   0    2.14    0.37
   1  -8   0    2.31    0.23
  -1  -8   0    1.79    0.35
   1   8   0    2.34    0.24
   1   8   0    2.46    0.41
  -1   8   0    1.98    0.19
   2  -8   0    5.73    0.41
   2  -8   0    6.79    0.57
  -2  -8   0    6.79    0.48
  -2  -8   0    6.68    0.57
  -2   8   0    6.59    0.58
   2   8   0    6.23    0.58
  -2   8   0    7.03    0.38
   2   8   0    6.22    0.47
  -3  -8   0   27.11    1.43
  -3  -8   0   26.87    1.52
   3  -8   0   26.89    1.52
   3   8   0   28.34    1.43
   3   8   0   25.24    1.54
  -3   8   0   26.93    1.27
  -3   8   0   25.71    1.55
   4  -8   0    1.43    0.30
  -4  -8   0    1.69    0.32
  -4  -8   0    1.48    0.26
  -4   8   0    1.07    0.30
  -4   8   0    1.21    0.12
   4   8   0    1.40    0.32
  -4   8   0    1.54    0.12
   4   8   0    1.34    0.26
  -5  -8   0    5.15    0.50
   5  -8   0    5.46    0.52
  -5  -8   0    5.11    0.47
  -5   8   0    5.48    0.29
   5   8   0    5.22    0.49
   5   8   0    4.60    0.62
  -5   8   0    5.62    0.31
  -5   8   0    6.18    0.58
  -6  -8   0   19.06    1.14
   6  -8   0   17.93    1.16
  -6  -8   0   17.80    1.15
  -6   8   0   18.85    0.89
   6   8   0   19.98    1.28
  -6   8   0   18.15    0.92
  -6   8   0   18.00    1.25
   6   8   0   19.48    1.16
   7  -8   0   15.84    1.04
  -7  -8   0   15.00    1.00
  -7  -8   0   14.31    1.01
  -7   8   0   14.64    1.12
  -7   8   0   16.86    0.87
  -7   8   0   15.05    0.81
   7   8   0   16.00    1.15
   7   8   0   15.10    1.03
   8  -8   0   10.33    0.82
  -8  -8   0   10.34    0.81
  -8  -8   0   10.37    0.81
  -8   8   0   11.83    0.64
  -8   8   0    9.87    0.90
   8   8   0    9.63    0.90
  -8   8   0   10.72    0.57
   8   8   0   10.03    0.82
  -9  -8   0    7.06    0.65
  -9  -8   0    7.71    0.68
   9  -8   0    6.25    0.62
  -9   8   0    6.97    0.76
  -9   8   0    6.40    0.42
   9   8   0    7.61    1.03
  -9   8   0    6.83    0.47
   9   8   0    6.62    1.02
 -10  -8   0    0.55    0.26
  10  -8   0    1.29    0.34
 -10  -8   0    1.37    0.34
  10   8   0    0.31    0.24
 -10   8   0    0.84    0.35
 -10   8   0    0.97    0.17
  10   8   0    0.76    0.37
 -11  -8   0    0.39    0.30
  11  -8   0    0.62    0.30
 -11  -8   0    0.57    0.27
 -11   8   0    0.71    0.18
  11   8   0    0.39    0.29
 -11   8   0    0.49    0.41
  11   8   0    0.72    0.40
  12  -8   0    0.61    0.35
 -12  -8   0    0.57    0.33
 -12   8   0    0.94    0.38
 -12   8   0    0.67    0.19
  12   8   0    0.94    0.33
  12   8   0    1.11    0.43
   0  -9   0    0.25    0.13
   0  -9   0    0.21    0.13
   0  -9   0    0.19    0.16
   0   9   0    0.06    0.08
   1  -9   0   15.96    1.11
   1  -9   0   16.57    0.95
  -1  -9   0   17.54    1.13
  -1  -9   0   18.84    1.00
   1  -9   0   18.00    1.16
  -1   9   0   17.22    0.90
   1   9   0   17.35    0.95
   2  -9   0    6.68    0.42
   2  -9   0    6.62    0.61
  -2  -9   0    6.08    0.56
  -2  -9   0    5.99    0.47
   2  -9   0    5.92    0.57
   2   9   0    5.65    0.45
   2   9   0    5.51    0.56
  -2   9   0    5.87    0.36
   3  -9   0   68.67    3.38
  -3  -9   0   65.41    3.36
  -3  -9   0   66.42    3.25
   3   9   0   66.32    3.23
   3   9   0   66.26    3.41
  -3   9   0   66.72    3.06
  -3   9   0   67.23    3.42
  -4  -9   0    0.56    0.21
  -4  -9   0    0.58    0.22
   4  -9   0    0.74    0.23
   4   9   0    0.38    0.23
  -4   9   0    0.68    0.10
  -4   9   0    0.59    0.24
   4   9   0    0.48    0.20
  -4   9   0    0.69    0.08
  -5  -9   0    0.08    0.14
   5  -9   0    0.21    0.17
  -5   9   0    0.14    0.04
   5   9   0   -0.07    0.16
   5   9   0    0.05    0.19
  -5   9   0    0.17    0.21
  -5   9   0    0.14    0.04
  -6  -9   0    0.44    0.18
   6  -9   0    0.69    0.24
  -6  -9   0    0.32    0.21
   6   9   0    1.00    0.30
  -6   9   0    0.38    0.05
  -6   9   0    0.34    0.23
   6   9   0    0.50    0.24
   7  -9   0    3.23    0.50
  -7  -9   0    2.99    0.47
  -7  -9   0    3.84    0.51
   7   9   0    3.07    0.55
   7   9   0    2.88    0.48
  -7   9   0    3.24    0.19
  -7   9   0    3.95    0.22
  -7   9   0    2.68    0.52
  -8  -9   0    0.52    0.23
  -8  -9   0    0.60    0.26
   8  -9   0    0.83    0.26
   8   9   0    0.89    0.29
  -8   9   0    0.88    0.11
   8   9   0    0.72    0.36
  -8   9   0    0.52    0.31
  -8   9   0    0.66    0.11
   9  -9   0    0.16    0.21
  -9  -9   0    0.16    0.20
  -9  -9   0    0.18    0.24
  -9   9   0    0.09    0.08
  -9   9   0    0.00    0.07
   9   9   0    0.03    0.19
   9   9   0    0.14    0.27
 -10  -9   0   -0.27    0.21
 -10  -9   0    0.21    0.26
  10  -9   0   -0.13    0.20
 -10   9   0    0.44    0.38
  10   9   0   -0.13    0.21
 -10   9   0    0.01    0.08
 -10   9   0    0.02    0.09
  10   9   0    0.08    0.29
 -11  -9   0    0.88    0.31
  11  -9   0   -0.25    0.24
 -11  -9   0   -0.50    0.31
  11   9   0    0.37    0.23
 -11   9   0    0.17    0.38
 -11   9   0    0.04    0.10
  11   9   0    0.30    0.42
 -11   9   0    0.16    0.09
 -12  -9   0    0.37    0.31
  12  -9   0   -0.02    0.34
 -12   9   0   -0.17    0.36
 -12   9   0   -0.10    0.13
  12   9   0    0.21    0.28
  12   9   0    0.37    0.41
 -12   9   0    0.03    0.12
   0 -10   0   50.41    2.43
   0 -10   0   47.46    2.62
   0 -10   0   48.46    2.62
   0  10   0   49.02    2.36
  -1 -10   0   34.19    1.92
  -1 -10   0   34.05    1.93
   1 -10   0   33.62    1.94
  -1 -10   0   32.89    1.73
   1 -10   0   30.64    1.87
   1 -10   0   33.79    1.71
  -1  10   0   34.26    1.64
   1  10   0   33.20    1.69
   2 -10   0    5.00    0.54
  -2 -10   0    4.45    0.42
  -2 -10   0    4.07    0.55
   2 -10   0    4.89    0.37
   2 -10   0    5.29    0.66
   2  10   0    5.22    0.43
   2  10   0    5.02    0.54
  -2  10   0    4.60    0.32
  -3 -10   0    6.59    0.62
  -3 -10   0    6.89    0.54
   3 -10   0    6.79    0.62
  -3  10   0    6.01    0.63
  -3  10   0    7.06    0.38
   3  10   0    6.12    0.52
   3  10   0    5.55    0.70
  -4 -10   0    0.31    0.15
  -4 -10   0    0.49    0.21
   4 -10   0    0.20    0.19
  -4  10   0    0.41    0.24
  -4  10   0    0.39    0.07
   4  10   0    0.61    0.30
  -4  10   0    0.38    0.08
   4  10   0    0.46    0.21
  -5 -10   0    7.68    0.65
   5 -10   0    8.70    0.72
  -5 -10   0    7.79    0.70
   5  10   0    9.10    0.79
   5  10   0    7.56    0.64
  -5  10   0    6.93    0.76
  -6 -10   0    4.37    0.56
  -6 -10   0    4.34    0.59
   6 -10   0    3.63    0.53
   6  10   0    3.59    0.61
  -6  10   0    4.32    0.64
   6  10   0    4.45    0.49
  -7 -10   0    0.35    0.21
   7 -10   0    0.23    0.21
  -7 -10   0    0.23    0.22
   7  10   0   -0.01    0.25
  -7  10   0    0.36    0.24
   7  10   0    0.43    0.25
  -8 -10   0    5.06    0.55
   8 -10   0    5.19    0.64
  -8 -10   0    4.92    0.63
   8  10   0    4.07    0.69
  -9 -10   0    3.72    0.55
   9 -10   0    4.01    0.57
  -9 -10   0    3.70    0.56
   9  10   0    4.22    0.61
  -9  10   0    3.11    0.63
   9  10   0    3.74    0.64
 -10 -10   0    2.11    0.48
  10 -10   0    3.82    0.59
 -10 -10   0    2.07    0.47
 -10  10   0    1.61    0.55
  10  10   0    2.51    0.50
 -11 -10   0    2.77    0.55
  11 -10   0    2.74    0.53
 -11  10   0    3.16    0.65
  11  10   0    3.68    0.61
  11  10   0    3.10    0.65
   0 -11   0    1.16    0.23
   0 -11   0    1.30    0.31
   0 -11   0    1.25    0.34
   0  11   0    0.73    0.18
  -1 -11   0    0.09    0.11
   1 -11   0    0.08    0.12
  -1 -11   0   -0.04    0.16
  -1 -11   0    0.24    0.18
   1 -11   0    0.24    0.15
   1 -11   0   -0.04    0.14
   1  11   0    0.09    0.13
  -1  11   0   -0.03    0.08
   2 -11   0   11.87    0.95
   2 -11   0   12.11    0.99
  -2 -11   0   12.49    0.84
   2 -11   0   13.09    0.77
  -2 -11   0   12.55    0.96
   2  11   0   13.57    0.82
  -2  11   0   13.05    0.70
   2  11   0   14.33    1.04
  -3 -11   0    1.75    0.33
  -3 -11   0    1.22    0.34
   3 -11   0    1.69    0.40
   3 -11   0    2.14    0.22
   3 -11   0    1.70    0.39
   3  11   0    1.48    0.28
  -3  11   0    1.80    0.18
   3  11   0    2.17    0.42
  -4 -11   0    4.71    0.62
   4 -11   0    4.72    0.63
  -4 -11   0    5.02    0.50
   4  11   0    4.58    0.49
  -4  11   0    4.60    0.27
  -4  11   0    4.25    0.62
   4  11   0    5.73    0.75
   5 -11   0    0.64    0.28
  -5 -11   0    0.53    0.23
  -5 -11   0    1.16    0.29
   5  11   0    0.66    0.28
   5  11   0    0.46    0.25
  -5  11   0    1.05    0.37
  -6 -11   0   -0.12    0.17
   6 -11   0    0.51    0.26
  -6 -11   0    0.16    0.19
  -6  11   0    0.40    0.29
   6  11   0   -0.06    0.22
   6  11   0    0.24    0.22
  -7 -11   0    1.22    0.34
  -7 -11   0    1.57    0.35
   7 -11   0    1.07    0.35
   7  11   0    0.54    0.38
   7  11   0    1.41    0.34
   8 -11   0    0.60    0.28
  -8 -11   0    0.52    0.25
  -8 -11   0    0.73    0.29
   8  11   0    0.60    0.27
   8  11   0    0.44    0.30
  -8  11   0    0.38    0.32
  -9 -11   0    1.97    0.43
  -9 -11   0    1.86    0.42
   9 -11   0    2.25    0.42
  -9  11   0    2.04    0.51
   9  11   0    2.59    0.58
   9  11   0    2.29    0.43
 -10 -11   0    1.97    0.42
  10 -11   0    1.53    0.40
  10  11   0    1.62    0.56
  10  11   0    0.62    0.31
 -10  11   0    0.88    0.43
  11 -11   0    2.14    0.47
 -11 -11   0    1.85    0.50
  11  11   0    2.76    0.56
 -11  11   0    1.76    0.51
  11  11   0    2.04    0.60
   0 -12   0   11.08    0.76
   0 -12   0   10.80    0.95
   0 -12   0   13.59    1.01
   0  12   0   11.70    0.72
   1 -12   0   13.76    0.87
   1 -12   0   13.32    1.08
  -1 -12   0   14.59    1.11
  -1 -12   0   14.28    0.92
  -1 -12   0   14.14    1.08
   1 -12   0   13.11    1.05
  -1  12   0   14.71    0.81
   1  12   0   15.18    0.88
  -2 -12   0    1.58    0.43
   2 -12   0    2.05    0.47
   2 -12   0    2.19    0.47
  -2 -12   0    1.30    0.36
  -2 -12   0    2.39    0.38
   2 -12   0    1.97    0.29
   2  12   0    1.94    0.33
  -2  12   0    1.81    0.22
   3 -12   0    1.59    0.22
  -3 -12   0    1.75    0.39
   3 -12   0    1.31    0.36
  -3 -12   0    1.67    0.39
   3 -12   0    1.27    0.40
   3  12   0    1.32    0.29
  -3  12   0    1.60    0.17
   3  12   0    2.32    0.47
   4 -12   0    0.47    0.28
  -4 -12   0    1.20    0.33
  -4 -12   0    0.96    0.28
  -4  12   0    0.57    0.31
  -4  12   0    0.84    0.10
   4  12   0    1.09    0.38
   4  12   0    0.79    0.23
  -5 -12   0    0.97    0.31
   5 -12   0    0.45    0.24
  -5 -12   0    0.41    0.27
   5  12   0    0.72    0.27
   5  12   0    0.43    0.28
  -5  12   0    0.80    0.34
  -6 -12   0   11.78    0.89
   6 -12   0    9.62    1.00
  -6 -12   0    9.95    0.82
  -6  12   0    9.86    0.95
   6  12   0    9.28    0.94
   6  12   0   10.40    0.82
   7 -12   0    5.33    0.71
  -7 -12   0    5.00    0.69
   7  12   0    4.72    0.77
   7  12   0    5.75    0.63
  -7  12   0    4.39    0.75
   8 -12   0    0.67    0.35
  -8 -12   0    0.64    0.28
   8  12   0    1.24    0.32
  -8  12   0    0.47    0.42
   8  12   0    0.47    0.35
  -9 -12   0   -0.11    0.29
   9 -12   0   -0.21    0.24
  -9 -12   0    0.94    0.29
   9  12   0    0.11    0.25
   9  12   0    0.43    0.36
  -9  12   0    0.19    0.43
  10 -12   0    0.06    0.24
 -10 -12   0    0.17    0.28
 -10  12   0   -0.28    0.32
  10  12   0    0.27    0.23
  10  12   0   -0.04    0.43
   0 -13   0    1.17    0.35
   0 -13   0    1.14    0.26
   0 -13   0    1.12    0.34
   0  13   0    0.62    0.17
   1 -13   0    0.80    0.35
   1 -13   0    0.64    0.21
  -1 -13   0    0.42    0.28
   1 -13   0    0.29    0.27
  -1 -13   0    0.67    0.22
  -1 -13   0    0.37    0.24
   1  13   0    0.95    0.23
  -1  13   0    0.52    0.15
   2 -13   0   10.38    0.96
  -2 -13   0    9.87    0.90
   2 -13   0    9.86    0.68
  -2 -13   0   10.07    0.95
   2 -13   0   11.20    0.93
  -2 -13   0    9.79    0.76
  -2  13   0   10.72    0.62
   2  13   0   10.30    0.73
  -3 -13   0    5.48    0.65
   3 -13   0    5.25    0.79
  -3 -13   0    4.66    0.67
   3 -13   0    5.06    0.71
   3 -13   0    5.28    0.38
   3  13   0    5.34    0.75
   3  13   0    4.60    0.48
  -3  13   0    4.57    0.33
   4 -13   0    1.42    0.45
   4 -13   0    1.62    0.40
  -4 -13   0    1.27    0.36
  -4 -13   0    1.80    0.38
  -4  13   0    1.60    0.14
   4  13   0    1.80    0.45
   4  13   0    2.06    0.40
   5 -13   0   -0.24    0.20
  -5 -13   0    0.08    0.22
  -5 -13   0    0.21    0.22
   5  13   0   -0.05    0.19
  -5  13   0   -0.21    0.22
   5  13   0   -0.02    0.23
  -6 -13   0    1.25    0.36
  -6 -13   0    1.10    0.34
   6 -13   0    1.65    0.40
  -6  13   0    0.79    0.41
   6  13   0    1.24    0.47
  -7 -13   0    0.09    0.24
   7 -13   0    0.02    0.28
  -7 -13   0   -0.11    0.23
   7  13   0    0.11    0.26
  -7  13   0   -0.13    0.22
   7  13   0    0.28    0.31
  -8 -13   0    0.44    0.30
   8 -13   0   -0.01    0.27
  -8 -13   0    0.04    0.23
   8  13   0    0.62    0.43
   8  13   0    0.52    0.33
  -8  13   0    0.19    0.36
  -9 -13   0    0.34    0.30
   9 -13   0    0.09    0.25
   9  13   0    0.70    0.43
  -9  13   0   -0.02    0.39
   9  13   0    0.58    0.28
  10 -13   0    0.13    0.32
 -10 -13   0   -0.62    0.28
 -10  13   0    0.24    0.49
  10  13   0    0.38    0.25
  10  13   0    0.19    0.48
   0 -14   0   59.53    2.94
   0 -14   0   57.99    3.22
   0  14   0   55.77    2.82
   1 -14   0   10.88    1.10
  -1 -14   0    8.96    0.91
   1 -14   0   10.42    0.99
   1 -14   0   10.80    0.75
  -1 -14   0   10.05    1.11
  -1 -14   0   10.40    0.79
   1  14   0   11.32    0.75
  -1  14   0   11.41    0.69
  -2 -14   0    4.60    0.76
   2 -14   0    4.53    0.43
   2 -14   0    5.24    0.80
   2 -14   0    5.94    0.78
  -2 -14   0    5.13    0.54
  -2 -14   0    4.89    0.71
   2  14   0    4.47    0.48
  -2  14   0    5.25    0.39
  -3 -14   0    0.64    0.31
   3 -14   0    0.59    0.34
  -3 -14   0    0.70    0.27
   3 -14   0    1.59    0.40
  -3 -14   0    0.79    0.36
  -3  14   0    0.98    0.16
   3  14   0    0.73    0.27
   4 -14   0    0.64    0.34
  -4 -14   0    0.29    0.29
  -4 -14   0    0.37    0.25
   4 -14   0   -0.13    0.25
   4  14   0    0.23    0.25
   4  14   0    0.42    0.21
  -4  14   0    0.43    0.08
  -5 -14   0   13.68    1.12
  -5 -14   0   15.77    1.11
   5 -14   0   14.51    1.15
   5  14   0   13.76    1.22
   5  14   0   15.40    1.05
   6 -14   0    2.52    0.54
  -6 -14   0    2.89    0.51
  -6 -14   0    2.46    0.60
  -6  14   0    2.64    0.61
   6  14   0    2.95    0.58
   6  14   0    2.42    0.47
  -7 -14   0   -0.07    0.24
   7 -14   0   -0.22    0.24
  -7 -14   0   -0.16    0.24
  -7  14   0   -0.47    0.27
   7  14   0    0.20    0.29
   7  14   0    0.06    0.24
  -8 -14   0    0.24    0.30
  -8 -14   0    0.64    0.35
   8 -14   0    0.13    0.32
   8  14   0    0.29    0.39
  -8  14   0    0.41    0.35
   8  14   0    0.19    0.30
   9 -14   0   -0.23    0.27
  -9 -14   0    0.15    0.30
   9  14   0    0.30    0.33
   9  14   0    0.12    0.38
  -9  14   0   -0.42    0.31
   0 -15   0    0.37    0.32
   0 -15   0    0.71    0.39
   0 -15   0    0.35    0.21
   0  15   0    0.18    0.14
   1 -15   0    5.24    0.79
   1 -15   0    4.86    0.78
  -1 -15   0    6.32    0.87
   1 -15   0    5.16    0.50
  -1 -15   0    4.95    0.76
   1  15   0    4.85    0.48
  -1  15   0    5.11    0.44
  -2 -15   0   -0.38    0.16
   2 -15   0   -0.24    0.12
  -2 -15   0   -0.29    0.23
  -2 -15   0   -0.03    0.28
   2 -15   0    0.12    0.29
   2 -15   0    0.16    0.27
   2  15   0   -0.03    0.18
  -2  15   0    0.01    0.16
   3 -15   0    1.34    0.40
  -3 -15   0    0.39    0.24
   3 -15   0    0.33    0.35
  -3 -15   0    0.63    0.28
  -3 -15   0    1.09    0.40
  -3  15   0    0.55    0.13
   3  15   0    0.51    0.20
   4 -15   0    1.47    0.44
  -4 -15   0    2.32    0.47
  -4 -15   0    1.40    0.42
   4 -15   0    1.83    0.59
   4  15   0    1.87    0.39
  -4  15   0    1.87    0.14
   5 -15   0    0.03    0.37
   5 -15   0   -0.33    0.26
  -5 -15   0    0.66    0.30
  -5 -15   0    0.17    0.25
   5  15   0    0.27    0.22
   5  15   0    0.38    0.34
  -6 -15   0    0.26    0.32
   6 -15   0   -0.03    0.31
  -6 -15   0    0.26    0.33
   6 -15   0    0.03    0.27
   6  15   0   -0.12    0.19
   6  15   0    0.55    0.38
   7 -15   0   -0.07    0.28
  -7 -15   0   -0.17    0.31
  -7 -15   0    0.14    0.31
  -7  15   0    0.98    0.43
   7  15   0   -0.41    0.22
   7  15   0    0.31    0.40
   8 -15   0    0.08    0.34
  -8 -15   0    0.00    0.32
   8  15   0    0.52    0.27
   8  15   0    0.64    0.47
  -8  15   0   -0.75    0.41
   0 -16   0    1.52    0.34
   0 -16   0    0.99    0.44
   0 -16   0    1.02    0.42
   0  16   0    0.97    0.25
   1 -16   0    0.48    0.20
   1 -16   0    0.58    0.36
   1 -16   0    0.36    0.34
  -1 -16   0    0.48    0.35
  -1 -16   0    0.52    0.36
  -1 -16   0    0.85    0.27
  -1  16   0    0.45    0.17
   1  16   0    0.69    0.22
   2 -16   0    0.46    0.38
   2 -16   0    0.61    0.20
   2 -16   0    2.28    0.58
  -2 -16   0   -0.01    0.31
  -2 -16   0    0.92    0.41
  -2  16   0    0.66    0.17
   2  16   0    0.60    0.26
   3 -16   0    0.90    0.40
  -3 -16   0    1.15    0.34
  -3 -16   0    0.55    0.32
   3 -16   0    1.07    0.43
  -3 -16   0    0.69    0.47
  -3  16   0    0.50    0.14
   3  16   0    0.84    0.27
   4 -16   0   -0.02    0.27
   4 -16   0    0.42    0.52
  -4 -16   0    0.20    0.26
  -4 -16   0    0.75    0.42
  -4 -16   0   -0.16    0.24
   4  16   0    0.42    0.33
   5 -16   0    0.88    0.34
   5 -16   0    0.25    0.41
  -5 -16   0    0.49    0.34
   5  16   0    0.51    0.27
   5  16   0    1.29    0.50
   6 -16   0    2.15    0.70
  -6 -16   0    3.64    0.67
   6 -16   0    3.31    0.62
   6  16   0    2.15    0.57
   6  16   0    2.67    0.49
   7 -16   0    0.56    0.33
   7 -16   0    0.72    0.51
  -7 -16   0    0.53    0.38
   7  16   0    0.92    0.33
   7  16   0    0.18    0.43
   0 -17   0    0.34    0.24
   0 -17   0    0.09    0.36
   0 -17   0    0.19    0.40
   0  17   0   -0.03    0.12
  -1 -17   0    0.25    0.36
   1 -17   0    0.28    0.37
  -1 -17   0    0.12    0.23
   1 -17   0    0.11    0.19
   1 -17   0   -0.10    0.34
  -1 -17   0   -0.63    0.31
   1  17   0    0.11    0.18
  -1  17   0   -0.03    0.13
  -2 -17   0    0.20    0.43
  -2 -17   0    0.57    0.35
  -2 -17   0    0.91    0.31
   2 -17   0    0.13    0.15
   2 -17   0    0.22    0.37
   2 -17   0    0.09    0.35
   2  17   0    0.22    0.17
  -2  17   0    0.00    0.09
  -3 -17   0    0.45    0.41
  -3 -17   0    0.45    0.37
  -3 -17   0    0.35    0.27
   3 -17   0    0.67    0.45
   3 -17   0    0.65    0.35
   3  17   0   -0.12    0.22
   4 -17   0   -0.84    0.53
   4 -17   0   -0.71    0.34
  -4 -17   0    0.28    0.28
  -4 -17   0    0.62    0.45
   4  17   0    0.24    0.26
  -5 -17   0    0.26    0.33
   5 -17   0    0.81    0.44
  -5 -17   0    0.18    0.39
   5 -17   0   -0.07    0.35
  -5 -17   0   -0.01    0.29
   5  17   0   -0.31    0.20
   6 -17   0   -0.06    0.34
  -6 -17   0    0.16    0.33
   6 -17   0   -0.08    0.41
   6  17   0    0.28    0.26
   0 -18   0   -0.35    0.22
   0 -18   0    0.17    0.39
   0 -18   0    0.29    0.48
   0  18   0   -0.11    0.13
   1 -18   0    0.60    0.39
  -1 -18   0    0.31    0.37
  -1 -18   0    0.05    0.40
   1 -18   0    0.11    0.22
  -1 -18   0    0.69    0.34
  -1  18   0    0.06    0.12
   1  18   0    0.35    0.22
  -2 -18   0    0.01    0.42
   2 -18   0    0.24    0.18
   2 -18   0    0.20    0.42
   2 -18   0   -1.02    0.32
  -2 -18   0    0.32    0.36
  -2 -18   0    0.38    0.30
  -2  18   0    0.11    0.10
   2  18   0    0.32    0.23
  -3 -18   0   -0.09    0.33
   3 -18   0    0.39    0.43
   3 -18   0    0.55    0.51
  -3 -18   0    0.31    0.41
  -3 -18   0    0.23    0.40
   3  18   0    0.15    0.29
  -3  18   0    0.02    0.08
  -4 -18   0    0.45    0.43
   4 -18   0    0.06    0.36
   4 -18   0   -0.17    0.45
  -4 -18   0    0.49    0.36
   4  18   0    0.16    0.27
 -13   0   1   -0.42    0.21
  13   0  -1   -0.19    0.28
 -13   0   1   -0.37    0.23
  13   0  -1    0.29    0.25
  12   0  -1    0.26    0.26
 -12   0   1   -0.15    0.22
 -12   0   1    0.09    0.18
  12   0  -1    0.01    0.23
 -11   0   1   -0.11    0.20
  11   0  -1   -0.10    0.16
 -11   0   1   -0.22    0.14
  11   0  -1   -0.20    0.16
  10   0  -1   -0.17    0.16
 -10   0   1   -0.07    0.17
  10   0  -1   -0.11    0.14
 -10   0   1    0.13    0.15
  -9   0   1    0.09    0.16
  -9   0   1    0.02    0.13
   9   0  -1   -0.12    0.14
   9   0  -1    0.06    0.15
   8   0  -1    0.06    0.14
  -8   0   1    0.05    0.13
  -8   0   1   -0.21    0.07
   8   0  -1   -0.13    0.11
  -7   0   1    0.03    0.09
   7   0  -1   -0.04    0.11
  -7   0   1   -0.17    0.09
   7   0  -1    0.01    0.11
   6   0  -1   -0.05    0.09
   6   0  -1   -0.06    0.07
  -6   0   1   -0.04    0.08
  -6   0   1   -0.07    0.08
   5   0  -1    0.01    0.09
  -5   0   1    0.01    0.07
  -5   0   1    0.11    0.08
   5   0  -1    0.08    0.09
  -4   0   1   -0.03    0.04
   4   0  -1   -0.03    0.06
   4   0  -1    0.03    0.06
  -4   0   1    0.12    0.07
   3   0  -1    0.01    0.05
  -3   0   1   -0.03    0.04
  -3   0   1   -0.03    0.05
   3   0  -1   -0.01    0.05
   2   0  -1    0.01    0.04
   2   0  -1    0.05    0.04
  -2   0   1   -0.01    0.03
  -2   0   1   -0.02    0.02
  -1   0   1    0.02    0.02
  -1   0   1    0.00    0.01
   1   0  -1    0.00    0.01
   1   0  -1    0.01    0.02
   2   0   1   -0.06    0.05
  -2   0  -1   -0.01    0.05
  -2   0  -1   -0.02    0.04
   2   0   1    0.05    0.04
  -3   0  -1   -0.06    0.04
   3   0   1    0.00    0.05
   3   0   1   -0.05    0.05
  -3   0  -1    0.00    0.04
  -4   0  -1    0.06    0.06
   4   0   1    0.03    0.06
   4   0   1    0.02    0.05
  -4   0  -1    0.04    0.05
   5   0   1   -0.06    0.07
  -5   0  -1    0.00    0.09
  -5   0  -1    0.11    0.07
   5   0   1   -0.02    0.05
  -6   0  -1    0.09    0.09
   6   0   1    0.05    0.10
   6   0   1   -0.07    0.11
  -6   0  -1   -0.10    0.08
   7   0   1   -0.06    0.11
   7   0   1   -0.07    0.12
  -7   0  -1    0.06    0.10
  -7   0  -1   -0.08    0.12
  -8   0  -1   -0.02    0.14
  -8   0  -1   -0.12    0.13
   8   0   1    0.03    0.13
   8   0   1    0.08    0.14
   9   0   1   -0.06    0.14
  -9   0  -1    0.01    0.14
   9   0   1    0.26    0.17
  -9   0  -1   -0.09    0.12
 -10   0  -1   -0.29    0.16
  10   0   1    0.21    0.23
  10   0   1    0.00    0.19
 -10   0  -1    0.20    0.16
 -11   0  -1   -0.32    0.19
  11   0   1   -0.13    0.18
  11   0   1   -0.38    0.16
 -11   0  -1   -0.09    0.16
 -12   0  -1   -0.05    0.17
  12   0   1   -0.04    0.21
 -12   0  -1   -0.40    0.19
  12   0   1    0.14    0.23
 -13   0  -1   -0.14    0.23
  13   0   1   -0.15    0.29
  13   0   1   -0.09    0.25
 -13   0  -1    0.19    0.31
 -13  -1   1    1.01    0.39
  13  -1  -1    1.18    0.41
 -13  -1   1    1.62    0.40
  13  -1  -1    1.22    0.40
  13   1  -1    1.36    0.37
 -13   1   1    1.66    0.34
 -13   1   1    1.16    0.42
  13   1  -1    2.30    0.52
 -12  -1   1    0.62    0.31
 -12  -1   1    0.08    0.22
  12  -1  -1    0.95    0.32
  12  -1  -1    0.18    0.23
 -12   1   1    0.31    0.24
 -12   1   1    0.49    0.31
  12   1  -1    0.77    0.28
  12   1  -1    0.61    0.26
  11  -1  -1    4.22    0.54
  11  -1  -1    3.15    0.51
 -11  -1   1    4.21    0.59
 -11  -1   1    4.32    0.52
 -11   1   1    3.64    0.56
  11   1  -1    3.39    0.53
 -11   1   1    4.07    0.44
  11   1  -1    3.85    0.54
  10  -1  -1    9.53    0.71
 -10  -1   1    9.70    0.70
 -10  -1   1    9.48    0.75
  10  -1  -1    8.43    0.75
  10   1  -1    8.53    0.75
 -10   1   1    8.64    0.66
 -10   1   1   10.36    0.80
  10   1  -1    9.53    0.73
  -9  -1   1    3.03    0.40
   9  -1  -1    4.02    0.40
  -9  -1   1    3.79    0.49
   9  -1  -1    3.69    0.47
  -9   1   1    3.48    0.48
  -9   1   1    3.35    0.36
   9   1  -1    3.67    0.46
   9   1  -1    3.07    0.45
  -8  -1   1    0.68    0.21
  -8  -1   1    0.63    0.17
   8  -1  -1    0.53    0.17
   8  -1  -1    0.29    0.16
   8   1  -1    0.20    0.14
   8   1  -1    0.54    0.20
  -8   1   1    0.67    0.17
  -8   1   1    0.36    0.18
   7  -1  -1    4.44    0.40
   7  -1  -1    4.77    0.44
  -7  -1   1    4.18    0.37
  -7  -1   1    4.44    0.39
   7   1  -1    4.01    0.38
  -7   1   1    3.56    0.38
   7   1  -1    4.19    0.40
  -7   1   1    3.61    0.33
  -6  -1   1   86.47    4.07
   6  -1  -1   85.96    4.05
   6  -1  -1   87.37    4.11
  -6   1   1   84.46    4.11
  -6   1   1   85.02    4.03
   6   1  -1   88.33    4.13
   6   1  -1   89.83    4.17
  -5  -1   1   17.51    0.91
   5  -1  -1   16.30    0.92
   5  -1  -1   16.63    0.88
  -5  -1   1   16.92    0.93
   5   1  -1   16.76    0.94
  -5   1   1   17.42    0.88
  -5   1   1   16.01    0.93
   5   1  -1   16.81    0.91
   4  -1  -1    4.34    0.29
  -4  -1   1    4.52    0.31
  -4  -1   1    4.36    0.32
   4  -1  -1    4.54    0.32
  -4   1   1    4.40    0.29
   4   1  -1    4.26    0.33
  -4   1   1    4.19    0.32
   4   1  -1    4.57    0.32
   3  -1  -1   16.96    0.82
  -3  -1   1   15.93    0.82
  -3  -1   1   16.39    0.81
   3  -1  -1   14.79    0.78
  -3   1   1   15.72    0.82
   3   1  -1   16.20    0.81
   3   1  -1   16.04    0.84
  -3   1   1   15.23    0.77
  -2  -1   1  311.40   14.12
   2  -1  -1  286.11   14.33
  -2   1   1  271.66   14.28
   2   1  -1  319.13   14.21
   1  -1  -1   34.30    1.59
   1  -1  -1   36.84    1.61
  -1  -1   1   35.94    1.63
  -1   1   1   34.33    1.60
   1   1  -1   35.38    1.64
   1   1  -1   33.53    1.62
  -1   1   1   35.26    1.61
   0  -1   1    0.01    0.02
   1  -1   1   39.45    1.82
  -1  -1  -1   38.02    1.80
  -1  -1  -1   39.58    1.79
   1   1   1   39.84    1.81
  -1   1  -1   38.32    1.82
   2  -1   1   98.96    4.48
   2  -1   1   93.61    4.46
  -2  -1  -1   99.39    4.47
  -2   1  -1  100.18    4.48
  -2   1  -1   97.39    4.46
  -3  -1  -1   43.66    2.08
   3  -1   1   43.61    2.08
  -3  -1  -1   41.90    2.07
   3  -1   1   44.96    2.09
   3   1   1   45.03    2.09
   3   1   1   44.70    2.08
  -3   1  -1   43.44    2.10
  -3   1  -1   44.09    2.06
  -4  -1  -1    6.41    0.42
   4  -1   1    6.30    0.41
  -4  -1  -1    6.36    0.42
   4  -1   1    6.11    0.42
   4   1   1    7.22    0.44
  -4   1  -1    6.25    0.40
   4   1   1    6.93    0.43
  -4   1  -1    6.36    0.43
  -5  -1  -1    0.81    0.16
  -5  -1  -1    0.59    0.14
   5  -1   1    0.67    0.16
   5  -1   1    0.73    0.17
   5   1   1    0.88    0.17
   5   1   1    0.62    0.16
  -5   1  -1    0.76    0.17
  -5   1  -1    0.59    0.13
  -6  -1  -1    0.10    0.09
   6  -1   1    0.09    0.10
  -6  -1  -1    0.32    0.15
   6  -1   1    0.08    0.11
   6   1   1   -0.01    0.10
  -6   1  -1    0.14    0.11
   6   1   1    0.21    0.11
  -6   1  -1    0.31    0.15
   7  -1   1    5.28    0.43
  -7  -1  -1    5.26    0.43
   7  -1   1    4.80    0.44
  -7  -1  -1    4.52    0.42
  -7   1  -1    5.03    0.46
  -7   1  -1    5.07    0.41
   7   1   1    5.27    0.45
   7   1   1    4.86    0.44
  -8  -1  -1   10.94    0.80
   8  -1   1   12.69    0.83
   8  -1   1   11.90    0.80
  -8  -1  -1   12.91    0.80
   8   1   1   11.91    0.81
   8   1   1   12.18    0.83
  -8   1  -1   12.72    0.77
  -8   1  -1   11.66    0.84
  -9  -1  -1   22.79    1.33
   9  -1   1   19.91    1.28
   9  -1   1   21.73    1.29
  -9  -1  -1   22.47    1.37
  -9   1  -1   21.45    1.22
  -9   1  -1   20.10    1.31
   9   1   1   23.51    1.34
   9   1   1   21.46    1.30
 -10  -1  -1    8.57    0.66
  10  -1   1    8.76    0.73
  10  -1   1    8.95    0.74
 -10  -1  -1    8.09    0.72
  10   1   1    7.89    0.72
 -10   1  -1    8.94    0.65
 -10   1  -1    8.35    0.74
  10   1   1    8.71    0.73
 -11  -1  -1    0.61    0.29
  11  -1   1    0.64    0.29
 -11  -1  -1    0.58    0.27
  11  -1   1    0.24    0.24
  11   1   1    0.57    0.27
 -11   1  -1    0.93    0.34
 -11   1  -1    0.90    0.25
  11   1   1    1.08    0.35
 -12  -1  -1    0.67    0.26
  12  -1   1    0.87    0.31
 -12  -1  -1    0.51    0.32
  12  -1   1    0.33    0.27
 -12   1  -1    0.41    0.28
 -12   1  -1    0.29    0.23
  12   1   1    0.56    0.32
  12   1   1    0.31    0.28
  13  -1   1   -0.29    0.22
 -13  -1  -1   -0.38    0.26
  13  -1   1    0.75    0.33
 -13   1  -1   -0.14    0.21
  13   1   1   -0.61    0.18
  13   1   1   -0.25    0.31
  13  -2  -1    1.18    0.35
  13  -2  -1    0.83    0.39
 -13  -2   1    0.90    0.44
  13   2  -1    1.12    0.37
  13   2  -1    1.01    0.45
 -13   2   1    0.85    0.40
 -13   2   1    1.09    0.31
 -12  -2   1    1.16    0.33
  12  -2  -1    0.88    0.27
 -12  -2   1    0.71    0.31
  12  -2  -1    1.23    0.34
  12   2  -1    0.86    0.40
 -12   2   1    1.14    0.27
  12   2  -1    1.19    0.42
 -11  -2   1   -0.26    0.16
  11  -2  -1   -0.10    0.18
 -11  -2   1    0.00    0.19
  11  -2  -1    0.06    0.15
  11   2  -1    0.07    0.22
 -11   2   1   -0.11    0.21
 -11   2   1    0.21    0.15
  11   2  -1    0.00    0.20
 -10  -2   1    0.15    0.19
  10  -2  -1    0.26    0.16
  10  -2  -1   -0.17    0.17
 -10  -2   1   -0.05    0.16
 -10   2   1   -0.03    0.11
  10   2  -1   -0.07    0.17
 -10   2   1   -0.03    0.17
  10   2  -1    0.19    0.20
   9  -2  -1    0.03    0.11
  -9  -2   1    0.16    0.16
  -9  -2   1   -0.21    0.12
   9  -2  -1   -0.21    0.13
  -9   2   1    0.06    0.12
  -9   2   1    0.05    0.17
   9   2  -1   -0.16    0.09
   9   2  -1    0.01    0.14
   8  -2  -1    0.13    0.12
  -8  -2   1    0.23    0.15
   8  -2  -1    0.39    0.18
  -8  -2   1    0.17    0.16
   8   2  -1    0.18    0.14
   8   2  -1    0.11    0.16
  -8   2   1    0.31    0.14
  -8   2   1    0.37    0.19
   7  -2  -1    0.31    0.12
   7  -2  -1    0.31    0.14
  -7  -2   1    0.33    0.15
  -7  -2   1    0.48    0.16
   7   2  -1    0.48    0.17
  -7   2   1    0.56    0.17
   7   2  -1    0.31    0.17
  -7   2   1    0.37    0.13
  -6  -2   1    1.31    0.23
  -6  -2   1    0.86    0.19
   6  -2  -1    0.94    0.20
   6  -2  -1    1.20    0.20
  -6   2   1    1.14    0.17
  -6   2   1    0.63    0.18
   6   2  -1    0.79    0.19
  -5  -2   1   37.27    1.85
   5  -2  -1   38.61    1.85
  -5  -2   1   36.40    1.83
   5  -2  -1   35.70    1.78
   5   2  -1   37.18    1.88
  -5   2   1   36.40    1.77
  -5   2   1   38.10    1.88
   5   2  -1   37.37    1.84
   4  -2  -1    2.44    0.19
  -4  -2   1    2.61    0.24
  -4  -2   1    2.24    0.22
  -4   2   1    2.59    0.18
   4   2  -1    2.23    0.23
  -4   2   1    2.32    0.24
   4   2  -1    2.78    0.26
   3  -2  -1   76.63    3.52
  -3  -2   1   77.07    3.58
  -3  -2   1   76.12    3.60
   3  -2  -1   78.03    3.59
   3   2  -1   81.80    3.59
  -3   2   1   73.60    3.59
   3   2  -1   79.76    3.62
  -3   2   1   76.20    3.52
  -2   2   1  163.16    7.41
   1  -2  -1   72.62    3.30
  -1  -2   1   72.97    3.31
  -1  -2   1   68.35    3.32
  -1   2   1   73.89    3.31
   0  -2  -1  235.20   10.99
   0  -2   1  243.98   11.38
   0   2  -1  233.44   11.34
   0   2   1  218.37   10.95
  -1  -2  -1   20.84    0.98
   1  -2   1   21.22    1.02
  -1  -2  -1   20.31    0.98
   1   2   1   20.56    0.98
  -1   2  -1   20.81    1.02
  -1   2  -1   18.21    0.97
   2  -2   1  160.42    8.76
  -2  -2  -1  162.74    8.26
  -2   2  -1  179.65    8.88
   3  -2   1   85.89    4.27
  -3  -2  -1   95.03    4.30
  -3  -2  -1   93.61    4.30
   3  -2   1   94.76    4.32
  -3   2  -1   98.04    4.35
  -3   2  -1   91.47    4.27
   3   2   1   91.45    4.31
   3   2   1   95.52    4.31
   4  -2   1   16.85    0.90
  -4  -2  -1   16.75    0.89
   4  -2   1   15.83    0.87
  -4  -2  -1   16.62    0.89
   4   2   1   17.50    0.91
  -4   2  -1   16.07    0.92
   4   2   1   15.86    0.89
  -4   2  -1   16.49    0.85
  -5  -2  -1    8.48    0.54
  -5  -2  -1    7.83    0.53
   5  -2   1    8.85    0.55
   5  -2   1    7.42    0.51
  -5   2  -1    8.40    0.57
   5   2   1    7.84    0.54
  -5   2  -1    8.41    0.50
  -6  -2  -1    6.95    0.49
  -6  -2  -1    6.84    0.50
   6  -2   1    5.63    0.53
   6  -2   1    7.01    0.49
  -6   2  -1    7.24    0.46
   6   2   1    6.71    0.50
   6   2   1    6.29    0.49
  -6   2  -1    6.51    0.59
  -7  -2  -1    0.88    0.20
   7  -2   1    0.67    0.19
  -7  -2  -1    0.49    0.17
   7  -2   1    0.61    0.19
  -7   2  -1    0.59    0.21
   7   2   1    0.66    0.18
   7   2   1    0.76    0.22
  -7   2  -1    0.58    0.16
   8  -2   1    0.94    0.24
   8  -2   1    0.90    0.24
  -8  -2  -1    0.76    0.23
  -8  -2  -1    1.20    0.25
  -8   2  -1    0.81    0.25
   8   2   1    0.68    0.23
   8   2   1    1.42    0.35
  -8   2  -1    0.97    0.20
   9  -2   1    0.29    0.19
  -9  -2  -1   -0.13    0.16
   9  -2   1    0.15    0.15
  -9  -2  -1    0.14    0.19
   9   2   1    0.07    0.16
  -9   2  -1    0.14    0.19
   9   2   1   -0.09    0.19
  -9   2  -1    0.33    0.16
 -10  -2  -1    1.96    0.40
  10  -2   1    1.84    0.33
 -10  -2  -1    2.27    0.38
  10  -2   1    2.43    0.40
  10   2   1    1.94    0.41
  10   2   1    2.32    0.44
 -10   2  -1    1.82    0.41
 -10   2  -1    1.91    0.36
  11  -2   1    3.24    0.51
  11  -2   1    2.38    0.46
 -11  -2  -1    2.90    0.46
 -11  -2  -1    2.83    0.49
  11   2   1    2.41    0.47
 -11   2  -1    2.44    0.49
 -11   2  -1    3.05    0.41
  11   2   1    2.70    0.49
 -12  -2  -1    4.71    0.60
  12  -2   1    5.77    0.61
  12  -2   1    5.02    0.68
 -12  -2  -1    5.75    0.76
 -12   2  -1    5.03    0.72
  12   2   1    4.36    0.64
  12   2   1    4.35    0.67
 -12   2  -1    5.04    0.55
  13  -2   1    0.60    0.29
 -13  -2  -1    0.24    0.25
 -13  -2  -1    0.39    0.34
  13   2   1    0.58    0.31
 -13   2  -1    0.36    0.41
  13   2   1    0.50    0.34
 -13   2  -1   -0.53    0.22
  13  -3  -1    1.13    0.41
 -13  -3   1    0.46    0.29
  13  -3  -1    1.46    0.35
  13   3  -1    0.87    0.32
  13   3  -1    0.82    0.39
 -13   3   1    1.26    0.31
 -13   3   1    0.86    0.40
 -12  -3   1    0.21    0.23
  12  -3  -1    0.49    0.26
  12  -3  -1    0.38    0.22
 -12  -3   1    0.51    0.30
 -12   3   1    0.79    0.23
  12   3  -1    0.58    0.28
 -12   3   1    0.46    0.32
  12   3  -1    0.06    0.28
 -11  -3   1    2.26    0.43
  11  -3  -1    1.29    0.30
 -11  -3   1    1.75    0.39
  11  -3  -1    1.31    0.35
  11   3  -1    1.34    0.39
 -11   3   1    1.95    0.45
  11   3  -1    1.41    0.36
 -11   3   1    1.63    0.30
  10  -3  -1    2.13    0.33
  10  -3  -1    1.84    0.38
 -10  -3   1    2.36    0.41
 -10  -3   1    2.23    0.39
  10   3  -1    1.99    0.40
 -10   3   1    2.20    0.32
 -10   3   1    1.48    0.39
  10   3  -1    2.38    0.46
   9  -3  -1    1.59    0.33
   9  -3  -1    1.04    0.24
  -9  -3   1    1.54    0.30
  -9  -3   1    1.08    0.28
  -9   3   1    1.47    0.34
   9   3  -1    1.24    0.29
   9   3  -1    2.04    0.39
  -9   3   1    1.68    0.25
  -8  -3   1    6.05    0.50
   8  -3  -1    4.95    0.48
   8  -3  -1    5.24    0.47
  -8  -3   1    5.23    0.48
  -8   3   1    4.53    0.38
   8   3  -1    5.70    0.51
   8   3  -1    5.21    0.52
  -8   3   1    5.31    0.52
   7  -3  -1    1.31    0.21
   7  -3  -1    1.54    0.27
  -7  -3   1    1.42    0.27
  -7  -3   1    1.10    0.23
   7   3  -1    1.23    0.29
  -7   3   1    1.49    0.20
   7   3  -1    1.29    0.25
  -7   3   1    1.18    0.26
   6  -3  -1    9.23    0.62
  -6  -3   1    9.63    0.61
   6  -3  -1    9.28    0.55
  -6  -3   1    8.98    0.61
   6   3  -1    8.30    0.60
  -6   3   1    8.79    0.52
   6   3  -1    9.66    0.67
  -6   3   1    9.32    0.65
   5  -3  -1    0.99    0.20
   5  -3  -1    1.19    0.15
  -5  -3   1    1.17    0.20
  -5  -3   1    1.07    0.20
  -5   3   1    1.11    0.14
  -5   3   1    1.03    0.21
   5   3  -1    1.00    0.21
   5   3  -1    1.07    0.20
  -4  -3   1    0.05    0.08
   4  -3  -1    0.04    0.07
   4  -3  -1    0.04    0.05
  -4  -3   1    0.06    0.08
  -4   3   1    0.11    0.09
   4   3  -1    0.03    0.09
   4   3  -1    0.12    0.10
  -4   3   1    0.13    0.05
  -3  -3   1    0.11    0.08
   3  -3  -1    0.15    0.09
  -3  -3   1    0.16    0.10
   3  -3  -1    0.14    0.05
  -3   3   1    0.08    0.08
   3   3  -1   -0.04    0.06
  -3   3   1    0.12    0.04
   3   3  -1    0.05    0.08
  -2  -3   1  105.71    5.07
  -2  -3   1  108.68    5.10
   2  -3  -1  108.91    5.08
   2   3  -1  111.22    5.06
  -2   3   1  113.88    5.10
   2   3  -1  115.56    5.13
  -1  -3   1  146.69    6.69
   1  -3  -1  146.88    6.71
  -1  -3   1  149.66    6.74
   1  -3  -1  147.68    6.61
  -1   3   1  151.06    6.71
   1   3  -1  140.96    6.74
   0  -3   1  495.79   23.48
   0  -3  -1  501.98   23.13
   0   3  -1  486.25   23.46
   1  -3   1  105.62    5.15
  -1  -3  -1  117.21    5.19
   1  -3   1  112.76    5.22
  -1  -3  -1  116.20    5.15
  -1   3  -1  107.31    5.15
   1   3   1  116.72    5.15
  -1   3  -1  116.29    5.23
  -2  -3  -1  617.19   28.41
   2  -3   1  589.30   28.96
  -2   3  -1  624.42   29.00
   3   3   1  266.19   11.86
  -3   3  -1  255.75   11.88
  -4  -3  -1  109.59    5.12
  -4  -3  -1  108.74    5.11
   4  -3   1  115.28    5.15
   4   3   1  110.21    5.14
  -4   3  -1  111.39    5.05
   4   3   1  113.09    5.13
  -4   3  -1  104.71    5.16
  -5  -3  -1   14.73    0.83
  -5  -3  -1   14.70    0.83
   5  -3   1   12.75    0.79
  -5   3  -1   14.58    0.77
   5   3   1   14.79    0.86
   5   3   1   14.69    0.85
  -5   3  -1   13.83    0.87
  -6  -3  -1    2.21    0.29
   6  -3   1    1.23    0.23
   6  -3   1    1.72    0.24
  -6  -3  -1    1.44    0.24
   6   3   1    1.44    0.26
   6   3   1    1.94    0.31
  -6   3  -1    1.05    0.17
  -6   3  -1    1.59    0.29
   7  -3   1    2.01    0.35
   7  -3   1    2.79    0.37
  -7  -3  -1    2.80    0.36
  -7  -3  -1    2.92    0.33
   7   3   1    3.00    0.41
  -7   3  -1    2.44    0.28
  -7   3  -1    3.28    0.43
   7   3   1    3.29    0.41
   8  -3   1   13.53    0.89
   8  -3   1   12.12    0.85
  -8  -3  -1   13.66    0.97
  -8   3  -1   13.81    0.81
   8   3   1   15.35    0.94
   8   3   1   14.20    0.94
  -8   3  -1   12.47    0.92
  -9  -3  -1   20.17    1.23
  -9  -3  -1   20.90    1.22
   9  -3   1   19.55    1.20
   9  -3   1   20.73    1.25
   9   3   1   20.53    1.26
  -9   3  -1   20.07    1.30
   9   3   1   19.59    1.28
  -9   3  -1   20.01    1.13
  10  -3   1   -0.12    0.17
 -10  -3  -1    0.26    0.19
 -10  -3  -1    0.32    0.21
  10  -3   1    0.14    0.14
  10   3   1    0.36    0.25
 -10   3  -1    0.02    0.23
 -10   3  -1   -0.02    0.13
  10   3   1    0.08    0.21
 -11  -3  -1    9.03    0.81
 -11  -3  -1   10.32    0.80
  11  -3   1   10.12    0.84
  11  -3   1   10.12    0.80
  11   3   1   10.43    0.86
  11   3   1    8.82    0.84
 -11   3  -1   10.10    0.72
 -11   3  -1    9.76    0.89
  12  -3   1    1.27    0.35
 -12  -3  -1    0.29    0.30
 -12  -3  -1    1.49    0.38
  12  -3   1    0.94    0.32
  12   3   1    0.47    0.28
 -12   3  -1    0.86    0.28
  12   3   1    1.03    0.35
 -12   3  -1    0.64    0.38
  13  -3   1   -0.13    0.28
  13  -3   1   -0.13    0.22
 -13  -3  -1    0.23    0.33
 -13  -3  -1    0.49    0.30
  13   3   1    0.06    0.29
 -13   3  -1   -0.20    0.19
 -13   3  -1   -0.24    0.31
  13   3   1    0.18    0.26
 -13  -4   1   -0.30    0.26
  13  -4  -1   -0.21    0.30
 -13  -4   1   -0.27    0.31
  13  -4  -1    0.32    0.25
 -13   4   1   -0.04    0.19
  13   4  -1    0.23    0.24
  13   4  -1   -0.11    0.29
 -13   4   1   -0.55    0.24
  12  -4  -1    0.57    0.31
 -12  -4   1    0.37    0.29
  12  -4  -1    0.56    0.26
 -12  -4   1    0.59    0.28
 -12   4   1    0.10    0.31
 -12   4   1    0.40    0.22
  12   4  -1    0.60    0.29
  12   4  -1    0.07    0.29
 -11  -4   1    0.47    0.28
  11  -4  -1    0.71    0.23
  11  -4  -1    0.30    0.23
 -11  -4   1    0.23    0.23
 -11   4   1    0.48    0.19
 -11   4   1    0.38    0.31
  11   4  -1    0.22    0.28
  11   4  -1    0.04    0.29
  10  -4  -1   -0.07    0.18
  10  -4  -1    0.12    0.13
 -10  -4   1    0.01    0.17
 -10  -4   1    0.00    0.16
  10   4  -1    0.22    0.21
  10   4  -1   -0.06    0.19
 -10   4   1    0.08    0.11
 -10   4   1    0.08    0.20
  -9  -4   1    3.06    0.44
   9  -4  -1    3.13    0.35
   9  -4  -1    2.27    0.39
  -9  -4   1    3.32    0.45
   9   4  -1    3.37    0.52
   9   4  -1    3.76    0.49
  -9   4   1    3.63    0.53
  -9   4   1    3.08    0.31
   8  -4  -1   -0.03    0.12
  -8  -4   1    0.06    0.13
  -8  -4   1   -0.06    0.13
   8  -4  -1    0.01    0.10
   8   4  -1   -0.05    0.15
  -8   4   1    0.13    0.17
   8   4  -1    0.06    0.16
  -8   4   1    0.01    0.07
  -7  -4   1    0.25    0.13
  -7  -4   1   -0.05    0.10
   7  -4  -1    0.15    0.13
   7  -4  -1    0.05    0.09
   7   4  -1   -0.11    0.14
  -7   4   1    0.01    0.13
  -7   4   1    0.08    0.08
   7   4  -1    0.21    0.16
   6  -4  -1    0.07    0.11
   6  -4  -1   -0.09    0.06
  -6  -4   1    0.07    0.12
  -6  -4   1   -0.07    0.09
  -6   4   1    0.10    0.14
   6   4  -1   -0.08    0.09
  -6   4   1    0.06    0.06
   6   4  -1    0.02    0.12
  -5  -4   1   94.28    4.40
  -5  -4   1   91.97    4.37
   5  -4  -1   93.24    4.38
   5  -4  -1   88.05    4.26
  -5   4   1   92.43    4.42
  -5   4   1   94.81    4.27
   5   4  -1   96.37    4.45
   5   4  -1   92.29    4.37
  -4  -4   1    1.36    0.22
   4  -4  -1    1.27    0.12
   4  -4  -1    1.46    0.22
  -4  -4   1    1.37    0.22
  -4   4   1    1.90    0.29
  -4   4   1    1.47    0.11
   4   4  -1    1.06    0.23
   4   4  -1    1.48    0.22
  -3  -4   1    9.98    0.57
   3  -4  -1    9.06    0.57
  -3  -4   1    9.60    0.60
  -3   4   1    9.11    0.43
  -3   4   1    8.94    0.59
  -3   4   1    9.21    0.45
   3   4  -1    9.38    0.62
   3   4  -1    9.39    0.56
   2  -4  -1  601.83   28.55
  -2  -4   1  600.11   28.55
   2   4  -1  596.97   28.69
  -1  -4   1   16.68    0.93
   1  -4  -1   17.21    0.80
  -1  -4   1   16.27    0.87
   1  -4  -1   17.25    0.91
  -1   4   1   16.83    0.79
  -1   4   1   17.05    0.91
   1   4  -1   16.53    0.94
   1   4  -1   16.66    0.85
   0  -4   1  247.95   10.95
   0  -4  -1  235.40   10.91
   0   4  -1  236.95   10.95
  -1  -4  -1    5.99    0.39
   1  -4   1    5.51    0.41
  -1  -4  -1    6.01    0.34
   1  -4   1    4.76    0.33
  -1   4  -1    5.11    0.33
   1   4   1    5.55    0.34
  -1   4  -1    6.21    0.43
  -2  -4  -1   93.63    4.40
  -2  -4  -1   99.11    4.45
   2  -4   1  100.68    4.48
  -2   4  -1   97.27    4.50
   2   4   1   94.91    4.41
  -2   4  -1   88.39    4.37
   3  -4   1   15.52    0.84
  -3  -4  -1   14.74    0.79
  -3  -4  -1   14.66    0.81
  -3   4  -1   13.16    0.73
  -3   4  -1   13.68    0.84
   3   4   1   13.73    0.79
   3   4   1   15.30    0.85
  -4  -4  -1    2.50    0.29
  -4  -4  -1    1.88    0.25
  -4   4  -1    2.22    0.31
  -4   4  -1    1.92    0.18
   4   4   1    1.83    0.28
   4   4   1    1.96    0.31
  -5  -4  -1    0.55    0.16
   5  -4   1    0.39    0.15
  -5  -4  -1    0.39    0.13
   5   4   1    0.78    0.21
   5   4   1    0.43    0.18
  -5   4  -1    0.61    0.12
  -5   4  -1    0.44    0.15
   6  -4   1   -0.02    0.12
  -6  -4  -1    0.02    0.11
  -6  -4  -1    0.10    0.11
  -6   4  -1   -0.01    0.10
   6   4   1   -0.02    0.13
  -6   4  -1    0.18    0.09
   6   4   1    0.00    0.12
   7  -4   1    0.63    0.18
  -7  -4  -1    1.07    0.23
   7  -4   1    0.50    0.20
  -7  -4  -1    0.64    0.19
  -7   4  -1    1.15    0.19
   7   4   1    0.97    0.25
   7   4   1    1.24    0.27
  -7   4  -1    0.84    0.27
  -8  -4  -1    0.09    0.13
  -8  -4  -1    0.39    0.18
   8  -4   1   -0.03    0.12
   8  -4   1    0.16    0.13
  -8   4  -1    0.14    0.12
   8   4   1    0.08    0.19
   8   4   1   -0.03    0.15
  -8   4  -1    0.13    0.19
  -9  -4  -1    0.25    0.17
  -9  -4  -1   -0.04    0.18
   9  -4   1   -0.08    0.12
   9  -4   1    0.14    0.19
  -9   4  -1   -0.01    0.19
   9   4   1    0.49    0.27
  -9   4  -1    0.08    0.13
 -10  -4  -1    2.66    0.46
  10  -4   1    2.35    0.40
 -10  -4  -1    3.11    0.48
  10  -4   1    3.74    0.51
 -10   4  -1    2.92    0.37
  10   4   1    2.80    0.48
  10   4   1    3.52    0.53
 -10   4  -1    2.49    0.52
  11  -4   1    4.67    0.61
 -11  -4  -1    4.46    0.57
  11  -4   1    3.22    0.50
 -11  -4  -1    3.96    0.57
 -11   4  -1    4.12    0.53
 -11   4  -1    3.30    0.58
  11   4   1    3.95    0.60
  11   4   1    4.16    0.63
 -12  -4  -1    0.91    0.33
 -12  -4  -1    0.70    0.29
  12  -4   1    0.89    0.35
 -12   4  -1    0.83    0.27
  12   4   1    1.16    0.36
  12   4   1    1.53    0.44
  13  -4   1    0.84    0.37
 -13  -4  -1    0.81    0.39
  13   4   1    0.51    0.31
 -13   4  -1    0.23    0.36
 -13   4  -1    0.65    0.28
  13   4   1    1.11    0.49
  13  -5  -1    0.34    0.31
 -13  -5   1    1.24    0.39
 -13   5   1    0.96    0.43
 -13   5   1    0.24    0.27
  13   5  -1    0.35    0.34
  13   5  -1    0.40    0.31
 -12  -5   1    0.19    0.26
 -12  -5   1   -0.60    0.22
  12  -5  -1    0.00    0.16
  12  -5  -1   -0.09    0.23
 -12   5   1   -0.02    0.25
  12   5  -1   -0.12    0.28
 -12   5   1    0.00    0.15
  12   5  -1   -0.06    0.21
  11  -5  -1    0.91    0.31
 -11  -5   1    0.94    0.30
 -11  -5   1    1.67    0.38
  11  -5  -1    1.25    0.28
 -11   5   1    1.36    0.25
  11   5  -1    1.05    0.39
  11   5  -1    1.82    0.39
 -11   5   1    0.72    0.42
  10  -5  -1   11.98    0.78
 -10  -5   1   11.96    0.88
 -10  -5   1   11.41    0.87
  10  -5  -1   10.61    0.86
 -10   5   1   12.77    0.73
  10   5  -1   12.25    0.92
 -10   5   1    9.98    0.91
  10   5  -1   10.13    0.93
  -9  -5   1    0.27    0.21
  -9  -5   1    0.45    0.23
   9  -5  -1    0.26    0.19
  -9   5   1    0.24    0.13
  -9   5   1    0.69    0.28
   9   5  -1    0.09    0.19
   9   5  -1    0.61    0.24
  -8  -5   1    2.68    0.40
   8  -5  -1    2.60    0.38
   8  -5  -1    2.55    0.32
  -8  -5   1    2.25    0.37
   8   5  -1    2.83    0.41
  -8   5   1    2.77    0.25
   8   5  -1    1.99    0.41
  -8   5   1    2.70    0.46
   7  -5  -1   -0.04    0.10
   7  -5  -1    0.07    0.08
  -7  -5   1   -0.09    0.09
  -7  -5   1    0.25    0.12
  -7   5   1   -0.05    0.05
  -7   5   1    0.32    0.15
   7   5  -1    0.03    0.15
   6  -5  -1   17.13    0.99
  -6  -5   1   14.54    0.97
  -6  -5   1   16.52    0.98
  -6   5   1   15.58    1.02
   6   5  -1   17.00    0.99
   6   5  -1   17.88    1.07
  -6   5   1   15.80    0.81
  -5  -5   1   26.60    1.46
  -5  -5   1   27.78    1.45
   5  -5  -1   28.25    1.46
  -5   5   1   26.39    1.49
   5   5  -1   25.22    1.50
   5   5  -1   26.58    1.44
  -5   5   1   28.57    1.28
  -4  -5   1  171.66    7.85
   4  -5  -1  172.89    7.83
  -4  -5   1  171.89    7.81
   4   5  -1  170.55    7.80
  -4   5   1  154.50    7.65
  -4   5   1  171.79    7.88
  -4   5   1  170.19    7.63
   4   5  -1  176.05    7.91
  -3  -5   1   16.99    0.93
  -3  -5   1   16.69    0.97
   3  -5  -1   18.15    0.97
   3   5  -1   16.74    0.91
   3   5  -1   16.19    1.00
  -3   5   1   16.78    0.98
  -2  -5   1  248.52   11.46
   2  -5  -1  244.38   11.43
   2  -5  -1  248.32   11.27
  -2  -5   1  254.54   11.39
   2   5  -1  258.04   11.50
   1  -5  -1   14.42    0.83
   1  -5  -1   13.41    0.71
  -1  -5   1   14.14    0.86
  -1  -5   1   15.19    0.79
   1   5  -1   15.19    0.77
  -1   5   1   15.09    0.85
   1   5  -1   14.39    0.87
  -1   5   1   14.53    0.70
   0  -5  -1    0.09    0.09
   0  -5  -1    0.01    0.04
   0  -5   1   -0.02    0.05
   0  -5   1    0.07    0.08
   0  -5   1   -0.05    0.08
   0   5   1    0.06    0.05
   0   5  -1    0.09    0.05
   1  -5   1   26.74    1.48
  -1  -5  -1   28.71    1.46
  -1  -5  -1   28.45    1.37
   1  -5   1   28.21    1.43
   1   5   1   28.37    1.38
  -1   5  -1   27.85    1.50
  -1   5  -1   29.11    1.37
   2  -5   1   14.28    0.80
  -2  -5  -1   11.32    0.74
  -2  -5  -1   12.96    0.70
   2   5   1   12.35    0.70
  -2   5  -1   13.49    0.81
  -2   5  -1   12.37    0.67
   3  -5   1    1.42    0.25
  -3  -5  -1    1.57    0.23
  -3  -5  -1    1.51    0.21
  -3   5  -1    1.27    0.27
   3   5   1    1.13    0.20
  -3   5  -1    1.24    0.16
  -4  -5  -1   19.36    1.07
  -4  -5  -1   19.46    1.05
   4  -5   1   18.92    1.10
   4   5   1   18.88    1.11
   4   5   1   19.74    1.07
  -4   5  -1   18.29    0.99
  -4   5  -1   20.57    0.97
  -4   5  -1   18.56    1.13
  -5  -5  -1   42.39    2.23
   5  -5   1   45.93    2.27
  -5  -5  -1   44.65    2.22
   5   5   1   43.42    2.28
   5   5   1   46.77    2.25
  -5   5  -1   45.11    2.11
  -5   5  -1   43.88    2.32
  -6  -5  -1   12.85    0.78
  -6  -5  -1   12.78    0.79
   6  -5   1   12.22    0.80
  -6   5  -1   11.64    0.85
   6   5   1   12.18    0.80
  -6   5  -1   11.43    0.67
   6   5   1   11.68    0.83
  -7  -5  -1   11.07    0.75
  -7  -5  -1   10.23    0.72
   7  -5   1   10.50    0.74
   7   5   1   10.52    0.75
  -7   5  -1    9.18    0.78
  -7   5  -1   10.86    0.63
   7   5   1   10.58    0.80
  -8  -5  -1    2.83    0.40
  -8  -5  -1    2.79    0.42
   8  -5   1    3.24    0.44
   8   5   1    2.62    0.42
   8   5   1    2.51    0.43
  -8   5  -1    2.71    0.29
  -8   5  -1    3.23    0.49
   9  -5   1    9.63    0.75
  -9  -5  -1    8.78    0.72
  -9  -5  -1    9.69    0.73
   9   5   1    7.06    0.73
  -9   5  -1   10.14    0.62
   9   5   1    8.37    0.73
  -9   5  -1    9.80    0.83
  10  -5   1    3.80    0.54
 -10  -5  -1    4.64    0.57
 -10  -5  -1    4.85    0.52
 -10   5  -1    4.05    0.65
 -10   5  -1    4.53    0.41
  10   5   1    4.08    0.58
  10   5   1    4.42    0.66
  11  -5   1    0.74    0.29
 -11  -5  -1    0.14    0.24
 -11  -5  -1    0.49    0.25
  11   5   1    0.91    0.33
 -11   5  -1    0.14    0.17
  11   5   1    0.24    0.29
 -11   5  -1    0.32    0.28
 -12  -5  -1    0.26    0.27
  12  -5   1    0.11    0.22
 -12  -5  -1    0.02    0.22
 -12   5  -1    0.01    0.30
 -12   5  -1   -0.04    0.18
  12   5   1   -0.08    0.24
  12   5   1   -0.18    0.27
 -13  -5  -1    0.93    0.42
  13  -5   1   -0.03    0.30
 -13   5  -1   -0.31    0.20
  13   5   1    0.01    0.34
 -13   5  -1   -0.12    0.36
  13   5   1    0.43    0.28
  13  -6  -1    2.04    0.50
 -13  -6   1    1.56    0.49
 -13   6   1    1.74    0.52
  13   6  -1    2.50    0.63
  13   6  -1    1.65    0.40
 -12  -6   1   -0.13    0.18
  12  -6  -1    0.31    0.28
 -12  -6   1   -0.18    0.22
 -12   6   1    0.49    0.32
  12   6  -1   -0.33    0.30
 -12   6   1   -0.03    0.14
  12   6  -1   -0.02    0.24
 -11  -6   1    0.78    0.31
 -11  -6   1    0.60    0.26
  11  -6  -1    0.72    0.30
 -11   6   1    0.67    0.19
  11   6  -1    0.47    0.30
  11   6  -1    0.14    0.29
 -11   6   1    0.56    0.31
  10  -6  -1    0.89    0.32
 -10  -6   1    1.08    0.30
 -10  -6   1    0.58    0.28
  10   6  -1    0.35    0.27
  10   6  -1    0.22    0.23
 -10   6   1    0.41    0.32
 -10   6   1    0.63    0.17
  -9  -6   1    2.01    0.39
   9  -6  -1    2.00    0.39
  -9  -6   1    3.01    0.46
  -9   6   1    2.10    0.43
   9   6  -1    1.89    0.38
   9   6  -1    2.26    0.45
  -9   6   1    2.33    0.24
   8  -6  -1    2.25    0.38
  -8  -6   1    3.02    0.44
  -8  -6   1    2.38    0.40
  -8   6   1    3.06    0.50
   8   6  -1    2.44    0.42
   8   6  -1    2.43    0.47
  -8   6   1    2.92    0.24
   7  -6  -1    9.22    0.69
  -7  -6   1    9.01    0.70
  -7  -6   1    8.04    0.66
  -7   6   1    9.47    0.50
   7   6  -1    8.85    0.69
  -7   6   1    9.60    0.76
   7   6  -1    8.54    0.85
  -6  -6   1    4.60    0.44
   6  -6  -1    4.05    0.42
  -6  -6   1    5.00    0.44
  -6   6   1    4.33    0.47
   6   6  -1    4.29    0.54
   6   6  -1    4.17    0.43
   5  -6  -1    3.56    0.36
  -5  -6   1    2.23    0.34
  -5  -6   1    2.82    0.38
   5   6  -1    2.70    0.37
  -5   6   1    3.14    0.19
   5   6  -1    3.19    0.46
  -5   6   1    3.05    0.45
  -4  -6   1  102.57    4.79
  -4  -6   1  100.37    4.83
   4  -6  -1  104.71    4.82
  -4   6   1   98.43    4.85
   4   6  -1   99.94    4.89
   4   6  -1  103.50    4.77
  -3  -6   1    2.97    0.29
  -3  -6   1    2.35    0.35
   3  -6  -1    2.41    0.35
   3   6  -1    3.14    0.40
   3   6  -1    2.76    0.40
  -3   6   1    2.67    0.36
   2  -6  -1    3.42    0.34
  -2  -6   1    4.05    0.32
   2  -6  -1    3.06    0.21
  -2  -6   1    4.28    0.38
   2   6  -1    3.42    0.37
   2   6  -1    3.52    0.30
  -2   6   1    3.23    0.34
  -2   6   1    3.63    0.20
   1  -6  -1   11.51    0.74
   1  -6  -1   11.78    0.62
  -1  -6   1   12.41    0.70
  -1  -6   1   11.47    0.77
   1   6  -1   11.41    0.78
  -1   6   1   11.93    0.60
   1   6  -1   12.30    0.66
   0  -6  -1    3.83    0.26
   0  -6   1    3.93    0.30
   0  -6  -1    3.95    0.36
   0  -6  -1    3.77    0.35
   0  -6   1    4.11    0.39
   0  -6   1    3.80    0.38
   0   6   1    3.61    0.26
   0   6  -1    4.03    0.28
   1  -6   1   13.56    0.88
  -1  -6  -1   12.89    0.82
   1  -6   1   14.35    0.87
  -1  -6  -1   13.39    0.72
   1   6   1   13.62    0.73
  -1   6  -1   13.14    0.71
  -1   6  -1   14.60    0.87
   2  -6   1   56.44    2.64
  -2  -6  -1   56.43    2.66
  -2  -6  -1   57.31    2.76
   2  -6   1   57.21    2.79
   2   6   1   55.80    2.67
  -2   6  -1   53.73    2.62
  -3  -6  -1   14.56    0.82
   3  -6   1   15.06    0.90
  -3  -6  -1   13.58    0.86
  -3   6  -1   14.40    0.76
  -3   6  -1   14.02    0.92
  -4  -6  -1   19.19    1.07
   4  -6   1   18.98    1.10
  -4  -6  -1   19.23    1.03
  -4   6  -1   18.75    1.14
  -4   6  -1   17.73    0.95
  -4   6  -1   17.64    0.92
   4   6   1   17.80    1.03
   4   6   1   17.69    1.10
  -5  -6  -1    1.90    0.31
  -5  -6  -1    2.30    0.32
   5  -6   1    2.68    0.37
  -5   6  -1    2.69    0.24
  -5   6  -1    2.19    0.20
   5   6   1    2.39    0.34
   5   6   1    2.14    0.36
  -5   6  -1    2.87    0.41
  -6  -6  -1    0.77    0.21
   6  -6   1    0.50    0.20
  -6  -6  -1    0.66    0.21
  -6   6  -1    0.62    0.22
   6   6   1    0.60    0.21
   6   6   1    0.68    0.23
  -6   6  -1    0.84    0.14
  -7  -6  -1    6.28    0.53
   7  -6   1    5.11    0.51
  -7  -6  -1    6.16    0.52
   7   6   1    6.15    0.59
  -7   6  -1    5.97    0.40
  -7   6  -1    5.32    0.57
   7   6   1    5.09    0.52
  -8  -6  -1    0.61    0.21
  -8  -6  -1    0.27    0.17
   8  -6   1    0.76    0.22
  -8   6  -1    0.28    0.13
   8   6   1    0.27    0.21
  -8   6  -1    0.03    0.21
   8   6   1    0.47    0.22
  -9  -6  -1    0.52    0.21
   9  -6   1    0.12    0.22
  -9  -6  -1   -0.05    0.19
  -9   6  -1    0.24    0.24
   9   6   1    0.32    0.22
  -9   6  -1    0.02    0.12
   9   6   1    0.01    0.20
 -10  -6  -1    1.28    0.34
 -10  -6  -1    1.59    0.35
  10  -6   1    0.62    0.26
 -10   6  -1    1.16    0.22
 -10   6  -1    0.72    0.34
  10   6   1    0.96    0.37
 -11  -6  -1    0.71    0.30
  11  -6   1    1.08    0.30
 -11   6  -1    0.91    0.24
  11   6   1    0.93    0.32
  11   6   1    1.06    0.41
  12  -6   1    0.11    0.29
 -12  -6  -1    0.41    0.24
 -12  -6  -1   -0.06    0.25
  12   6   1    1.03    0.41
  12   6   1    0.13    0.27
 -12   6  -1    0.38    0.34
  13  -6   1   -0.20    0.28
 -13  -6  -1   -0.20    0.28
  13   6   1   -0.56    0.31
 -13   6  -1   -0.17    0.21
  13   6   1   -0.02    0.22
 -13   6  -1    0.05    0.43
 -12  -7   1    1.82    0.52
 -12  -7   1    1.35    0.39
  12  -7  -1    1.18    0.31
 -12   7   1    1.74    0.48
  12   7  -1    1.35    0.35
 -12   7   1    1.08    0.24
  12   7  -1    1.72    0.52
  11  -7  -1    3.91    0.57
 -11  -7   1    3.30    0.53
 -11  -7   1    2.62    0.49
  11   7  -1    1.83    0.54
 -11   7   1    2.78    0.60
  11   7  -1    4.08    0.61
 -11   7   1    2.67    0.30
  10  -7  -1    1.14    0.33
 -10  -7   1    0.97    0.32
 -10  -7   1    1.32    0.34
  10   7  -1    1.18    0.34
 -10   7   1    0.51    0.31
  10   7  -1    1.43    0.43
 -10   7   1    1.09    0.19
   9  -7  -1    6.78    0.62
  -9  -7   1    8.27    0.67
  -9  -7   1    6.56    0.63
   9   7  -1    5.58    0.76
   9   7  -1    6.21    0.64
  -9   7   1    6.76    0.71
  -9   7   1    6.41    0.42
   8  -7  -1   15.41    1.07
  -8  -7   1   17.53    1.12
  -8  -7   1   16.25    1.09
   8   7  -1   15.52    1.18
  -8   7   1   16.91    1.20
  -8   7   1   18.04    0.86
   8   7  -1   16.55    1.10
   7  -7  -1    9.33    0.72
  -7  -7   1    9.74    0.72
  -7  -7   1    9.19    0.72
   7   7  -1    9.31    0.73
  -7   7   1    9.66    0.52
  -7   7   1    8.20    0.76
   7   7  -1    9.67    0.82
  -7   7   1    9.06    0.57
  -6  -7   1    1.40    0.29
   6  -7  -1    0.88    0.24
  -6  -7   1    1.18    0.27
  -6   7   1    1.08    0.29
   6   7  -1    0.74    0.26
  -6   7   1    0.87    0.10
  -6   7   1    1.09    0.09
   6   7  -1    1.24    0.32
  -5  -7   1    1.83    0.32
   5  -7  -1    1.04    0.25
  -5  -7   1    1.62    0.28
  -5   7   1    1.57    0.34
   5   7  -1    1.23    0.32
   5   7  -1    1.21    0.25
  -4  -7   1    6.33    0.52
  -4  -7   1    5.10    0.45
   4  -7  -1    5.98    0.50
   4   7  -1    5.67    0.54
   4   7  -1    4.72    0.44
  -4   7   1    6.18    0.53
   3  -7  -1   16.06    0.99
  -3  -7   1   15.26    1.00
  -3  -7   1   16.80    0.95
  -3   7   1   16.71    1.03
   3   7  -1   16.84    0.92
  -3   7   1   15.60    0.75
   3   7  -1   17.42    1.06
  -2  -7   1   21.70    1.26
   2  -7  -1   21.27    1.03
  -2  -7   1   21.24    1.15
   2  -7  -1   19.66    1.19
   2   7  -1   21.62    1.27
  -2   7   1   21.53    1.23
   2   7  -1   20.85    1.11
  -2   7   1   21.36    1.00
   1  -7  -1    0.58    0.19
  -1  -7   1    0.84    0.24
   1  -7  -1    0.83    0.21
   1  -7  -1    0.90    0.13
  -1  -7   1    0.85    0.17
   1   7  -1    0.75    0.14
   1   7  -1    0.63    0.21
  -1   7   1    0.66    0.11
   0  -7  -1    1.13    0.23
   0  -7  -1    0.93    0.22
   0  -7   1    1.49    0.21
   0  -7  -1    1.14    0.16
   0  -7   1    1.29    0.27
   0  -7   1    0.61    0.20
   0   7   1    1.25    0.16
   0   7  -1    1.29    0.17
   1  -7   1   15.58    1.00
  -1  -7  -1   15.63    0.98
  -1  -7  -1   17.65    0.88
   1  -7   1   15.04    0.88
   1  -7   1   17.00    1.05
  -1   7  -1   16.40    0.85
   1   7   1   16.34    0.87
  -2  -7  -1  119.05    5.59
   2  -7   1  122.96    5.65
  -2  -7  -1  120.40    5.48
   2  -7   1  112.18    5.45
  -2   7  -1  115.57    5.65
  -2   7  -1  119.81    5.43
   2   7   1  119.70    5.49
  -3  -7  -1    1.35    0.25
   3  -7   1    1.73    0.30
  -3  -7  -1    1.39    0.23
  -3   7  -1    1.01    0.15
  -3   7  -1    0.98    0.26
   3   7   1    1.20    0.23
  -4  -7  -1    4.89    0.43
  -4  -7  -1    5.20    0.41
   4  -7   1    4.70    0.45
  -4   7  -1    4.18    0.30
   4   7   1    4.11    0.44
  -4   7  -1    4.75    0.49
   4   7   1    4.47    0.42
  -4   7  -1    4.03    0.30
   5  -7   1    0.16    0.16
  -5  -7  -1    0.25    0.12
  -5  -7  -1    0.06    0.11
  -5   7  -1    0.25    0.20
   5   7   1    0.70    0.21
   5   7   1   -0.09    0.13
  -5   7  -1    0.42    0.11
  -5   7  -1    0.18    0.07
   6  -7   1    0.30    0.16
  -6  -7  -1    0.28    0.17
  -6  -7  -1    0.30    0.18
   6   7   1    0.25    0.19
  -6   7  -1    0.37    0.10
   6   7   1    0.11    0.18
  -6   7  -1    0.52    0.25
  -6   7  -1    0.21    0.10
   7  -7   1    2.09    0.37
  -7  -7  -1    2.01    0.36
  -7  -7  -1    2.79    0.42
   7   7   1    1.52    0.34
  -7   7  -1    2.05    0.22
  -7   7  -1    1.81    0.25
  -7   7  -1    2.00    0.40
   7   7   1    2.10    0.41
  -8  -7  -1   35.55    1.89
   8  -7   1   34.42    1.91
  -8  -7  -1   33.98    1.89
  -8   7  -1   32.66    1.68
  -8   7  -1   31.76    2.00
   8   7   1   33.71    2.00
   8   7   1   37.33    1.95
  -9  -7  -1    4.80    0.53
   9  -7   1    4.98    0.60
  -9  -7  -1    4.86    0.60
   9   7   1    5.74    0.60
  -9   7  -1    5.08    0.39
   9   7   1    4.82    0.67
  -9   7  -1    4.39    0.67
 -10  -7  -1    3.40    0.50
  10  -7   1    3.48    0.52
 -10  -7  -1    2.89    0.46
 -10   7  -1    2.65    0.59
  10   7   1    3.28    0.61
  10   7   1    2.77    0.48
 -10   7  -1    3.37    0.32
 -11  -7  -1    0.40    0.24
 -11  -7  -1    0.53    0.27
  11  -7   1    0.61    0.31
 -11   7  -1    0.21    0.16
 -11   7  -1    0.38    0.35
  11   7   1    0.79    0.28
  11   7   1    0.41    0.28
  12  -7   1   -0.24    0.26
 -12  -7  -1    0.29    0.30
 -12   7  -1    0.40    0.36
 -12   7  -1    0.07    0.16
  12   7   1    0.28    0.30
  12   7   1    0.18    0.38
 -12  -8   1    0.08    0.30
  12  -8  -1    0.25    0.28
 -12   8   1    0.18    0.14
  12   8  -1    0.26    0.37
 -12   8   1    0.05    0.32
  12   8  -1   -0.23    0.23
 -11  -8   1    0.30    0.29
 -11  -8   1   -0.24    0.26
  11  -8  -1   -0.09    0.24
 -11   8   1   -0.06    0.36
 -11   8   1    0.07    0.12
  11   8  -1    0.49    0.37
  11   8  -1    0.14    0.25
 -10  -8   1    0.29    0.23
 -10  -8   1    0.25    0.23
  10  -8  -1    0.35    0.23
 -10   8   1    0.57    0.14
  10   8  -1    0.19    0.30
 -10   8   1    0.56    0.35
 -10   8   1    0.34    0.12
  10   8  -1    0.33    0.25
  -9  -8   1    1.74    0.37
  -9  -8   1    1.42    0.37
   9  -8  -1    1.48    0.36
  -9   8   1    1.35    0.18
  -9   8   1    1.56    0.17
   9   8  -1    1.52    0.38
   9   8  -1    1.42    0.39
  -9   8   1    1.58    0.43
  -8  -8   1   -0.09    0.18
   8  -8  -1    0.21    0.18
  -8  -8   1    0.06    0.19
   8   8  -1    0.54    0.29
  -8   8   1   -0.28    0.19
  -8   8   1    0.07    0.05
  -8   8   1    0.11    0.07
   8   8  -1    0.00    0.18
  -7  -8   1    7.50    0.67
  -7  -8   1    8.42    0.69
   7  -8  -1    8.25    0.68
   7   8  -1    8.46    0.70
  -7   8   1    7.78    0.75
   7   8  -1    7.66    0.76
  -6  -8   1   15.15    0.97
  -6  -8   1   15.99    1.01
   6  -8  -1   13.82    0.97
   6   8  -1   14.19    0.95
   6   8  -1   15.90    1.10
  -6   8   1   13.19    1.02
  -5  -8   1    5.35    0.52
   5  -8  -1    5.77    0.52
  -5  -8   1    5.14    0.49
  -5   8   1    5.16    0.56
   5   8  -1    5.29    0.48
   5   8  -1    5.39    0.57
   4  -8  -1   36.38    1.93
  -4  -8   1   36.60    1.89
  -4  -8   1   35.38    1.95
  -4   8   1   36.61    1.99
   4   8  -1   33.91    2.00
   4   8  -1   36.50    1.86
   3  -8  -1   19.81    1.21
  -3  -8   1   20.42    1.16
  -3  -8   1   20.63    1.25
  -3   8   1   21.18    1.27
  -3   8   1   19.99    0.95
   3   8  -1   19.64    1.28
   3   8  -1   22.64    1.15
   2  -8  -1    6.27    0.41
   2  -8  -1    6.62    0.55
  -2  -8   1    6.25    0.49
  -2  -8   1    6.54    0.57
   2   8  -1    6.50    0.47
   2   8  -1    7.68    0.62
  -2   8   1    6.78    0.59
  -2   8   1    6.55    0.36
   1  -8  -1    1.29    0.17
   1  -8  -1    1.32    0.29
   1  -8  -1    1.21    0.27
  -1  -8   1    1.56    0.24
  -1  -8   1    1.46    0.32
   1   8  -1    1.15    0.29
   1   8  -1    1.37    0.21
  -1   8   1    1.45    0.16
   0  -8  -1    6.73    0.57
   0  -8  -1    6.97    0.45
   0  -8   1    6.37    0.58
   0  -8   1    7.71    0.63
   0  -8   1    6.77    0.49
   0  -8  -1    8.86    0.63
   0   8  -1    6.79    0.44
   0   8   1    6.97    0.44
   1  -8   1    5.68    0.53
   1  -8   1    5.88    0.56
  -1  -8  -1    4.52    0.49
  -1  -8  -1    6.82    0.43
   1  -8   1    5.65    0.42
  -1   8  -1    6.45    0.39
   1   8   1    5.90    0.42
   2  -8   1   19.59    1.07
  -2  -8  -1   20.80    1.10
   2  -8   1   20.42    1.24
  -2  -8  -1   19.84    1.20
  -2   8  -1   20.28    1.03
  -2   8  -1   19.86    1.26
   2   8   1   21.20    1.18
  -3  -8  -1    0.16    0.14
  -3  -8  -1    0.27    0.14
   3  -8   1   -0.02    0.15
  -3   8  -1    0.09    0.16
  -3   8  -1    0.24    0.09
   3   8   1    0.11    0.13
   4  -8   1    2.23    0.39
  -4  -8  -1    2.46    0.34
  -4  -8  -1    2.39    0.36
   4   8   1    2.77    0.37
  -4   8  -1    2.90    0.46
   4   8   1    3.06    0.45
  -4   8  -1    2.72    0.23
  -4   8  -1    2.53    0.21
  -5  -8  -1    5.63    0.48
  -5  -8  -1    4.95    0.49
   5  -8   1    5.17    0.52
   5   8   1    5.24    0.49
   5   8   1    4.07    0.56
  -5   8  -1    4.59    0.63
  -5   8  -1    5.87    0.35
  -5   8  -1    6.85    0.40
  -6  -8  -1   11.69    0.79
  -6  -8  -1   11.67    0.81
   6  -8   1   11.96    0.85
  -6   8  -1   11.67    0.61
  -6   8  -1   11.41    0.91
   6   8   1   10.95    0.88
   6   8   1   11.36    0.82
  -6   8  -1   10.38    0.64
  -7  -8  -1    6.76    0.61
  -7  -8  -1    7.48    0.62
   7  -8   1    6.92    0.65
   7   8   1    6.52    0.69
   7   8   1    8.51    0.69
  -7   8  -1    8.22    0.77
  -7   8  -1    6.70    0.48
  -7   8  -1    7.73    0.45
  -8  -8  -1    1.05    0.30
   8  -8   1    0.78    0.29
  -8  -8  -1    0.60    0.25
   8   8   1    0.84    0.29
  -8   8  -1    0.73    0.16
  -8   8  -1    0.64    0.14
   8   8   1    0.76    0.33
  -8   8  -1    0.66    0.32
   9  -8   1    0.25    0.22
  -9  -8  -1    0.28    0.20
  -9  -8  -1    0.00    0.18
  -9   8  -1    0.08    0.10
  -9   8  -1    0.17    0.25
  -9   8  -1    0.01    0.10
   9   8   1   -0.12    0.20
  10  -8   1    0.84    0.27
 -10  -8  -1    0.76    0.25
 -10  -8  -1    0.59    0.28
 -10   8  -1    0.67    0.17
  10   8   1    0.79    0.34
  10   8   1    1.20    0.37
 -10   8  -1    0.56    0.36
 -11  -8  -1    0.51    0.28
 -11  -8  -1   -0.14    0.24
 -11   8  -1   -0.02    0.28
  11   8   1   -0.05    0.22
 -11   8  -1    0.05    0.14
  12  -8   1    0.65    0.30
 -12  -8  -1   -0.01    0.28
  12   8   1   -0.12    0.38
 -12   8  -1    0.34    0.18
  12   8   1    0.65    0.31
 -12   8  -1    0.66    0.44
 -12  -9   1    0.75    0.37
  12  -9  -1    0.63    0.33
  12   9  -1    0.62    0.35
  12   9  -1    0.45    0.41
 -12   9   1    0.79    0.39
 -11  -9   1    0.44    0.25
 -11  -9   1    0.01    0.27
  11  -9  -1    0.47    0.28
 -11   9   1    0.22    0.08
  11   9  -1    0.60    0.26
 -11   9   1    0.52    0.36
  11   9  -1    0.63    0.43
 -10  -9   1    5.01    0.64
 -10  -9   1    5.71    0.71
  10  -9  -1    5.29    0.66
  10   9  -1    4.61    0.79
  10   9  -1    4.58    0.61
 -10   9   1    3.26    0.63
  -9  -9   1    0.12    0.23
  -9  -9   1    0.42    0.25
   9   9  -1    0.39    0.31
   9   9  -1    0.03    0.22
  -9   9   1   -0.02    0.24
  -8  -9   1    3.48    0.53
  -8  -9   1    3.15    0.51
   8  -9  -1    3.47    0.50
  -8   9   1    2.97    0.56
   8   9  -1    2.17    0.55
   8   9  -1    3.33    0.47
  -7  -9   1    0.22    0.20
  -7  -9   1   -0.03    0.19
   7  -9  -1    0.34    0.17
   7   9  -1    0.24    0.22
  -7   9   1   -0.11    0.20
   7   9  -1    0.11    0.23
   6  -9  -1    7.63    0.65
  -6  -9   1    7.29    0.63
  -6  -9   1    7.61    0.66
   6   9  -1    7.00    0.63
  -6   9   1    7.37    0.72
   6   9  -1    8.31    0.77
   5  -9  -1   32.49    1.90
  -5  -9   1   32.99    1.92
   5   9  -1   37.35    1.89
   5   9  -1   35.99    2.05
  -5   9   1   36.44    2.03
   4  -9  -1   71.56    3.46
  -4  -9   1   67.02    3.38
  -4  -9   1   71.65    3.49
   4   9  -1   67.11    3.35
   4   9  -1   67.24    3.54
  -4   9   1   68.51    3.52
  -3  -9   1    0.29    0.19
  -3  -9   1    0.43    0.17
   3  -9  -1    0.38    0.20
   3   9  -1    1.01    0.29
  -3   9   1    0.56    0.23
  -3   9   1    0.46    0.07
   3   9  -1    0.46    0.17
   2  -9  -1   16.81    0.93
  -2  -9   1   16.99    1.15
   2  -9  -1   17.64    1.13
   2  -9  -1   17.86    1.18
  -2  -9   1   20.25    1.08
   2   9  -1   18.20    1.19
  -2   9   1   17.56    0.89
   2   9  -1   19.31    1.02
  -1  -9   1   17.67    1.02
  -1  -9   1   17.76    1.16
  -1  -9   1   18.82    1.19
   1  -9  -1   17.20    1.14
   1  -9  -1   18.13    1.13
   1  -9  -1   17.77    0.94
   1   9  -1   17.00    1.15
  -1   9   1   16.91    0.90
   0  -9  -1    0.05    0.10
   0  -9   1    0.13    0.19
   0  -9  -1   -0.13    0.11
   0  -9   1    0.04    0.10
   0  -9  -1    0.01    0.15
   0  -9   1   -0.06    0.14
   0   9   1    0.11    0.09
   0   9  -1    0.14    0.08
   1  -9   1   57.47    2.99
   1  -9   1   56.82    3.03
   1  -9   1   55.94    2.81
  -1  -9  -1   55.05    2.95
  -1  -9  -1   58.93    2.80
  -1   9  -1   61.62    2.75
   1   9   1   59.32    2.79
   2  -9   1    0.38    0.22
   2  -9   1    0.48    0.15
   2  -9   1    0.36    0.21
  -2  -9  -1    0.64    0.21
  -2  -9  -1    1.30    0.22
  -2   9  -1    0.51    0.23
  -2   9  -1    0.74    0.14
   2   9   1    0.91    0.20
   3  -9   1   27.21    1.57
  -3  -9  -1   26.15    1.42
  -3  -9  -1   26.97    1.53
  -3   9  -1   24.97    1.58
   3   9   1   26.43    1.43
  -3   9  -1   27.17    1.31
  -4  -9  -1    7.69    0.63
   4  -9   1    5.93    0.59
  -4  -9  -1    6.83    0.54
  -4   9  -1    6.89    0.66
  -4   9  -1    6.81    0.41
   4   9   1    7.18    0.57
   4   9   1    6.18    0.81
   5  -9   1    0.37    0.23
  -5  -9  -1    0.70    0.26
  -5   9  -1    0.38    0.09
   5   9   1    0.47    0.25
   5   9   1    0.04    0.15
  -5   9  -1    0.32    0.09
  -5   9  -1    0.23    0.22
   6  -9   1    0.28    0.16
  -6  -9  -1    0.27    0.15
  -6  -9  -1    0.44    0.21
  -6   9  -1    0.43    0.29
   6   9   1    0.19    0.19
  -6   9  -1    0.30    0.11
   6   9   1    0.25    0.23
  -6   9  -1    0.33    0.10
  -7  -9  -1    0.05    0.16
  -7  -9  -1   -0.20    0.14
  -7   9  -1   -0.13    0.07
   7   9   1   -0.27    0.17
  -7   9  -1   -0.05    0.20
  -7   9  -1    0.00    0.08
   7   9   1    0.05    0.19
  -8  -9  -1    0.47    0.21
  -8  -9  -1    0.75    0.28
   8  -9   1    0.43    0.26
  -8   9  -1    0.42    0.13
   8   9   1    0.64    0.28
  -8   9  -1    0.28    0.32
  -8   9  -1    0.49    0.12
   8   9   1    0.03    0.31
  -9  -9  -1    1.65    0.36
  -9  -9  -1    2.56    0.44
   9  -9   1    2.56    0.45
  -9   9  -1    2.02    0.22
  -9   9  -1    2.05    0.57
   9   9   1    1.94    0.44
   9   9   1    2.28    0.48
  -9   9  -1    2.54    0.27
 -10  -9  -1    0.75    0.30
 -10  -9  -1    0.35    0.31
  10  -9   1    0.13    0.28
  10   9   1    0.56    0.32
  10   9   1    0.57    0.28
 -10   9  -1    0.64    0.14
 -10   9  -1    0.72    0.18
 -10   9  -1    0.22    0.32
  11  -9   1    0.25    0.33
 -11  -9  -1    0.00    0.24
  11   9   1    0.48    0.31
 -11   9  -1    0.16    0.12
  11   9   1    1.06    0.40
 -11   9  -1   -0.02    0.13
 -11   9  -1   -0.05    0.37
 -12  -9  -1   -0.56    0.27
  12  -9   1    0.15    0.27
  12   9   1    0.21    0.30
 -12   9  -1    0.17    0.16
  12   9   1    0.15    0.48
 -12   9  -1   -0.18    0.37
 -12   9  -1   -0.17    0.15
  11 -10  -1    0.27    0.31
 -11 -10   1   -0.05    0.28
 -11  10   1   -0.25    0.31
  11  10  -1    0.76    0.36
  11  10  -1    0.13    0.26
 -10 -10   1    0.12    0.25
  10 -10  -1    0.20    0.25
 -10 -10   1    0.13    0.28
 -10  10   1    0.25    0.31
  10  10  -1    0.24    0.26
  10  10  -1    0.13    0.30
  -9 -10   1    0.64    0.26
   9 -10  -1    0.61    0.29
  -9 -10   1    0.74    0.27
  -9  10   1    0.59    0.37
   9  10  -1    0.44    0.38
   9  10  -1    0.41    0.29
  -8 -10   1    5.06    0.67
  -8 -10   1    4.79    0.67
  -8  10   1    4.70    0.73
  -7 -10   1    2.87    0.47
  -7 -10   1    2.84    0.48
   7 -10  -1    2.91    0.47
  -7  10   1    3.34    0.58
   7  10  -1    3.41    0.61
   7  10  -1    2.76    0.48
  -6 -10   1    1.38    0.33
   6 -10  -1    1.21    0.31
  -6 -10   1    1.62    0.39
   6  10  -1    1.31    0.32
   6  10  -1    1.31    0.40
  -6  10   1    1.43    0.39
  -5 -10   1   17.87    1.15
   5 -10  -1   18.60    1.18
  -5 -10   1   17.45    1.18
  -5  10   1   18.20    1.27
   5  10  -1   18.06    1.11
   5  10  -1   17.61    1.27
  -4 -10   1   -0.12    0.15
  -4 -10   1    0.30    0.17
   4 -10  -1    0.05    0.18
  -4  10   1    0.04    0.19
   4  10  -1    0.32    0.26
   4  10  -1    0.12    0.18
   3 -10  -1    1.75    0.35
  -3 -10   1    1.59    0.35
  -3 -10   1    1.55    0.30
   3  10  -1    1.12    0.34
   3  10  -1    1.88    0.30
  -3  10   1    1.49    0.36
  -3  10   1    1.78    0.14
   2 -10  -1    8.24    0.69
  -2 -10   1    6.66    0.65
  -2 -10   1    8.57    0.62
   2 -10  -1    8.26    0.50
   2 -10  -1    7.80    0.71
  -2  10   1    8.06    0.46
   2  10  -1    7.61    0.72
   2  10  -1    7.83    0.56
   1 -10  -1    3.86    0.50
   1 -10  -1    2.99    0.47
  -1 -10   1    3.19    0.51
  -1 -10   1    3.24    0.35
   1 -10  -1    2.90    0.29
  -1 -10   1    2.61    0.46
  -1  10   1    2.93    0.25
   1  10  -1    2.59    0.29
   0 -10   1    4.43    0.41
   0 -10   1    4.63    0.62
   0 -10  -1    3.92    0.54
   0 -10  -1    4.00    0.54
   0 -10   1    4.47    0.59
   0 -10  -1    5.23    0.40
   0  10   1    3.88    0.34
   0  10  -1    4.64    0.35
   1 -10   1    0.38    0.20
  -1 -10  -1    0.60    0.26
   1 -10   1    0.61    0.24
  -1 -10  -1    0.33    0.19
   1 -10   1    0.24    0.14
  -1 -10  -1    0.45    0.15
   1  10   1    0.48    0.16
  -1  10  -1    0.29    0.11
   2 -10   1    2.66    0.43
   2 -10   1    2.32    0.46
   2 -10   1    2.37    0.30
  -2 -10  -1    2.24    0.42
  -2 -10  -1    2.60    0.35
   2  10   1    2.45    0.32
  -2  10  -1    2.28    0.22
   3 -10   1    9.32    0.78
  -3 -10  -1    8.98    0.73
  -3 -10  -1    8.71    0.64
  -3  10  -1    9.49    0.52
  -3  10  -1    9.08    0.79
   3  10   1    9.15    0.65
  -4 -10  -1    1.71    0.35
  -4 -10  -1    2.10    0.34
   4 -10   1    1.92    0.38
  -4  10  -1    2.18    0.18
  -4  10  -1    1.30    0.37
   4  10   1    1.97    0.35
   5 -10   1    0.06    0.16
  -5 -10  -1    0.00    0.15
  -5 -10  -1   -0.11    0.14
   5  10   1   -0.19    0.13
   5  10   1    0.19    0.19
  -5  10  -1    0.04    0.06
  -5  10  -1    0.03    0.07
  -5  10  -1    0.12    0.24
  -6 -10  -1   -0.21    0.13
   6 -10   1    0.07    0.20
  -6 -10  -1   -0.13    0.14
   6  10   1    0.03    0.20
   6  10   1   -0.07    0.14
  -6  10  -1    0.23    0.23
  -6  10  -1    0.08    0.06
   7 -10   1    0.62    0.28
  -7 -10  -1    0.77    0.24
  -7 -10  -1    0.61    0.25
   7  10   1    0.97    0.33
  -7  10  -1    1.19    0.40
  -7  10  -1    0.74    0.12
   7  10   1    0.85    0.28
  -8 -10  -1    0.45    0.25
   8 -10   1    0.18    0.22
  -8 -10  -1    0.11    0.21
  -8  10  -1    0.38    0.11
   8  10   1    0.18    0.28
   8  10   1    0.22    0.25
  -8  10  -1    0.67    0.34
  -9 -10  -1    0.37    0.23
   9 -10   1    0.55    0.29
  -9 -10  -1    0.18    0.31
  -9  10  -1   -0.06    0.08
   9  10   1    0.14    0.22
  -9  10  -1   -0.32    0.30
   9  10   1    0.41    0.29
 -10 -10  -1    0.07    0.23
 -10 -10  -1    0.09    0.27
  10 -10   1    0.40    0.29
  10  10   1    0.46    0.34
 -10  10  -1    0.52    0.12
  10  10   1   -0.09    0.23
 -10  10  -1    0.17    0.39
 -10  10  -1    0.22    0.11
  11 -10   1    0.04    0.29
 -11 -10  -1    0.58    0.28
 -11  10  -1    0.22    0.10
  11  10   1    0.37    0.27
  11  10   1    0.28    0.38
 -11  10  -1   -0.17    0.09
 -11  10  -1   -0.20    0.33
 -11 -11   1    1.85    0.48
  11 -11  -1    1.71    0.41
 -11  11   1    1.43    0.51
  11  11  -1    2.34    0.51
  11  11  -1    1.53    0.54
  10 -11  -1    1.76    0.47
 -10 -11   1    1.33    0.37
 -10  11   1    1.73    0.46
  10  11  -1    1.43    0.42
  10  11  -1    1.02    0.54
   9 -11  -1    0.20    0.23
  -9 -11   1    0.33    0.25
  -9 -11   1    0.26    0.26
   9  11  -1    0.23    0.33
  -9  11   1    0.32    0.35
   9  11  -1   -0.13    0.19
  -8 -11   1    0.16    0.21
   8 -11  -1    0.62    0.30
  -8 -11   1    0.84    0.26
   8  11  -1    0.49    0.40
   8  11  -1    1.23    0.37
  -8  11   1    0.46    0.30
  -7 -11   1    1.46    0.37
  -7 -11   1    1.34    0.36
  -7  11   1    0.41    0.31
   7  11  -1    1.05    0.35
   7  11  -1    1.98    0.38
  -6 -11   1    4.88    0.74
  -6 -11   1    4.09    0.56
   6 -11  -1    3.24    0.51
  -6  11   1    3.70    0.60
   6  11  -1    3.24    0.48
   6  11  -1    3.90    0.64
  -5 -11   1    8.80    0.76
   5 -11  -1    9.79    0.78
  -5 -11   1    8.23    0.71
   5  11  -1    7.63    0.82
  -5  11   1    8.66    0.82
   5  11  -1    8.61    0.70
   4 -11  -1    5.90    0.59
  -4 -11   1    4.78    0.63
  -4 -11   1    6.02    0.56
   4  11  -1    6.58    0.70
   4  11  -1    5.48    0.54
  -4  11   1    5.38    0.71
  -3 -11   1   14.44    0.94
   3 -11  -1   14.09    1.00
  -3 -11   1   13.43    1.02
   3 -11  -1   12.78    1.04
   3  11  -1   12.33    0.86
   3  11  -1   13.67    1.07
  -3  11   1   14.30    0.69
   2 -11  -1    1.01    0.19
  -2 -11   1    1.19    0.32
   2 -11  -1    0.69    0.30
  -2 -11   1    0.92    0.23
   2 -11  -1    1.28    0.32
   2  11  -1    1.15    0.24
  -2  11   1    1.25    0.16
   2  11  -1    1.25    0.37
  -1 -11   1    0.17    0.15
   1 -11  -1    0.00    0.08
   1 -11  -1    0.01    0.15
  -1 -11   1    0.16    0.21
  -1 -11   1   -0.03    0.15
   1 -11  -1    0.15    0.19
  -1  11   1    0.07    0.09
   1  11  -1    0.19    0.12
   0 -11   1    0.47    0.18
   0 -11   1    0.50    0.24
   0 -11  -1    0.29    0.12
   0 -11   1    0.47    0.25
   0 -11  -1    0.82    0.27
   0 -11  -1    0.61    0.21
   0  11  -1    0.40    0.15
   0  11   1    0.31    0.14
  -1 -11  -1   10.41    0.87
  -1 -11  -1   12.35    0.75
   1 -11   1   10.76    0.91
  -1 -11  -1   11.18    0.87
   1 -11   1   11.63    0.91
   1 -11   1   10.71    0.72
   1  11   1   10.51    0.70
  -1  11  -1   11.14    0.65
   2 -11   1   49.06    2.71
   2 -11   1   48.63    2.40
  -2 -11  -1   46.12    2.43
   2 -11   1   46.13    2.62
  -2 -11  -1   49.22    2.62
  -2  11  -1   48.91    2.31
   2  11   1   50.53    2.43
  -3 -11  -1   37.05    1.94
  -3 -11  -1   35.32    2.06
   3 -11   1   35.45    2.08
   3 -11   1   34.42    2.16
  -3  11  -1   37.85    1.76
   3  11   1   38.50    1.94
   4 -11   1   11.41    0.89
  -4 -11  -1   11.84    0.87
  -4 -11  -1   10.32    0.77
  -4  11  -1   10.75    0.58
   4  11   1   11.47    0.79
  -4  11  -1    9.51    0.91
   5 -11   1    0.14    0.21
  -5 -11  -1    0.31    0.22
  -5 -11  -1    0.30    0.20
   5  11   1    0.71    0.31
   5  11   1    0.52    0.25
  -5  11  -1    0.24    0.26
  -5  11  -1    0.32    0.07
  -6 -11  -1    5.58    0.56
   6 -11   1    3.69    0.57
  -6 -11  -1    5.01    0.53
  -6  11  -1    4.54    0.26
   6  11   1    4.47    0.58
  -6  11  -1    4.68    0.26
  -6  11  -1    4.29    0.71
   6  11   1    5.89    0.76
  -7 -11  -1   -0.06    0.16
  -7 -11  -1    0.03    0.16
   7 -11   1   -0.03    0.21
   7  11   1    0.24    0.21
   7  11   1   -0.06    0.24
  -7  11  -1    0.51    0.35
   8 -11   1    4.84    0.75
  -8 -11  -1    5.68    0.59
  -8 -11  -1    5.29    0.68
  -8  11  -1    5.76    0.81
   8  11   1    4.24    0.72
   8  11   1    4.69    0.63
   9 -11   1    0.41    0.30
  -9 -11  -1    0.35    0.26
  -9 -11  -1   -0.06    0.21
   9  11   1    0.57    0.28
   9  11   1    0.55    0.30
  -9  11  -1   -0.14    0.35
  10 -11   1    0.78    0.34
 -10 -11  -1    0.78    0.33
  10  11   1    1.09    0.41
  10  11   1    1.27    0.35
 -10  11  -1    0.86    0.48
  11 -11   1    0.00    0.33
 -11 -11  -1    0.29    0.29
  11  11   1   -0.65    0.44
 -11  11  -1    0.82    0.44
  11  11   1    0.33    0.27
  10 -12  -1    0.26    0.31
 -10 -12   1   -0.19    0.29
 -10  12   1   -0.28    0.27
  10  12  -1   -0.18    0.26
  10  12  -1    0.12    0.45
   9 -12  -1    0.57    0.29
  -9 -12   1    0.45    0.32
  -9 -12   1    0.21    0.26
   9  12  -1   -0.41    0.29
   9  12  -1    0.04    0.23
  -9  12   1    0.50    0.36
   8 -12  -1    0.17    0.25
  -8 -12   1    0.24    0.26
   8  12  -1    0.15    0.21
  -8  12   1   -0.37    0.28
   8  12  -1   -0.42    0.28
  -7 -12   1    0.19    0.24
   7 -12  -1    0.09    0.23
  -7 -12   1    0.03    0.22
   7  12  -1    0.01    0.30
  -7  12   1    0.66    0.34
   7  12  -1   -0.18    0.21
   6 -12  -1    0.67    0.29
  -6 -12   1    0.05    0.15
  -6 -12   1    0.58    0.25
  -6  12   1    0.35    0.30
   6  12  -1    0.50    0.33
   6  12  -1    0.20    0.25
  -5 -12   1    1.70    0.41
   5 -12  -1    2.35    0.45
  -5 -12   1    1.89    0.40
   5  12  -1    1.69    0.43
   5  12  -1    1.63    0.34
  -4 -12   1    0.14    0.21
  -4 -12   1    0.22    0.20
   4 -12  -1   -0.02    0.20
   4  12  -1   -0.34    0.17
   4  12  -1    0.12    0.17
   3 -12  -1    0.28    0.21
  -3 -12   1    0.28    0.22
   3 -12  -1    0.09    0.09
   3 -12  -1    0.20    0.24
  -3  12   1    0.16    0.07
   3  12  -1    0.07    0.17
   3  12  -1    0.04    0.19
  -2 -12   1    1.97    0.36
  -2 -12   1    1.83    0.44
  -2 -12   1    2.27    0.47
   2 -12  -1    2.54    0.45
   2 -12  -1    2.46    0.31
   2 -12  -1    3.16    0.52
   2  12  -1    2.42    0.33
  -2  12   1    2.52    0.24
   1 -12  -1    2.81    0.50
  -1 -12   1    2.77    0.40
   1 -12  -1    2.60    0.34
  -1 -12   1    1.83    0.44
   1 -12  -1    2.38    0.50
  -1 -12   1    2.38    0.49
   1  12  -1    2.10    0.31
  -1  12   1    2.35    0.25
   0 -12  -1    0.55    0.26
   0 -12   1    0.57    0.20
   0 -12  -1    0.89    0.31
   0 -12   1    0.58    0.32
   0 -12  -1    1.05    0.22
   0 -12   1    1.15    0.35
   0  12  -1    0.90    0.19
   0  12   1    0.74    0.18
  -1 -12  -1    0.48    0.22
  -1 -12  -1    0.83    0.29
   1 -12   1    0.25    0.27
   1 -12   1    0.58    0.28
   1 -12   1    0.54    0.18
  -1 -12  -1    0.55    0.19
  -1  12  -1    0.63    0.18
   1  12   1    0.69    0.20
  -2 -12  -1    6.30    0.66
   2 -12   1    6.39    0.52
   2 -12   1    7.26    0.76
   2 -12   1    6.78    0.70
  -2 -12  -1    7.94    0.59
   2  12   1    6.31    0.54
  -2  12  -1    6.50    0.44
   3 -12   1    0.34    0.21
  -3 -12  -1    0.41    0.20
  -3 -12  -1    0.70    0.28
   3 -12   1    0.48    0.29
  -3  12  -1    0.30    0.10
   3  12   1    0.10    0.17
   4 -12   1    4.23    0.62
  -4 -12  -1    4.32    0.46
  -4 -12  -1    4.04    0.59
   4 -12   1    3.94    0.78
   4  12   1    4.55    0.55
  -4  12  -1    4.67    0.30
  -4  12  -1    4.19    0.67
  -5 -12  -1    0.19    0.22
   5 -12   1    0.16    0.27
  -5 -12  -1    0.33    0.21
  -5  12  -1    0.41    0.33
   5  12   1    0.26    0.20
  -5  12  -1    0.38    0.08
  -5  12  -1    0.43    0.14
  -6 -12  -1    3.30    0.48
   6 -12   1    2.95    0.51
  -6 -12  -1    2.66    0.49
   6  12   1    3.73    0.66
   6  12   1    3.28    0.50
  -7 -12  -1    1.08    0.36
  -7 -12  -1    1.38    0.38
   7  12   1    1.58    0.37
   7  12   1    1.30    0.44
  -7  12  -1    1.29    0.41
  -8 -12  -1    0.05    0.29
  -8 -12  -1    0.41    0.32
   8 -12   1   -0.29    0.23
   8  12   1    0.62    0.35
   8  12   1    0.25    0.24
  -8  12  -1    0.19    0.32
   9 -12   1    0.52    0.31
  -9 -12  -1    0.89    0.38
  -9 -12  -1    0.75    0.32
   9  12   1    0.94    0.34
  -9  12  -1    0.28    0.40
   9  12   1    0.88    0.42
 -10 -12  -1    1.09    0.40
  10 -12   1    0.51    0.33
  10  12   1    1.51    0.41
  10  12   1    1.01    0.50
 -10  12  -1    1.45    0.48
  10 -13  -1   -0.14    0.31
 -10 -13   1    0.18    0.33
  10  13  -1    0.33    0.47
  10  13  -1    0.60    0.25
  -9 -13   1    0.66    0.34
   9 -13  -1    0.49    0.32
  -9  13   1    1.08    0.44
   9  13  -1    0.45    0.25
  -8 -13   1   -0.02    0.22
  -8 -13   1    0.17    0.32
   8 -13  -1    0.02    0.30
  -8  13   1    0.44    0.37
   8  13  -1    0.32    0.28
   8  13  -1    0.66    0.43
   7 -13  -1   -0.14    0.24
  -7 -13   1   -0.19    0.23
  -7 -13   1    0.45    0.27
  -7  13   1   -0.13    0.21
   7  13  -1    0.31    0.24
   7  13  -1   -0.27    0.30
  -6 -13   1    1.45    0.38
   6 -13  -1    1.22    0.39
  -6 -13   1    1.09    0.33
  -6  13   1    0.77    0.39
   6  13  -1    1.56    0.44
   5 -13  -1    6.90    0.70
  -5 -13   1    6.81    0.68
  -5  13   1    6.26    0.84
   5  13  -1    6.23    0.62
   5  13  -1    7.48    0.95
  -4 -13   1    0.91    0.30
   4 -13  -1    0.54    0.30
  -4 -13   1    1.22    0.36
   4 -13  -1    1.04    0.39
   4  13  -1    0.46    0.23
   4  13  -1    0.70    0.35
   3 -13  -1   -0.25    0.21
  -3 -13   1    0.06    0.17
  -3 -13   1    0.05    0.24
   3 -13  -1    0.06    0.08
   3 -13  -1    0.37    0.26
   3  13  -1   -0.09    0.15
   3  13  -1    0.13    0.20
  -3  13   1    0.05    0.06
  -2 -13   1    0.02    0.23
   2 -13  -1    0.10    0.21
   2 -13  -1    0.13    0.12
  -2 -13   1    0.06    0.16
  -2 -13   1    0.28    0.19
   2 -13  -1   -0.18    0.16
   2  13  -1   -0.06    0.13
  -2  13   1    0.10    0.10
   1 -13  -1    0.32    0.30
  -1 -13   1    0.69    0.22
   1 -13  -1    0.43    0.17
  -1 -13   1    0.24    0.27
  -1 -13   1    0.43    0.24
   1 -13  -1    0.46    0.28
   1  13  -1    0.52    0.19
   0 -13   1    0.52    0.22
   0 -13  -1    0.95    0.29
   0 -13  -1    0.80    0.38
   0 -13   1    1.02    0.35
   0 -13   1    0.77    0.33
   0 -13  -1    0.94    0.24
   0  13   1    0.86    0.19
   0  13  -1    0.68    0.17
   1 -13   1   12.33    1.02
  -1 -13  -1   10.75    0.98
   1 -13   1   11.50    1.02
  -1 -13  -1   11.55    0.98
   1 -13   1   11.07    0.79
  -1 -13  -1   11.89    0.81
   1  13   1   11.63    0.77
  -1  13  -1   12.34    0.72
   2 -13   1    5.94    0.50
   2 -13   1    5.25    0.79
   2 -13   1    6.09    0.78
  -2 -13  -1    5.32    0.53
  -2 -13  -1    7.79    0.78
  -2 -13  -1    5.23    0.71
   2  13   1    6.88    0.56
  -2  13  -1    7.14    0.45
  -3 -13  -1   14.57    0.99
   3 -13   1   13.25    1.18
  -3 -13  -1   15.20    1.12
   3 -13   1   14.93    1.14
  -3  13  -1   14.91    0.80
   3  13   1   14.69    0.97
   4 -13   1    8.37    0.88
  -4 -13  -1    7.46    0.71
   4 -13   1    6.43    0.82
  -4 -13  -1    7.14    0.64
  -4  13  -1    6.61    0.41
   4  13   1    8.09    0.66
   5 -13   1    1.80    0.52
  -5 -13  -1    2.12    0.44
  -5 -13  -1    2.45    0.45
  -5  13  -1    2.13    0.16
  -5  13  -1    2.34    0.17
   5  13   1    1.72    0.39
  -5  13  -1    2.36    0.55
   6 -13   1    1.41    0.42
  -6 -13  -1    1.19    0.34
  -6 -13  -1    1.21    0.36
  -6  13  -1    1.32    0.44
  -7 -13  -1    0.78    0.33
   7 -13   1    0.65    0.30
  -7 -13  -1    0.39    0.27
   7  13   1    0.23    0.23
  -7  13  -1    0.39    0.34
   7  13   1    0.16    0.28
  -8 -13  -1    2.84    0.52
   8 -13   1    3.69    0.65
   8  13   1    4.57    0.65
  -8  13  -1    3.30    0.68
   8  13   1    4.05    0.66
   9 -13   1    0.59    0.38
  -9 -13  -1    1.17    0.41
   9  13   1    1.55    0.49
   9  13   1    1.03    0.33
  -9  13  -1    0.71    0.41
   9 -14  -1   -0.02    0.29
  -9 -14   1   -0.38    0.35
   9  14  -1    0.61    0.51
   9  14  -1    0.00    0.25
   8 -14  -1   -0.36    0.20
  -8 -14   1   -0.26    0.33
  -8 -14   1   -0.27    0.30
   8  14  -1   -0.48    0.20
   8  14  -1   -0.21    0.34
  -8  14   1   -0.13    0.29
   7 -14  -1    0.00    0.27
  -7 -14   1    0.10    0.28
  -7 -14   1   -0.13    0.26
   7  14  -1    0.34    0.43
   7  14  -1    0.12    0.23
  -7  14   1    0.12    0.27
  -6 -14   1   -0.34    0.21
   6 -14  -1    0.06    0.28
  -6 -14   1    0.41    0.30
   6  14  -1   -0.29    0.19
  -6  14   1    0.18    0.32
   6  14  -1   -0.08    0.29
   5 -14  -1   -0.08    0.25
  -5 -14   1   -0.14    0.21
  -5 -14   1    0.34    0.25
   5 -14  -1    0.08    0.24
   5  14  -1    0.04    0.35
   5  14  -1    0.04    0.20
   4 -14  -1    0.40    0.28
  -4 -14   1    0.99    0.29
   4 -14  -1    0.50    0.30
   4  14  -1    0.39    0.33
   4  14  -1    0.67    0.25
   3 -14  -1    3.15    0.57
  -3 -14   1    2.86    0.57
   3 -14  -1    2.85    0.66
  -3 -14   1    3.75    0.50
   3 -14  -1    3.20    0.27
  -3 -14   1    3.27    0.64
   3  14  -1    3.21    0.46
  -3  14   1    2.84    0.24
   2 -14  -1    0.65    0.35
   2 -14  -1    0.56    0.30
  -2 -14   1    1.21    0.38
  -2 -14   1    0.41    0.37
   2 -14  -1    1.58    0.27
  -2 -14   1    0.84    0.27
   2  14  -1    0.70    0.22
  -2  14   1    0.63    0.15
   1 -14  -1    1.77    0.47
  -1 -14   1    2.13    0.37
  -1 -14   1    1.76    0.45
  -1 -14   1    2.00    0.44
   1 -14  -1    2.30    0.35
   1 -14  -1    1.95    0.48
   1  14  -1    2.00    0.33
  -1  14   1    1.89    0.25
   0 -14  -1    3.41    0.59
   0 -14  -1    3.68    0.65
   0 -14   1    2.32    0.50
   0 -14  -1    3.62    0.46
   0 -14   1    3.28    0.47
   0 -14   1    2.70    0.53
   0  14  -1    2.41    0.35
   0  14   1    2.91    0.36
   1 -14   1    2.89    0.56
   1 -14   1    2.61    0.40
  -1 -14  -1    3.91    0.49
  -1 -14  -1    3.31    0.64
   1 -14   1    3.20    0.60
  -1 -14  -1    3.19    0.61
   1  14   1    3.10    0.40
  -1  14  -1    3.72    0.35
  -2 -14  -1    2.70    0.54
   2 -14   1    3.02    0.57
  -2 -14  -1    2.63    0.54
  -2 -14  -1    2.70    0.43
   2 -14   1    3.85    0.68
   2 -14   1    2.96    0.40
  -2  14  -1    2.89    0.30
   2  14   1    2.32    0.38
  -3 -14  -1   -0.41    0.15
  -3 -14  -1    0.08    0.22
   3  14   1   -0.22    0.14
  -3  14  -1    0.00    0.09
  -4 -14  -1   -0.16    0.16
  -4 -14  -1    0.18    0.24
   4 -14   1   -0.01    0.23
   4 -14   1   -0.11    0.25
  -4  14  -1    0.15    0.09
   4  14   1   -0.01    0.20
   5 -14   1    1.68    0.54
  -5 -14  -1    1.45    0.40
  -5 -14  -1    1.50    0.41
   5 -14   1    1.85    0.44
  -5  14  -1    1.40    0.13
   5  14   1    1.27    0.34
   6 -14   1   -0.20    0.24
  -6 -14  -1    0.25    0.25
  -6 -14  -1    0.19    0.24
   6  14   1    0.25    0.21
  -6  14  -1   -0.08    0.31
   7 -14   1    0.11    0.25
  -7 -14  -1    0.09    0.27
  -7 -14  -1   -0.09    0.25
  -7  14  -1    0.07    0.37
   7  14   1    0.09    0.22
  -8 -14  -1   -0.13    0.25
   8 -14   1   -0.27    0.27
  -8  14  -1    0.09    0.35
   8  14   1   -0.09    0.30
   8  14   1    0.07    0.24
   9 -14   1    0.27    0.36
  -9 -14  -1    0.42    0.31
  -9  14  -1    0.46    0.40
   9  14   1    0.46    0.47
   9  14   1    0.71    0.35
  -8 -15   1   -0.21    0.28
   8 -15  -1   -0.07    0.32
   8  15  -1    0.94    0.31
   8  15  -1    0.15    0.41
  -7 -15   1   -0.09    0.31
  -7 -15   1    0.24    0.32
   7 -15  -1    0.16    0.31
  -7  15   1   -0.03    0.38
   7  15  -1    0.38    0.27
   7  15  -1    0.35    0.39
  -6 -15   1    6.19    0.81
   6 -15  -1    5.51    1.03
   6 -15  -1    5.58    0.75
  -6 -15   1    6.38    0.94
   6  15  -1    5.51    0.84
   6  15  -1    4.91    0.65
   5 -15  -1    4.43    0.69
  -5 -15   1    4.02    0.64
   5 -15  -1    4.61    0.80
  -5 -15   1    4.60    0.65
   5  15  -1    4.39    0.79
   5  15  -1    4.19    0.57
  -4 -15   1    2.11    0.49
   4 -15  -1    2.95    0.63
   4 -15  -1    2.83    0.52
   4  15  -1    2.62    0.46
   4  15  -1    2.99    0.61
  -3 -15   1    0.71    0.42
   3 -15  -1    0.75    0.37
   3 -15  -1    0.80    0.42
  -3 -15   1    0.19    0.25
   3  15  -1    0.47    0.24
  -3  15   1    0.80    0.12
   2 -15  -1    1.42    0.27
  -2 -15   1    1.91    0.40
   2 -15  -1    1.24    0.43
  -2 -15   1    0.73    0.32
  -2 -15   1    0.50    0.41
   2 -15  -1    0.48    0.33
   2  15  -1    0.89    0.29
  -2  15   1    1.07    0.19
   1 -15  -1    6.12    0.52
   1 -15  -1    6.48    0.89
   1 -15  -1    5.42    0.78
  -1 -15   1    5.37    0.83
  -1 -15   1    6.29    0.62
  -1 -15   1    4.90    0.79
  -1  15   1    5.22    0.44
   1  15  -1    5.53    0.51
   0 -15   1    1.56    0.48
   0 -15  -1    2.82    0.43
   0 -15  -1    1.18    0.43
   0 -15   1    1.06    0.40
   0 -15   1    1.82    0.38
   0 -15  -1    1.69    0.43
   0  15   1    2.00    0.31
   0  15  -1    2.11    0.34
  -1 -15  -1    0.15    0.18
   1 -15   1    0.19    0.19
  -1 -15  -1    0.53    0.31
   1 -15   1   -0.17    0.34
  -1 -15  -1    0.10    0.25
   1 -15   1   -0.92    0.28
   1  15   1    0.33    0.18
  -1  15  -1   -0.16    0.11
   2 -15   1    3.95    0.42
   2 -15   1    4.45    0.75
  -2 -15  -1    3.52    0.64
  -2 -15  -1    4.11    0.71
  -2 -15  -1    4.06    0.56
   2  15   1    3.98    0.49
  -2  15  -1    3.45    0.35
   3 -15   1    5.75    0.84
   3 -15   1    4.31    0.70
  -3 -15  -1    4.23    0.74
  -3 -15  -1    5.78    0.70
  -3 -15  -1    5.82    0.78
  -3  15  -1    5.40    0.39
   3  15   1    4.54    0.50
  -4 -15  -1    0.31    0.26
  -4 -15  -1   -0.30    0.16
   4 -15   1   -0.22    0.25
   4 -15   1    0.29    0.28
  -4  15  -1    0.03    0.08
   4  15   1   -0.27    0.15
  -5 -15  -1    0.20    0.25
  -5 -15  -1    0.28    0.24
   5 -15   1    0.06    0.30
   5 -15   1    1.07    0.43
   5  15   1    0.26    0.31
   5  15   1    0.30    0.26
  -6 -15  -1    0.22    0.31
   6 -15   1    0.35    0.45
   6 -15   1    0.87    0.38
  -6 -15  -1    0.10    0.26
   6  15   1    0.65    0.28
  -7 -15  -1    0.15    0.31
   7 -15   1    0.01    0.27
  -7 -15  -1   -0.12    0.27
   7  15   1   -0.18    0.24
  -7  15  -1    0.24    0.41
   8 -15   1    0.42    0.35
  -8 -15  -1    0.20    0.30
   8  15   1    0.26    0.27
  -8  15  -1   -0.22    0.38
  -7 -16   1    0.99    0.43
   7 -16  -1    1.02    0.40
   7 -16  -1    0.76    0.54
   7  16  -1    0.76    0.32
   7  16  -1    0.40    0.49
   6 -16  -1    1.55    0.58
   6 -16  -1    1.48    0.48
  -6 -16   1    1.00    0.43
  -6 -16   1    1.88    0.48
   6  16  -1    0.74    0.50
   6  16  -1    1.33    0.38
  -5 -16   1   -0.49    0.25
   5 -16  -1    0.13    0.27
   5 -16  -1    0.01    0.34
   5  16  -1    0.56    0.41
   5  16  -1    0.30    0.22
  -4 -16   1    1.11    0.39
   4 -16  -1    0.42    0.40
  -4 -16   1    0.72    0.45
   4 -16  -1    0.27    0.31
  -4 -16   1    0.10    0.26
   4  16  -1    0.33    0.26
  -3 -16   1   -0.02    0.24
  -3 -16   1   -0.03    0.30
  -3 -16   1    0.45    0.42
   3 -16  -1    0.10    0.27
   3 -16  -1    0.42    0.35
   3  16  -1    0.04    0.21
  -3  16   1    0.28    0.08
  -2 -16   1   -0.19    0.33
  -2 -16   1    0.12    0.23
   2 -16  -1    0.24    0.17
   2 -16  -1    0.17    0.30
  -2 -16   1    0.19    0.31
   2 -16  -1   -0.03    0.24
   2  16  -1   -0.11    0.19
  -1 -16   1    3.71    0.55
   1 -16  -1    4.24    0.44
   1 -16  -1    3.77    0.68
  -1 -16   1    4.05    0.82
   1 -16  -1    3.91    0.72
  -1 -16   1    4.88    0.81
   1  16  -1    4.44    0.47
  -1  16   1    3.95    0.38
   0 -16  -1    3.02    0.63
   0 -16  -1    2.13    0.53
   0 -16   1    2.47    0.61
   0 -16   1    3.14    0.74
   0 -16  -1    2.53    0.44
   0  16  -1    1.81    0.33
   0  16   1    2.83    0.36
  -1 -16  -1   -0.25    0.20
   1 -16   1   -0.03    0.28
   1 -16   1    0.23    0.31
  -1 -16  -1    0.18    0.30
  -1 -16  -1   -0.46    0.29
   1 -16   1   -0.33    0.16
   1  16   1    0.10    0.17
  -1  16  -1    0.06    0.15
   2 -16   1    0.74    0.41
   2 -16   1    0.11    0.33
  -2 -16  -1   -0.24    0.25
   2 -16   1    0.56    0.21
  -2 -16  -1    0.06    0.20
  -2 -16  -1   -0.24    0.36
  -2  16  -1    0.03    0.11
   2  16   1    0.25    0.22
   3 -16   1    1.08    0.44
  -3 -16  -1    0.98    0.41
  -3 -16  -1    2.31    0.64
  -3 -16  -1    0.90    0.36
   3 -16   1    1.29    0.45
  -3  16  -1    1.06    0.19
   3  16   1    1.13    0.31
  -4 -16  -1    0.15    0.38
   4 -16   1   -0.02    0.26
   4 -16   1    0.26    0.38
  -4 -16  -1   -0.09    0.23
  -4 -16  -1   -0.17    0.25
   4  16   1   -0.12    0.21
  -4  16  -1   -0.05    0.07
  -5 -16  -1    1.45    0.44
   5 -16   1    1.72    0.47
   5 -16   1    0.70    0.52
  -5 -16  -1    1.29    0.49
   5  16   1    2.12    0.42
  -6 -16  -1   -0.09    0.27
   6 -16   1    0.06    0.41
   6 -16   1   -0.37    0.34
  -6 -16  -1   -0.32    0.27
   6  16   1    0.13    0.27
   6  16   1    0.37    0.41
   7 -16   1    0.61    0.47
   7 -16   1    0.33    0.38
   7  16   1    0.16    0.40
   7  16   1    0.37    0.28
  -6 -17   1    0.94    0.41
   6 -17  -1    0.24    0.43
   6  17  -1    0.02    0.52
   6  17  -1    0.54    0.32
  -5 -17   1    0.64    0.53
   5 -17  -1    0.44    0.41
  -5 -17   1    0.38    0.31
  -5 -17   1    0.69    0.37
   5  17  -1    0.72    0.32
   4 -17  -1    0.46    0.47
  -4 -17   1    0.32    0.41
  -4 -17   1    0.21    0.30
   4 -17  -1    0.01    0.36
  -4 -17   1    0.47    0.47
   4  17  -1    0.36    0.24
   3 -17  -1    1.37    0.51
  -3 -17   1    1.38    0.51
   3 -17  -1    1.08    0.44
  -3 -17   1    1.75    0.54
  -3 -17   1    1.94    0.41
  -2 -17   1    1.03    0.35
   2 -17  -1    1.76    0.58
  -2 -17   1    1.18    0.51
  -2 -17   1    0.46    0.42
   2 -17  -1    0.96    0.25
   2 -17  -1    1.34    0.49
   2  17  -1    1.37    0.32
  -1 -17   1    2.79    0.62
   1 -17  -1    2.12    0.54
  -1 -17   1    3.90    0.56
   1 -17  -1    4.41    0.81
  -1 -17   1    4.27    0.82
   1  17  -1    2.96    0.44
  -1  17   1    3.11    0.35
   0 -17   1    0.25    0.37
   0 -17   1    0.02    0.32
   0 -17  -1    0.41    0.37
   0 -17  -1    1.00    0.36
   0 -17   1    0.15    0.25
   0  17   1    0.44    0.22
   0  17  -1    0.25    0.18
   1 -17   1    0.67    0.45
  -1 -17  -1    0.90    0.47
  -1 -17  -1    0.70    0.37
   1 -17   1    0.43    0.26
  -1 -17  -1    0.92    0.33
   1 -17   1    1.18    0.41
   1  17   1    0.52    0.23
  -1  17  -1    0.75    0.21
  -2 -17  -1    1.54    0.52
  -2 -17  -1    2.73    0.61
   2 -17   1    1.77    0.56
   2 -17   1    1.94    0.57
  -2 -17  -1    1.37    0.35
   2 -17   1    2.20    0.35
   2  17   1    1.39    0.32
   3 -17   1    6.69    0.92
   3 -17   1    7.70    1.14
  -3 -17  -1    6.54    1.03
  -3 -17  -1    8.35    0.91
  -3 -17  -1    9.52    0.80
   3  17   1    7.32    0.71
  -4 -17  -1    3.19    0.79
   4 -17   1    4.38    0.88
   4 -17   1    3.70    0.70
  -4 -17  -1    3.67    0.62
  -4 -17  -1    5.11    0.82
   4  17   1    4.13    0.58
   5 -17   1    0.80    0.50
   5 -17   1    0.08    0.40
  -5 -17  -1    0.06    0.30
  -5 -17  -1   -0.49    0.34
   5  17   1   -0.13    0.25
   4 -18  -1    0.49    0.40
  -4 -18   1    0.63    0.46
  -4 -18   1    0.73    0.41
   4 -18  -1    0.29    0.50
  -4 -18   1    0.57    0.36
   4  18  -1    0.16    0.25
  -3 -18   1    0.73    0.34
   3 -18  -1   -0.37    0.47
  -3 -18   1    0.28    0.39
   3 -18  -1    0.36    0.41
  -3 -18   1    1.58    0.66
   3  18  -1    0.81    0.31
   2 -18  -1    0.00    0.38
  -2 -18   1    0.55    0.48
   2 -18  -1    0.39    0.18
  -2 -18   1    0.22    0.30
   2 -18  -1    0.27    0.39
  -2 -18   1    0.69    0.46
   2  18  -1    0.29    0.26
   1 -18  -1    1.10    0.51
   1 -18  -1    1.87    0.34
  -1 -18   1    0.87    0.35
  -1 -18   1    1.43    0.54
   1 -18  -1    2.25    0.62
  -1 -18   1    1.60    0.59
   1  18  -1    1.72    0.35
   0 -18   1    0.57    0.44
   0 -18  -1   -0.28    0.38
   0 -18  -1   -0.58    0.22
   0 -18   1    0.17    0.25
   0 -18  -1    0.77    0.45
   0 -18   1   -0.17    0.39
   0  18  -1    0.41    0.20
   0  18   1    0.13    0.13
  -1 -18  -1    0.60    0.45
   1 -18   1    0.23    0.40
   1 -18   1    0.83    0.34
  -1 -18  -1    0.30    0.39
   1 -18   1   -0.29    0.34
  -1 -18  -1    0.20    0.27
   1  18   1    0.33    0.19
  -1  18  -1   -0.02    0.11
  -2 -18  -1    0.10    0.36
   2 -18   1    0.86    0.45
   2 -18   1    0.36    0.45
   2 -18   1    0.47    0.23
  -2 -18  -1    0.04    0.36
  -2 -18  -1    0.04    0.26
  -2  18  -1    0.05    0.10
   2  18   1    0.68    0.25
  -3 -18  -1    0.09    0.39
   3 -18   1    0.15    0.38
   3 -18   1   -0.34    0.45
  -3 -18  -1   -0.06    0.26
   3  18   1    0.01    0.24
  -4 -18  -1    0.36    0.35
   4 -18   1   -0.25    0.42
  -4 -18  -1   -0.12    0.35
  -4 -18  -1    0.42    0.53
   4 -18   1   -0.51    0.35
   4  18   1    0.33    0.26
  13   0  -2    3.73    0.58
 -13   0   2    4.55    0.60
  13   0  -2    5.13    0.77
 -13   0   2    3.95    0.67
 -12   0   2    2.75    0.54
 -12   0   2    5.42    0.55
  12   0  -2    3.85    0.54
  12   0  -2    4.09    0.65
 -11   0   2    1.07    0.34
  11   0  -2    1.51    0.34
  11   0  -2    1.28    0.32
 -11   0   2    1.86    0.36
  10   0  -2    5.91    0.60
 -10   0   2    6.62    0.89
 -10   0   2    5.78    0.58
  10   0  -2    6.14    0.55
  -9   0   2   12.73    0.83
   9   0  -2   12.81    0.91
  -9   0   2   13.37    0.90
   9   0  -2   13.12    0.85
  -8   0   2    6.76    0.55
  -8   0   2    6.00    0.49
   8   0  -2    7.03    0.52
   8   0  -2    7.21    0.58
   7   0  -2   10.30    0.68
  -7   0   2   11.13    0.68
   7   0  -2   12.19    0.76
  -7   0   2   11.00    0.73
  -6   0   2   70.97    3.19
   6   0  -2   63.77    3.17
  -6   0   2   66.37    3.22
   6   0  -2   66.99    3.24
   5   0  -2   68.59    3.24
  -5   0   2   69.57    3.25
   5   0  -2   69.57    3.29
  -4   0   2  132.74    6.07
   4   0  -2  130.02    6.10
   4   0  -2  132.36    6.06
  -4   0   2  136.22    6.09
  -3   0   2   62.36    2.97
   3   0  -2   63.28    2.95
   3   0  -2   65.39    2.99
  -3   0   2   65.38    2.98
  -2   0   2   81.86    3.64
   2   0  -2   82.69    3.65
  -2   0   2   75.65    3.65
   2   0  -2   78.53    3.64
   1   0  -2   23.50    1.20
  -1   0   2   25.48    1.21
  -1   0   2   25.83    1.17
   1   0  -2   26.04    1.18
   0   0  -2  178.40    8.66
   0   0   2  192.47    8.69
  -1   0  -2  146.42    7.13
   1   0   2  142.42    7.10
  -2   0  -2   17.81    0.90
   2   0   2   17.85    0.91
   3   0   2   13.60    0.76
  -3   0  -2   13.95    0.74
  -3   0  -2   14.27    0.75
   3   0   2   13.84    0.73
   4   0   2   44.13    2.14
   4   0   2   44.33    2.17
  -4   0  -2   44.41    2.14
  -4   0  -2   45.17    2.15
  -5   0  -2   21.54    1.10
  -5   0  -2   20.72    1.12
   5   0   2   19.85    1.12
   5   0   2   20.46    1.10
   6   0   2   22.51    1.24
   6   0   2   22.11    1.22
  -6   0  -2   23.64    1.21
  -6   0  -2   21.32    1.23
   7   0   2    9.93    0.70
  -7   0  -2    9.61    0.66
  -7   0  -2    9.37    0.69
   7   0   2   10.84    0.69
  -8   0  -2   23.79    1.38
   8   0   2   24.13    1.38
   8   0   2   23.66    1.47
  -8   0  -2   23.30    1.31
   9   0   2   24.98    1.40
  -9   0  -2   22.36    1.39
   9   0   2   22.09    1.38
  10   0   2    0.38    0.23
  10   0   2    0.23    0.21
 -10   0  -2    0.08    0.19
 -10   0  -2    0.20    0.23
  11   0   2   12.30    0.97
 -11   0  -2   12.45    0.89
  11   0   2   12.52    0.98
 -11   0  -2   13.88    1.02
  12   0   2   -0.01    0.25
 -12   0  -2    0.22    0.21
 -12   0  -2    0.04    0.25
  13   0   2    2.05    0.45
 -13   0  -2    1.24    0.41
  13   0   2    1.09    0.33
  13  -1  -2    1.17    0.34
 -13  -1   2    1.05    0.30
 -13  -1   2    0.73    0.38
 -13   1   2    1.69    0.37
 -13   1   2    1.42    0.43
  13   1  -2    1.16    0.33
  13   1  -2    1.07    0.43
 -12  -1   2    4.07    0.62
 -12  -1   2    4.13    0.56
  12  -1  -2    4.07    0.63
  12  -1  -2    4.51    0.56
  12   1  -2    3.93    0.62
  12   1  -2    3.90    0.56
 -12   1   2    4.64    0.50
 -11  -1   2    1.17    0.29
 -11  -1   2    0.36    0.26
  11  -1  -2    0.44    0.26
  11  -1  -2    0.69    0.25
 -11   1   2    0.67    0.30
 -11   1   2    0.88    0.25
  11   1  -2    0.70    0.29
  11   1  -2    1.02    0.30
 -10  -1   2    0.08    0.19
 -10  -1   2    0.01    0.13
  10  -1  -2   -0.05    0.18
  10  -1  -2   -0.15    0.13
 -10   1   2    0.08    0.13
  10   1  -2   -0.15    0.19
 -10   1   2   -0.13    0.18
  10   1  -2    0.00    0.16
   9  -1  -2    0.50    0.18
   9  -1  -2    0.28    0.16
  -9  -1   2    0.38    0.18
  -9  -1   2    0.61    0.21
  -9   1   2    0.32    0.16
   9   1  -2    0.26    0.18
  -9   1   2    0.48    0.19
   9   1  -2    0.43    0.18
  -8  -1   2    6.57    0.51
   8  -1  -2    5.71    0.47
   8  -1  -2    5.75    0.51
  -8  -1   2    5.79    0.51
   8   1  -2    5.80    0.53
  -8   1   2    6.83    0.48
  -8   1   2    6.31    0.53
   8   1  -2    5.84    0.49
  -7  -1   2    2.08    0.30
   7  -1  -2    2.17    0.31
  -7  -1   2    2.67    0.34
   7   1  -2    1.94    0.29
  -7   1   2    2.77    0.37
   7   1  -2    2.31    0.33
  -7   1   2    1.77    0.25
   6  -1  -2   16.11    0.92
  -6  -1   2   16.15    0.90
  -6  -1   2   15.13    0.91
   6  -1  -2   15.23    0.86
   6   1  -2   15.70    0.94
  -6   1   2   15.77    0.92
  -6   1   2   16.49    0.87
   5  -1  -2    1.35    0.22
   5  -1  -2    1.42    0.18
  -5  -1   2    1.05    0.18
  -5  -1   2    1.25    0.21
  -5   1   2    1.33    0.17
   5   1  -2    1.57    0.24
   5   1  -2    1.04    0.17
  -5   1   2    1.10    0.19
  -4  -1   2   17.84    0.91
  -4  -1   2   15.94    0.89
   4  -1  -2   18.28    0.91
   4  -1  -2   16.53    0.85
   4   1  -2   16.67    0.88
   4   1  -2   17.58    0.92
  -4   1   2   17.03    0.90
  -4   1   2   16.26    0.86
   3  -1  -2   84.51    3.69
  -3  -1   2   76.59    3.70
  -3  -1   2   82.15    3.71
   3  -1  -2   82.06    3.65
  -3   1   2   71.31    3.66
   3   1  -2   80.05    3.69
   3   1  -2   82.76    3.73
  -3   1   2   80.93    3.69
   2  -1  -2   47.24    2.11
  -2  -1   2   48.80    2.14
   2  -1  -2   42.76    2.09
  -2  -1   2   44.14    2.14
  -2   1   2   41.25    2.10
  -2   1   2   48.47    2.11
   2   1  -2   43.32    2.13
   2   1  -2   48.65    2.15
   1  -1  -2  463.39   21.28
  -1  -1   2  476.76   21.58
   1   1  -2  452.87   21.59
   0   1  -2  133.90    5.76
   0   1  -2  119.14    5.75
  -1  -1  -2   52.79    2.38
  -1  -1  -2   52.75    2.42
  -1   1  -2   52.81    2.43
   1   1   2   49.37    2.42
   1   1   2   52.81    2.38
   2  -1   2   11.84    0.62
  -2  -1  -2   12.08    0.63
  -2  -1  -2   11.74    0.60
   2   1   2   11.88    0.64
  -2   1  -2   11.23    0.62
  -2   1  -2   11.41    0.63
  -3  -1  -2   14.32    0.73
   3  -1   2   11.92    0.72
   3  -1   2   13.66    0.71
  -3  -1  -2   12.62    0.69
  -3   1  -2   13.07    0.71
   3   1   2   13.64    0.74
  -3   1  -2   13.39    0.73
   4  -1   2    2.95    0.25
   4  -1   2    2.89    0.26
  -4  -1  -2    2.71    0.24
  -4  -1  -2    2.42    0.25
   4   1   2    2.54    0.26
  -4   1  -2    2.58    0.24
   4   1   2    2.82    0.24
  -4   1  -2    2.90    0.27
   5  -1   2    0.02    0.10
  -5  -1  -2    0.10    0.06
   5  -1   2    0.10    0.10
  -5  -1  -2    0.06    0.10
   5   1   2    0.11    0.13
   5   1   2    0.20    0.11
  -5   1  -2   -0.06    0.08
  -5   1  -2    0.30    0.12
   6  -1   2   -0.03    0.09
   6  -1   2   -0.05    0.08
  -6  -1  -2    0.02    0.10
  -6  -1  -2    0.10    0.10
   6   1   2    0.10    0.13
   6   1   2   -0.08    0.08
  -6   1  -2    0.02    0.10
  -6   1  -2   -0.02    0.11
   7  -1   2    0.14    0.12
  -7  -1  -2    0.14    0.13
   7  -1   2    0.03    0.10
  -7  -1  -2    0.22    0.15
  -7   1  -2    0.17    0.14
   7   1   2    0.06    0.13
  -7   1  -2    0.08    0.13
   7   1   2    0.23    0.14
   8  -1   2    4.45    0.44
   8  -1   2    3.49    0.46
  -8  -1  -2    4.04    0.56
  -8  -1  -2    4.08    0.42
   8   1   2    4.20    0.45
   8   1   2    4.25    0.44
  -8   1  -2    4.19    0.41
  -8   1  -2    3.90    0.50
  -9  -1  -2   23.72    1.34
  -9  -1  -2   24.88    1.42
   9  -1   2   22.75    1.38
   9  -1   2   22.52    1.39
   9   1   2   23.06    1.40
  -9   1  -2   24.22    1.32
  -9   1  -2   21.82    1.41
   9   1   2   23.76    1.42
 -10  -1  -2   18.03    1.22
 -10  -1  -2   18.93    1.17
  10  -1   2   18.76    1.24
  10  -1   2   18.40    1.22
 -10   1  -2   18.95    1.27
  10   1   2   20.41    1.27
 -10   1  -2   19.83    1.16
  10   1   2   18.81    1.24
  11  -1   2    0.67    0.25
  11  -1   2    1.30    0.35
 -11  -1  -2    0.92    0.32
 -11  -1  -2    0.63    0.26
 -11   1  -2    0.83    0.29
  11   1   2    0.42    0.28
 -11   1  -2    0.50    0.29
  11   1   2    0.38    0.26
 -12  -1  -2    1.28    0.40
 -12  -1  -2    1.46    0.34
  12  -1   2    1.07    0.38
  12  -1   2    1.33    0.37
  12   1   2    1.50    0.41
 -12   1  -2    1.34    0.34
  12   1   2    1.06    0.34
 -12   1  -2    1.68    0.43
 -13  -1  -2    0.04    0.27
 -13  -1  -2    0.12    0.33
  13  -1   2    0.51    0.32
  13  -1   2    0.21    0.27
 -13   1  -2    0.21    0.25
  13   1   2    0.70    0.33
  13   1   2    0.04    0.28
 -13   1  -2   -0.72    0.27
 -13  -2   2    0.37    0.33
  13  -2  -2    0.76    0.38
  13  -2  -2    1.04    0.32
 -13   2   2    1.03    0.32
  13   2  -2    1.55    0.41
  13   2  -2    1.53    0.47
 -13   2   2    0.75    0.46
 -12  -2   2    2.80    0.52
  12  -2  -2    3.34    0.55
 -12  -2   2    3.49    0.54
  12  -2  -2    3.15    0.46
  12   2  -2    2.92    0.55
 -12   2   2    3.50    0.59
 -12   2   2    2.65    0.41
 -11  -2   2    1.71    0.38
 -11  -2   2    0.86    0.29
  11  -2  -2    0.88    0.30
  11  -2  -2    1.00    0.26
 -11   2   2    0.94    0.33
  11   2  -2    1.12    0.30
 -11   2   2    1.37    0.33
  11   2  -2    1.25    0.35
  10  -2  -2    2.78    0.45
 -10  -2   2    2.56    0.37
 -10  -2   2    3.28    0.49
  10  -2  -2    3.47    0.37
  10   2  -2    2.71    0.48
 -10   2   2    3.47    0.52
 -10   2   2    3.45    0.36
  10   2  -2    2.98    0.44
  -9  -2   2    0.53    0.21
   9  -2  -2    0.32    0.18
   9  -2  -2    0.49    0.19
  -9   2   2    0.73    0.24
  -9   2   2    0.67    0.18
   9   2  -2    0.48    0.22
   9   2  -2    0.28    0.20
   8  -2  -2   10.08    0.64
  -8  -2   2    9.64    0.70
  -8  -2   2    9.56    0.68
   8  -2  -2    9.70    0.70
   8   2  -2    9.54    0.69
  -8   2   2   10.08    0.73
   8   2  -2    9.99    0.74
  -8   2   2   10.31    0.64
  -7  -2   2   23.21    1.29
   7  -2  -2   24.49    1.30
  -7  -2   2   24.81    1.29
   7  -2  -2   23.18    1.21
   7   2  -2   23.18    1.27
   7   2  -2   23.46    1.34
  -7   2   2   21.14    1.29
  -7   2   2   22.78    1.21
  -6  -2   2   78.34    3.93
   6  -2  -2   82.43    3.86
  -6  -2   2   81.29    3.93
   6  -2  -2   86.55    3.94
  -6   2   2   83.04    3.86
   6   2  -2   87.67    4.00
   6   2  -2   82.84    3.92
  -6   2   2   81.71    3.95
  -5  -2   2   69.97    3.31
   5  -2  -2   66.67    3.23
  -5  -2   2   71.80    3.33
   5  -2  -2   70.37    3.31
  -5   2   2   70.58    3.24
  -5   2   2   69.63    3.32
   5   2  -2   69.51    3.30
  -4  -2   2   33.11    1.56
   4  -2  -2   28.87    1.46
   4  -2  -2   31.14    1.53
  -4  -2   2   30.10    1.54
  -4   2   2   30.72    1.48
   4   2  -2   31.29    1.52
  -4   2   2   29.23    1.59
   4   2  -2   33.06    1.58
   3  -2  -2   86.40    3.91
  -3  -2   2   91.06    4.01
   3  -2  -2   87.83    3.98
  -3  -2   2   84.45    4.00
  -3   2   2   80.73    3.92
   3   2  -2   85.81    4.02
   3   2  -2   88.91    3.98
  -3   2   2   84.02    3.98
   1  -2  -2  196.44    9.27
  -1  -2   2  190.19    9.73
   1   2  -2  172.96    9.69
  -1   2   2  211.73    9.28
   0  -2   2   16.53    0.85
   0  -2  -2   17.16    0.80
   0  -2  -2   16.94    0.78
   0  -2   2   14.96    0.83
   0  -2   2   16.95    0.86
   0   2  -2   15.14    0.85
   0   2  -2   16.67    0.86
   0   2   2   16.30    0.80
  -1  -2  -2    0.43    0.07
   1  -2   2    0.36    0.11
  -1  -2  -2    0.62    0.11
  -1   2  -2    0.67    0.13
  -1   2  -2    0.38    0.10
   1   2   2    0.61    0.11
   1   2   2    0.32    0.07
   2  -2   2    8.52    0.48
  -2  -2  -2    8.12    0.46
  -2  -2  -2    7.54    0.43
   2   2   2    7.65    0.47
   2   2   2    7.10    0.44
  -2   2  -2    9.04    0.51
   3  -2   2    2.86    0.25
  -3  -2  -2    2.41    0.23
  -3  -2  -2    2.62    0.22
  -3   2  -2    2.94    0.23
  -3   2  -2    3.05    0.27
   3   2   2    2.43    0.24
  -4  -2  -2   20.54    1.08
   4  -2   2   19.29    1.09
  -4  -2  -2   22.39    1.11
   4  -2   2   21.69    1.11
   4   2   2   20.37    1.11
   4   2   2   20.17    1.09
  -4   2  -2   20.21    1.12
  -4   2  -2   22.21    1.08
  -5  -2  -2   38.03    1.92
   5  -2   2   36.07    1.92
  -5  -2  -2   38.12    1.91
   5  -2   2   40.49    1.93
   5   2   2   38.44    1.93
  -5   2  -2   38.77    1.89
  -5   2  -2   38.43    1.96
   5   2   2   39.98    1.95
   6  -2   2   18.64    1.01
  -6  -2  -2   17.46    0.99
   6  -2   2   16.35    1.00
  -6  -2  -2   17.84    1.00
  -6   2  -2   17.41    1.04
   6   2   2   17.06    1.02
   6   2   2   18.29    1.02
  -6   2  -2   16.85    0.95
  -7  -2  -2    4.62    0.43
  -7  -2  -2    4.57    0.42
   7  -2   2    5.46    0.46
   7  -2   2    5.06    0.45
  -7   2  -2    4.99    0.41
  -7   2  -2    4.57    0.46
   7   2   2    5.02    0.46
   7   2   2    4.62    0.44
   8  -2   2    3.97    0.43
  -8  -2  -2    4.04    0.42
  -8  -2  -2    3.66    0.40
   8  -2   2    3.44    0.45
  -8   2  -2    3.82    0.38
   8   2   2    4.26    0.45
  -8   2  -2    4.72    0.49
   8   2   2    3.53    0.47
  -9  -2  -2   17.72    1.07
   9  -2   2   17.91    1.11
  -9  -2  -2   15.99    1.09
   9  -2   2   17.26    1.10
   9   2   2   16.55    1.12
   9   2   2   17.75    1.14
  -9   2  -2   16.72    1.02
  -9   2  -2   17.07    1.15
  10  -2   2    9.80    0.79
 -10  -2  -2   10.05    0.76
  10  -2   2    9.95    0.79
 -10  -2  -2    8.79    0.78
  10   2   2   10.62    0.82
 -10   2  -2   10.43    0.85
 -10   2  -2    9.73    0.71
  10   2   2    9.29    0.79
 -11  -2  -2    4.57    0.60
 -11  -2  -2    4.44    0.56
  11  -2   2    4.65    0.63
  11  -2   2    3.72    0.56
  11   2   2    3.64    0.58
 -11   2  -2    4.03    0.64
 -11   2  -2    5.14    0.50
  11   2   2    4.35    0.62
  12  -2   2    1.09    0.36
  12  -2   2    0.26    0.27
 -12  -2  -2    1.31    0.42
 -12  -2  -2    0.89    0.32
  12   2   2    0.81    0.39
 -12   2  -2    1.09    0.30
 -12   2  -2    0.56    0.33
  12   2   2    0.93    0.34
  13  -2   2    1.29    0.38
 -13  -2  -2    0.58    0.32
 -13  -2  -2    0.78    0.43
  13  -2   2    1.27    0.38
  13   2   2    0.62    0.33
  13   2   2    1.02    0.40
 -13   2  -2    0.66    0.28
 -13  -3   2    0.25    0.28
 -13  -3   2   -0.20    0.27
  13  -3  -2    0.26    0.20
  13  -3  -2    0.58    0.32
 -13   3   2    0.18    0.25
  13   3  -2    0.11    0.24
  13   3  -2   -0.02    0.33
 -13   3   2    0.39    0.33
 -12  -3   2    1.83    0.41
  12  -3  -2    0.66    0.33
 -12  -3   2    1.00    0.32
  12  -3  -2    0.79    0.27
  12   3  -2    0.54    0.28
  12   3  -2    1.91    0.51
 -12   3   2    0.68    0.25
 -12   3   2    1.23    0.39
 -11  -3   2    0.70    0.31
  11  -3  -2    1.00    0.25
 -11  -3   2    1.38    0.34
  11  -3  -2    0.80    0.27
  11   3  -2    1.32    0.34
 -11   3   2    1.06    0.27
 -11   3   2    1.34    0.36
  11   3  -2    0.78    0.30
 -10  -3   2    1.14    0.30
  10  -3  -2    0.64    0.25
 -10  -3   2    0.50    0.26
  10  -3  -2    0.59    0.20
 -10   3   2    0.14    0.22
 -10   3   2    0.94    0.18
  10   3  -2    0.91    0.31
  10   3  -2    0.89    0.29
   9  -3  -2   -0.04    0.14
  -9  -3   2    0.26    0.14
  -9  -3   2    0.23    0.18
   9   3  -2    0.25    0.18
   9   3  -2   -0.14    0.17
  -9   3   2    0.09    0.12
  -9   3   2    0.10    0.18
  -8  -3   2    0.66    0.19
  -8  -3   2    0.63    0.20
   8  -3  -2    0.52    0.16
   8  -3  -2    0.31    0.17
   8   3  -2    0.21    0.19
  -8   3   2    0.48    0.21
   8   3  -2    0.64    0.20
  -8   3   2    0.19    0.12
   7  -3  -2    8.70    0.59
  -7  -3   2    7.14    0.56
   7  -3  -2    7.86    0.50
  -7  -3   2    7.78    0.58
  -7   3   2    8.20    0.50
  -7   3   2    7.36    0.59
   7   3  -2    8.28    0.59
   7   3  -2    7.16    0.61
  -6  -3   2    5.83    0.45
   6  -3  -2    5.15    0.37
   6  -3  -2    6.56    0.46
  -6  -3   2    5.51    0.45
   6   3  -2    5.61    0.48
   6   3  -2    5.15    0.44
  -6   3   2    5.49    0.36
  -6   3   2    5.62    0.47
  -5  -3   2    1.37    0.23
   5  -3  -2    1.07    0.20
  -5  -3   2    1.10    0.21
   5  -3  -2    1.11    0.14
   5   3  -2    1.23    0.21
  -5   3   2    1.29    0.14
   5   3  -2    1.01    0.26
  -5   3   2    0.86    0.19
   4  -3  -2    1.99    0.21
  -4  -3   2    3.20    0.27
  -4  -3   2    1.96    0.26
   4   3  -2    2.39    0.23
  -4   3   2    2.20    0.16
   4   3  -2    2.12    0.29
  -4   3   2    2.13    0.23
  -3  -3   2    2.76    0.26
  -3  -3   2    2.96    0.27
   3  -3  -2    2.62    0.23
   3  -3  -2    2.75    0.16
  -3   3   2    3.10    0.26
   3   3  -2    2.99    0.29
  -3   3   2    2.33    0.16
   3   3  -2    3.15    0.25
   1  -3  -2    1.29    0.10
   1  -3  -2    1.14    0.14
  -1  -3   2    0.93    0.19
  -1  -3   2    1.77    0.21
  -1   3   2    1.35    0.14
   1   3  -2    1.13    0.19
   1   3  -2    1.51    0.16
   0  -3   2    7.85    0.52
   0  -3  -2    8.28    0.43
   0  -3   2    8.13    0.51
   0  -3  -2    7.91    0.45
   0  -3   2    7.38    0.47
   0   3   2    8.47    0.44
   0   3  -2    8.39    0.53
   0   3  -2    8.39    0.48
   1  -3   2    9.39    0.56
  -1  -3  -2    9.23    0.50
  -1  -3  -2    9.21    0.50
   1   3   2    9.09    0.50
  -1   3  -2    9.63    0.58
   1   3   2    9.07    0.50
  -1   3  -2    8.41    0.52
  -2  -3  -2    1.38    0.15
  -2  -3  -2    1.62    0.17
   2  -3   2    1.53    0.21
   2   3   2    1.38    0.17
  -2   3  -2    1.23    0.20
   2   3   2    1.22    0.17
  -2   3  -2    1.79    0.17
  -3  -3  -2   56.11    2.54
   3  -3   2   54.11    2.56
  -3  -3  -2   51.76    2.51
  -3   3  -2   51.60    2.50
  -3   3  -2   51.99    2.58
   3   3   2   53.00    2.54
   4  -3   2   68.29    3.23
  -4  -3  -2   67.52    3.19
  -4  -3  -2   69.82    3.21
  -4   3  -2   65.50    3.26
  -4   3  -2   66.87    3.16
   4   3   2   67.20    3.22
   5  -3   2    6.53    0.47
  -5  -3  -2    5.82    0.46
  -5  -3  -2    6.65    0.46
   5   3   2    5.93    0.48
  -5   3  -2    6.11    0.49
   5   3   2    6.05    0.46
  -5   3  -2    5.86    0.41
  -6  -3  -2   31.47    1.64
  -6  -3  -2   32.65    1.65
   6  -3   2   28.94    1.62
   6   3   2   33.14    1.69
   6   3   2   30.48    1.66
  -6   3  -2   32.27    1.59
  -7  -3  -2    6.03    0.48
   7  -3   2    5.60    0.48
   7  -3   2    4.52    0.44
  -7  -3  -2    5.87    0.48
  -7   3  -2    5.85    0.54
  -7   3  -2    6.16    0.44
   7   3   2    5.15    0.48
   7   3   2    5.90    0.51
  -8  -3  -2    0.27    0.18
  -8  -3  -2    0.53    0.21
   8  -3   2    0.40    0.18
   8  -3   2    0.64    0.21
   8   3   2    0.82    0.25
   8   3   2    0.61    0.23
  -8   3  -2    0.72    0.27
  -8   3  -2    0.68    0.20
  -9  -3  -2   11.10    0.81
   9  -3   2   12.23    0.84
  -9  -3  -2   12.10    0.81
   9  -3   2   10.46    0.80
   9   3   2   11.07    0.84
   9   3   2   10.58    0.83
  -9   3  -2   10.53    0.73
  -9   3  -2    9.25    0.84
  10  -3   2    1.71    0.37
 -10  -3  -2    2.58    0.41
 -10  -3  -2    2.07    0.38
 -10   3  -2    2.45    0.41
  10   3   2    2.24    0.44
  10   3   2    1.62    0.46
 -10   3  -2    2.54    0.49
 -11  -3  -2    5.46    0.68
  11  -3   2    4.62    0.63
 -11  -3  -2    6.35    0.58
  11  -3   2    6.46    0.64
  11   3   2    5.60    0.84
 -11   3  -2    5.82    0.54
 -11   3  -2    4.96    0.72
  11   3   2    6.29    0.68
  12  -3   2    0.91    0.31
  12  -3   2    0.93    0.36
 -12  -3  -2    0.11    0.27
 -12   3  -2    0.79    0.38
  12   3   2    0.62    0.31
 -12   3  -2    1.06    0.28
  12   3   2    1.69    0.42
  13  -3   2    0.86    0.35
 -13  -3  -2    1.49    0.44
 -13  -3  -2    0.73    0.37
 -13   3  -2    0.51    0.27
 -13   3  -2    1.98    0.50
  13   3   2    0.95    0.37
  13   3   2    0.39    0.31
  13  -4  -2    3.41    0.60
 -13  -4   2    1.84    0.48
  13  -4  -2    2.50    0.43
 -13  -4   2    2.98    0.54
 -13   4   2    2.20    0.52
  13   4  -2    3.59    0.58
  13   4  -2    3.34    0.62
 -13   4   2    2.54    0.43
 -12  -4   2    0.15    0.25
 -12  -4   2    0.43    0.31
  12  -4  -2    0.45    0.19
  12  -4  -2    0.38    0.23
  12   4  -2    0.06    0.27
  12   4  -2    0.43    0.28
 -12   4   2    0.32    0.24
  11  -4  -2    3.99    0.49
 -11  -4   2    3.61    0.54
  11  -4  -2    3.44    0.52
 -11  -4   2    3.26    0.53
  11   4  -2    3.25    0.53
  11   4  -2    4.34    0.67
 -11   4   2    3.81    0.40
 -10  -4   2    4.56    0.57
  10  -4  -2    4.20    0.42
 -10  -4   2    3.31    0.50
  10  -4  -2    4.31    0.55
 -10   4   2    4.32    0.61
 -10   4   2    4.46    0.39
  10   4  -2    3.10    0.54
  10   4  -2    4.50    0.57
  -9  -4   2   13.54    0.92
   9  -4  -2   13.57    0.82
   9  -4  -2   13.10    0.90
  -9  -4   2   14.00    0.92
   9   4  -2   11.68    0.96
  -9   4   2   13.57    0.79
  -9   4   2   12.68    0.96
   9   4  -2   13.15    0.92
   8  -4  -2    8.49    0.63
   8  -4  -2    8.17    0.54
  -8  -4   2    8.34    0.64
  -8   4   2    7.85    0.52
   8   4  -2    7.72    0.64
  -8   4   2    8.53    0.68
   8   4  -2    8.31    0.70
   7  -4  -2    0.92    0.21
  -7  -4   2    1.08    0.24
  -7  -4   2    0.59    0.19
   7  -4  -2    0.66    0.14
   7   4  -2    0.96    0.24
  -7   4   2    1.06    0.16
   7   4  -2    0.49    0.21
  -7   4   2    1.20    0.28
   6  -4  -2   50.86    2.49
  -6  -4   2   50.95    2.51
  -6  -4   2   49.58    2.50
   6  -4  -2   49.66    2.37
   6   4  -2   50.78    2.49
  -6   4   2   48.18    2.35
   6   4  -2   50.75    2.58
  -6   4   2   51.79    2.60
  -5  -4   2   19.68    1.12
  -5  -4   2   20.37    1.11
   5  -4  -2   21.33    1.10
   5  -4  -2   19.15    0.97
   5   4  -2   21.00    1.10
  -5   4   2   19.62    0.96
  -5   4   2   18.42    1.11
   5   4  -2   19.19    1.16
  -4  -4   2    0.11    0.11
   4  -4  -2    0.01    0.09
   4  -4  -2    0.02    0.04
  -4  -4   2    0.12    0.11
   4   4  -2   -0.02    0.12
   4   4  -2    0.08    0.11
  -4   4   2    0.08    0.04
  -4   4   2    0.22    0.12
   3  -4  -2  166.83    7.77
  -3  -4   2  164.36    7.79
  -3  -4   2  172.06    7.82
   3   4  -2  176.33    7.77
  -3   4   2  172.53    7.80
   3   4  -2  167.27    7.86
  -2  -4   2  142.94    6.57
   2  -4  -2  142.58    6.55
  -2  -4   2  143.67    6.62
   2   4  -2  130.05    6.61
  -2   4   2  148.20    6.57
   2   4  -2  149.40    6.55
   1  -4  -2    6.66    0.33
  -1  -4   2    6.26    0.47
  -1  -4   2    6.34    0.43
   1   4  -2    5.87    0.47
  -1   4   2    6.29    0.41
   1   4  -2    6.62    0.41
  -1   4   2    6.70    0.34
   0  -4   2    8.63    0.58
   0  -4  -2    7.27    0.48
   0  -4   2   10.07    0.61
   0  -4  -2    9.36    0.53
   0   4   2    9.12    0.48
   0   4  -2   10.08    0.61
   0   4  -2    8.70    0.52
   1  -4   2    0.04    0.05
   1  -4   2    0.07    0.10
  -1  -4  -2    0.17    0.07
  -1  -4  -2    0.07    0.08
   1   4   2    0.01    0.05
  -1   4  -2   -0.08    0.06
   1   4   2    0.01    0.06
  -1   4  -2   -0.01    0.04
   2  -4   2    4.10    0.35
  -2  -4  -2    4.08    0.30
  -2  -4  -2    3.82    0.30
   2   4   2    3.46    0.30
  -2   4  -2    4.16    0.36
  -2   4  -2    3.66    0.29
   2   4   2    4.17    0.31
  -3  -4  -2   24.63    1.20
  -3  -4  -2   22.96    1.19
   3  -4   2   24.53    1.25
   3   4   2   23.30    1.20
  -3   4  -2   22.21    1.26
  -3   4  -2   20.97    1.15
  -4  -4  -2  104.24    4.95
   4  -4   2  112.95    5.02
  -4  -4  -2  105.64    4.96
  -4   4  -2  107.04    4.91
  -4   4  -2  101.42    5.03
   4   4   2  107.26    4.98
  -5  -4  -2   27.16    1.39
  -5  -4  -2   27.18    1.40
  -5   4  -2   24.90    1.46
   5   4   2   26.89    1.43
   5   4   2   26.34    1.42
  -5   4  -2   25.96    1.33
  -6  -4  -2   75.79    3.58
   6  -4   2   74.06    3.60
  -6  -4  -2   74.30    3.57
   6   4   2   74.53    3.62
  -6   4  -2   76.15    3.50
   6   4   2   72.16    3.61
  -6   4  -2   72.77    3.67
  -7  -4  -2    5.11    0.46
  -7  -4  -2    5.08    0.44
   7  -4   2    5.30    0.47
  -7   4  -2    4.70    0.51
  -7   4  -2    3.98    0.37
   7   4   2    4.90    0.48
   7   4   2    5.22    0.50
  -8  -4  -2    0.26    0.18
   8  -4   2    0.41    0.20
  -8  -4  -2    0.26    0.18
   8   4   2    0.18    0.21
   8   4   2    0.01    0.16
  -8   4  -2    0.22    0.22
  -8   4  -2    0.34    0.16
   9  -4   2    9.98    0.77
  -9  -4  -2    9.20    0.73
  -9   4  -2    9.96    0.68
   9   4   2    9.78    0.81
  -9   4  -2   10.39    0.85
   9   4   2   10.33    0.81
 -10  -4  -2    3.46    0.50
  10  -4   2    4.30    0.56
 -10  -4  -2    4.61    0.57
  10   4   2    4.45    0.62
 -10   4  -2    4.25    0.42
 -10   4  -2    3.86    0.62
  10   4   2    3.70    0.58
  11  -4   2    7.52    0.72
 -11  -4  -2    8.06    0.72
 -11  -4  -2    7.28    0.68
 -11   4  -2    7.79    0.62
  11   4   2    8.33    0.78
 -11   4  -2    7.50    0.80
  11   4   2    8.38    0.77
  12  -4   2    3.68    0.60
 -12  -4  -2    6.06    0.64
 -12  -4  -2    4.10    0.62
  12   4   2    4.18    0.72
 -12   4  -2    5.38    0.53
  12   4   2    4.54    0.67
 -12   4  -2    4.05    0.71
  13  -4   2    2.43    0.56
 -13  -4  -2    3.75    0.60
  13   4   2    2.99    0.55
  13   4   2    3.03    0.69
 -13   4  -2    3.46    0.49
 -13   4  -2    2.74    0.65
  13  -5  -2    1.04    0.28
  13  -5  -2    1.48    0.39
 -13  -5   2    0.92    0.33
 -13  -5   2    0.35    0.49
 -13   5   2    0.90    0.28
  13   5  -2    1.31    0.38
 -13   5   2    0.80    0.44
  13   5  -2    0.85    0.49
 -12  -5   2    0.43    0.29
 -12  -5   2    0.52    0.30
  12  -5  -2    0.76    0.22
  12  -5  -2    0.93    0.33
  12   5  -2    0.75    0.34
 -12   5   2    0.80    0.37
  12   5  -2    1.21    0.46
 -12   5   2    1.10    0.26
  11  -5  -2    1.26    0.27
 -11  -5   2    0.82    0.31
 -11  -5   2    0.93    0.32
  11  -5  -2    1.76    0.40
  11   5  -2    1.33    0.35
 -11   5   2    0.73    0.36
  11   5  -2    1.55    0.41
 -11   5   2    1.27    0.25
 -10  -5   2    0.11    0.20
 -10  -5   2    0.14    0.20
  10  -5  -2    0.00    0.12
  10  -5  -2    0.39    0.21
 -10   5   2    0.32    0.27
  10   5  -2    0.08    0.23
  10   5  -2   -0.06    0.25
 -10   5   2    0.03    0.12
   9  -5  -2    0.26    0.17
   9  -5  -2    0.38    0.15
  -9  -5   2    0.33    0.18
  -9  -5   2    0.70    0.26
  -9   5   2    0.39    0.13
  -9   5   2    0.09    0.21
   9   5  -2    0.44    0.26
   9   5  -2    0.94    0.29
  -8  -5   2    0.38    0.21
   8  -5  -2    0.44    0.21
  -8  -5   2    0.30    0.18
   8  -5  -2    0.43    0.13
   8   5  -2    0.17    0.18
  -8   5   2    0.58    0.14
  -8   5   2    0.70    0.27
   8   5  -2    0.68    0.23
   7  -5  -2   -0.03    0.11
  -7  -5   2   -0.03    0.09
  -7  -5   2    0.00    0.13
   7  -5  -2    0.05    0.08
  -7   5   2    0.05    0.14
   7   5  -2   -0.02    0.12
   7   5  -2   -0.04    0.13
  -7   5   2   -0.02    0.06
   6  -5  -2    0.14    0.06
  -6  -5   2    0.29    0.15
   6  -5  -2    0.06    0.12
  -6  -5   2    0.64    0.20
   6   5  -2    0.33    0.18
   6   5  -2    0.49    0.20
  -6   5   2    0.10    0.15
   5  -5  -2    7.01    0.50
  -5  -5   2    6.56    0.52
  -5  -5   2    7.07    0.53
   5   5  -2    7.15    0.58
  -5   5   2    6.78    0.53
  -5   5   2    6.20    0.35
   5   5  -2    6.68    0.51
   4  -5  -2   24.69    1.29
  -4  -5   2   24.34    1.33
  -4  -5   2   24.24    1.31
   4   5  -2   25.16    1.29
  -4   5   2   23.32    1.32
   4   5  -2   23.75    1.38
  -3  -5   2   11.24    0.68
   3  -5  -2   10.67    0.66
  -3  -5   2   10.19    0.69
   3   5  -2   10.62    0.73
   3   5  -2   11.15    0.64
  -3   5   2   10.20    0.68
   2  -5  -2   24.92    1.25
  -2  -5   2   23.82    1.31
   2  -5  -2   25.03    1.09
  -2  -5   2   22.72    1.24
   2   5  -2   22.56    1.32
  -2   5   2   23.41    1.26
   2   5  -2   23.57    1.22
  -1  -5   2   17.54    1.02
   1  -5  -2   17.55    0.84
  -1  -5   2   16.63    0.95
   1  -5  -2   17.91    0.96
   1   5  -2   18.24    0.94
   1   5  -2   16.74    1.02
  -1   5   2   18.39    0.85
   0  -5   2    2.59    0.35
   0  -5  -2    2.71    0.20
   0  -5   2    2.88    0.30
   0  -5  -2    3.10    0.28
   0  -5   2    2.79    0.26
   0   5   2    2.43    0.20
   0   5  -2    2.51    0.23
   1  -5   2   16.26    0.90
  -1  -5  -2   15.46    0.86
   1  -5   2   17.10    0.98
   1  -5   2   15.87    0.99
  -1  -5  -2   16.88    0.92
  -1   5  -2   17.35    0.89
   1   5   2   16.96    0.92
  -1   5  -2   18.12    1.02
   1   5   2   17.27    0.87
  -2  -5  -2    0.18    0.10
   2  -5   2    0.31    0.14
  -2  -5  -2    0.26    0.10
   2   5   2    0.15    0.09
  -2   5  -2    0.29    0.09
   2   5   2    0.12    0.09
  -2   5  -2    0.25    0.14
  -3  -5  -2    2.27    0.27
  -3  -5  -2    2.37    0.24
   3  -5   2    3.03    0.31
   3   5   2    2.04    0.27
  -3   5  -2    2.38    0.35
  -3   5  -2    1.62    0.23
  -4  -5  -2    0.15    0.11
   4  -5   2    0.17    0.12
  -4  -5  -2    0.01    0.11
   4   5   2    0.00    0.12
  -4   5  -2    0.20    0.09
  -4   5  -2    0.02    0.12
  -4   5  -2    0.24    0.10
  -5  -5  -2    3.14    0.33
   5  -5   2    3.21    0.35
  -5  -5  -2    3.14    0.32
   5   5   2    2.64    0.37
  -5   5  -2    3.07    0.27
   5   5   2    3.96    0.45
  -5   5  -2    3.01    0.43
  -6  -5  -2    0.49    0.17
   6  -5   2    0.58    0.18
  -6  -5  -2    0.70    0.20
  -6   5  -2    0.65    0.22
   6   5   2    0.48    0.17
   6   5   2    0.25    0.18
  -6   5  -2    0.44    0.13
  -7  -5  -2    4.19    0.56
   7  -5   2    4.27    0.43
  -7  -5  -2    3.99    0.40
  -7   5  -2    3.99    0.54
  -7   5  -2    3.69    0.34
   7   5   2    4.47    0.53
   7   5   2    3.29    0.48
  -8  -5  -2   -0.08    0.13
   8  -5   2    0.05    0.12
  -8  -5  -2   -0.12    0.13
   8   5   2   -0.11    0.15
  -8   5  -2   -0.03    0.18
  -8   5  -2    0.11    0.12
   8   5   2    0.09    0.18
  -9  -5  -2    2.41    0.42
   9  -5   2    2.73    0.43
  -9  -5  -2    2.56    0.48
   9   5   2    2.14    0.46
  -9   5  -2    2.18    0.44
  -9   5  -2    2.64    0.35
   9   5   2    2.41    0.44
 -10  -5  -2    0.88    0.30
  10  -5   2    1.12    0.30
 -10  -5  -2    0.97    0.29
 -10   5  -2    1.43    0.27
 -10   5  -2    1.56    0.44
  10   5   2    1.50    0.44
  10   5   2    1.22    0.36
  11  -5   2    2.11    0.40
 -11  -5  -2    1.85    0.41
 -11  -5  -2    2.25    0.46
  11   5   2    1.91    0.45
 -11   5  -2    1.80    0.33
 -11   5  -2    1.10    0.44
 -12  -5  -2    3.18    0.57
 -12  -5  -2    4.37    0.59
  12  -5   2    2.60    0.49
  12   5   2    2.63    0.61
 -12   5  -2    2.62    0.66
  12   5   2    4.52    0.68
 -12   5  -2    3.24    0.44
  13  -5   2    1.40    0.38
 -13  -5  -2    1.77    0.46
  13   5   2    1.34    0.48
 -13   5  -2    0.78    0.45
  13   5   2    1.91    0.49
 -13   5  -2    1.95    0.39
  13  -6  -2    0.35    0.34
 -13  -6   2    0.14    0.29
 -13   6   2   -0.07    0.20
  13   6  -2    1.19    0.46
 -13   6   2    1.15    0.41
  13   6  -2    0.46    0.31
  12  -6  -2    0.34    0.27
 -12  -6   2   -0.27    0.26
 -12  -6   2   -0.11    0.25
 -12   6   2   -0.20    0.14
  12   6  -2   -0.29    0.18
  12   6  -2    0.18    0.27
 -12   6   2   -0.25    0.27
 -11  -6   2    0.31    0.26
  11  -6  -2    0.75    0.29
 -11  -6   2    0.42    0.27
 -11   6   2    0.41    0.17
  11   6  -2    0.45    0.27
 -11   6   2    0.70    0.36
  11   6  -2    0.90    0.39
  10  -6  -2    0.74    0.26
 -10  -6   2    0.97    0.32
 -10  -6   2    0.96    0.31
  10   6  -2    1.26    0.34
 -10   6   2    0.80    0.18
  10   6  -2    0.71    0.35
  -9  -6   2    1.08    0.29
   9  -6  -2    1.33    0.31
  -9   6   2    0.92    0.17
   9   6  -2    0.91    0.30
   9   6  -2    1.07    0.35
  -9   6   2    0.90    0.29
  -8  -6   2    1.80    0.36
   8  -6  -2    1.13    0.27
  -8  -6   2    1.41    0.29
   8   6  -2    1.46    0.35
   8   6  -2    1.29    0.31
  -8   6   2    0.97    0.31
  -8   6   2    1.49    0.18
   7  -6  -2    8.83    0.64
  -7  -6   2    8.06    0.66
  -7  -6   2    8.52    0.65
  -7   6   2    7.62    0.67
  -7   6   2    7.72    0.47
   7   6  -2    7.71    0.71
   7   6  -2    8.39    0.65
  -6  -6   2    3.44    0.44
  -6  -6   2    2.84    0.39
   6  -6  -2    3.28    0.40
   6   6  -2    3.34    0.48
  -6   6   2    2.56    0.40
   6   6  -2    3.22    0.39
  -6   6   2    2.73    0.18
  -5  -6   2   92.64    4.54
  -5  -6   2   97.01    4.58
   5  -6  -2   95.60    4.53
  -5   6   2   96.81    4.60
   5   6  -2   96.82    4.52
   5   6  -2   93.01    4.65
  -4  -6   2    0.32    0.18
  -4  -6   2    0.17    0.14
   4  -6  -2    0.21    0.14
  -4   6   2    0.45    0.20
   4   6  -2    0.47    0.16
   4   6  -2    0.47    0.19
   3  -6  -2   37.22    1.89
  -3  -6   2   38.51    1.96
  -3  -6   2   37.28    1.90
   3   6  -2   37.12    1.99
  -3   6   2   36.88    1.92
   3   6  -2   36.25    1.91
   2  -6  -2  154.23    6.87
  -2  -6   2  145.45    7.03
  -2  -6   2  149.15    7.11
   2  -6  -2  155.13    7.05
  -2   6   2  156.60    7.07
   2   6  -2  151.18    7.15
  -2   6   2  149.35    6.86
   2   6  -2  157.84    7.00
   1  -6  -2   36.92    1.91
  -1  -6   2   36.36    1.98
  -1  -6   2   36.37    1.89
   1  -6  -2   38.31    1.77
   1   6  -2   37.02    1.99
   1   6  -2   39.58    1.86
  -1   6   2   39.69    1.77
   0  -6   2   47.89    2.40
   0  -6   2   45.75    2.29
   0  -6  -2   46.55    2.32
   0  -6  -2   45.45    2.20
   0  -6  -2   47.74    2.34
   0  -6   2   48.87    2.42
   0   6  -2   46.74    2.26
   0   6   2   48.35    2.22
   1  -6   2   34.05    1.79
   1  -6   2   28.41    1.63
   1  -6   2   31.93    1.85
  -1  -6  -2   34.52    1.61
  -1  -6  -2   34.27    1.70
  -1   6  -2   33.21    1.63
   1   6   2   32.64    1.61
   1   6   2   34.39    1.70
  -1   6  -2   33.63    1.78
   2  -6   2   78.28    3.89
  -2  -6  -2   83.97    3.89
  -2  -6  -2   86.57    3.97
   2  -6   2   81.02    4.13
   2   6   2   86.33    3.91
  -2   6  -2   82.70    3.90
   2   6   2   81.33    3.98
  -2   6  -2   87.63    4.09
  -3  -6  -2    0.62    0.16
   3  -6   2    0.63    0.20
  -3  -6  -2    0.37    0.14
   3   6   2    0.36    0.15
  -3   6  -2    0.39    0.12
   3   6   2    0.81    0.18
  -4  -6  -2   53.67    2.66
   4  -6   2   56.03    2.73
  -4  -6  -2   56.27    2.65
  -4   6  -2   53.39    2.78
  -4   6  -2   51.30    2.60
   4   6   2   55.52    2.67
  -4   6  -2   53.62    2.58
   5  -6   2   76.81    3.78
  -5  -6  -2   79.93    3.72
  -5  -6  -2   81.02    3.74
  -5   6  -2   76.27    3.66
  -5   6  -2   76.93    3.62
  -5   6  -2   74.97    3.84
   5   6   2   75.74    3.74
  -6  -6  -2   28.73    1.53
  -6  -6  -2   27.21    1.51
   6  -6   2   26.87    1.56
  -6   6  -2   26.92    1.63
  -6   6  -2   28.09    1.41
   6   6   2   28.36    1.60
   6   6   2   29.36    1.57
  -7  -6  -2    0.20    0.16
  -7  -6  -2    0.07    0.14
   7  -6   2    0.08    0.15
  -7   6  -2    0.26    0.12
  -7   6  -2    0.29    0.19
   7   6   2   -0.05    0.16
   7   6   2   -0.06    0.18
  -8  -6  -2    0.57    0.23
   8  -6   2    1.28    0.30
  -8  -6  -2    0.82    0.25
  -8   6  -2    0.83    0.19
  -8   6  -2    0.99    0.31
   8   6   2    0.54    0.27
   8   6   2    1.14    0.33
  -9  -6  -2   10.14    0.81
   9  -6   2   12.90    0.90
  -9  -6  -2   11.80    0.86
   9   6   2   12.02    0.96
  -9   6  -2   12.45    1.01
   9   6   2   11.70    0.91
  -9   6  -2   10.90    0.71
 -10  -6  -2    0.32    0.20
  10  -6   2    0.26    0.22
 -10  -6  -2    0.10    0.18
  10   6   2    0.17    0.22
  10   6   2    0.26    0.22
 -10   6  -2    0.46    0.31
  11  -6   2    1.16    0.34
 -11  -6  -2    1.29    0.36
 -11  -6  -2    0.92    0.32
  11   6   2    1.46    0.41
 -11   6  -2    0.94    0.41
 -11   6  -2    1.23    0.26
  11   6   2    1.02    0.35
 -12  -6  -2    0.76    0.34
 -12  -6  -2    0.65    0.33
  12  -6   2    0.43    0.31
 -12   6  -2    0.46    0.23
  12   6   2    0.92    0.30
 -12   6  -2    0.59    0.45
  12   6   2    0.51    0.36
  13   7  -2    0.29    0.51
 -12  -7   2    0.26    0.27
 -12  -7   2    0.19    0.27
  12  -7  -2   -0.14    0.27
  12   7  -2   -0.12    0.37
  12   7  -2   -0.07    0.21
 -12   7   2   -0.03    0.13
 -12   7   2    0.17    0.33
 -11  -7   2   -0.03    0.23
 -11  -7   2   -0.04    0.19
  11  -7  -2   -0.10    0.19
 -11   7   2    0.10    0.14
 -11   7   2    0.49    0.33
  11   7  -2    0.31    0.32
  11   7  -2    0.05    0.25
 -10  -7   2    0.19    0.21
 -10  -7   2    0.21    0.24
 -10   7   2    0.02    0.10
  10   7  -2    0.18    0.23
 -10   7   2   -0.15    0.20
  10   7  -2   -0.17    0.23
   9  -7  -2    3.09    0.48
  -9  -7   2    2.46    0.43
  -9  -7   2    3.15    0.48
   9   7  -2    2.64    0.54
  -9   7   2    2.82    0.52
   9   7  -2    2.98    0.48
  -9   7   2    2.91    0.24
   8  -7  -2    0.50    0.20
  -8  -7   2    0.10    0.20
  -8  -7   2    0.38    0.23
  -8   7   2    0.58    0.25
   8   7  -2    0.07    0.19
   8   7  -2    0.35    0.21
  -7  -7   2    1.88    0.35
  -7  -7   2    1.78    0.35
   7  -7  -2    1.56    0.30
   7   7  -2    2.14    0.45
  -7   7   2    1.55    0.12
   7   7  -2    1.73    0.35
  -7   7   2    1.80    0.39
  -7   7   2    1.29    0.11
  -6  -7   2    3.23    0.42
  -6  -7   2    2.55    0.41
   6  -7  -2    2.50    0.37
   6   7  -2    2.90    0.41
  -6   7   2    2.14    0.40
   6   7  -2    2.47    0.47
   5  -7  -2   11.32    0.77
  -5  -7   2   10.79    0.78
  -5  -7   2   13.16    0.84
  -5   7   2   11.51    0.83
   5   7  -2   11.91    0.89
   5   7  -2   11.38    0.76
   4  -7  -2    6.34    0.50
  -4  -7   2    6.16    0.54
  -4  -7   2    5.43    0.49
  -4   7   2    6.26    0.53
   4   7  -2    5.21    0.46
   4   7  -2    6.46    0.60
  -3  -7   2   80.63    3.95
   3  -7  -2   79.13    3.88
  -3  -7   2   79.91    3.87
   3   7  -2   86.38    3.83
  -3   7   2   79.77    3.92
   3   7  -2   78.15    3.99
   2  -7  -2   63.16    3.07
  -2  -7   2   62.10    3.13
   2  -7  -2   62.78    2.87
  -2  -7   2   60.26    3.03
   2   7  -2   60.76    3.15
  -2   7   2   65.04    2.86
  -2   7   2   65.52    3.09
   2   7  -2   60.05    3.05
  -1  -7   2   22.43    1.24
   1  -7  -2   22.56    1.12
   1  -7  -2   23.94    1.31
   1  -7  -2   22.77    1.27
  -1  -7   2   22.68    1.34
   1   7  -2   23.73    1.20
   1   7  -2   21.59    1.34
  -1   7   2   23.89    1.12
   0  -7   2    1.32    0.22
   0  -7   2    1.71    0.31
   0  -7  -2    2.15    0.31
   0  -7  -2    1.85    0.17
   0  -7  -2    1.66    0.28
   0  -7   2    1.86    0.35
   0   7  -2    1.98    0.21
   0   7   2    1.61    0.18
   1  -7   2    4.46    0.49
   1  -7   2    6.58    0.53
  -1  -7  -2    5.41    0.45
   1  -7   2    4.69    0.39
  -1  -7  -2    5.58    0.37
  -1   7  -2    5.39    0.38
   1   7   2    4.99    0.37
   1   7   2    5.16    0.45
   2  -7   2   57.00    2.87
  -2  -7  -2   59.24    2.96
  -2  -7  -2   63.00    2.87
   2  -7   2   65.54    3.07
   2   7   2   61.17    2.89
  -2   7  -2   59.77    3.06
   2   7   2   59.68    2.98
  -2   7  -2   57.34    2.85
  -3  -7  -2   19.42    1.04
   3  -7   2   19.40    1.15
  -3  -7  -2   19.93    1.10
   3   7   2   19.07    1.06
  -3   7  -2   17.16    0.99
  -3   7  -2   20.07    1.21
   3   7   2   17.11    1.10
  -4  -7  -2    0.05    0.11
  -4  -7  -2    0.06    0.12
   4  -7   2    0.10    0.14
  -4   7  -2   -0.03    0.06
  -4   7  -2    0.06    0.14
   4   7   2    0.04    0.12
  -4   7  -2   -0.02    0.06
   4   7   2    0.02    0.08
   5  -7   2    2.59    0.39
  -5  -7  -2    3.12    0.34
  -5  -7  -2    2.89    0.38
  -5   7  -2    2.64    0.27
  -5   7  -2    2.61    0.25
   5   7   2    2.54    0.36
  -5   7  -2    3.37    0.50
  -6  -7  -2    1.03    0.23
   6  -7   2    0.90    0.25
  -6   7  -2    0.58    0.16
  -6   7  -2    1.18    0.32
  -6   7  -2    0.69    0.15
   6   7   2    0.86    0.26
   6   7   2    1.16    0.29
  -7  -7  -2    4.49    0.48
   7  -7   2    4.46    0.49
  -7  -7  -2    4.46    0.45
  -7   7  -2    4.47    0.36
  -7   7  -2    4.27    0.61
  -7   7  -2    4.41    0.39
   7   7   2    5.00    0.59
   7   7   2    3.89    0.52
   8  -7   2   -0.26    0.17
  -8  -7  -2   -0.10    0.15
  -8  -7  -2    0.05    0.17
   8   7   2    0.15    0.22
  -8   7  -2   -0.06    0.23
   8   7   2   -0.26    0.22
  -8   7  -2    0.02    0.09
   9  -7   2    0.68    0.27
  -9  -7  -2    1.29    0.31
  -9  -7  -2    1.31    0.35
   9   7   2    0.96    0.33
  -9   7  -2    0.88    0.20
   9   7   2    0.62    0.34
  -9   7  -2    0.64    0.38
 -10  -7  -2    0.33    0.20
 -10  -7  -2    0.49    0.22
  10  -7   2    0.42    0.26
  10   7   2    0.38    0.26
  10   7   2    0.18    0.30
 -10   7  -2    0.14    0.13
 -10   7  -2    0.26    0.27
 -11  -7  -2    0.14    0.24
  11  -7   2    0.52    0.28
 -11  -7  -2    0.11    0.23
  11   7   2    0.46    0.35
 -11   7  -2    0.45    0.31
 -11   7  -2    0.67    0.20
  11   7   2    0.39    0.28
  12  -7   2    0.09    0.30
 -12  -7  -2    0.55    0.31
 -12   7  -2    0.47    0.23
  12   7   2    0.50    0.28
 -12   7  -2    0.55    0.42
 -12  -8   2    0.70    0.31
  12  -8  -2    0.41    0.25
 -12   8   2   -0.09    0.32
 -12   8   2    0.08    0.15
  12   8  -2    0.05    0.26
 -11  -8   2   -0.18    0.22
  11  -8  -2    0.26    0.25
 -11  -8   2   -0.01    0.23
  11   8  -2    0.27    0.29
  11   8  -2    0.17    0.31
 -11   8   2   -0.13    0.10
 -11   8   2    0.07    0.30
  10  -8  -2    0.59    0.28
 -10  -8   2    0.06    0.22
 -10  -8   2    0.03    0.20
 -10   8   2    0.72    0.36
 -10   8   2    0.77    0.13
  10   8  -2    0.25    0.30
  10   8  -2    0.59    0.27
  -9  -8   2   -0.08    0.16
  -9  -8   2    0.03    0.19
   9  -8  -2    0.11    0.19
   9   8  -2   -0.03    0.27
  -9   8   2   -0.01    0.05
   9   8  -2    0.05    0.22
  -9   8   2    0.01    0.04
  -9   8   2    0.24    0.26
  -8  -8   2    0.19    0.22
   8  -8  -2    0.38    0.19
  -8  -8   2    0.21    0.19
   8   8  -2    0.24    0.22
   8   8  -2    0.24    0.22
  -8   8   2    0.03    0.18
   7  -8  -2    1.39    0.31
  -7  -8   2    0.88    0.27
  -7  -8   2    1.37    0.34
   7   8  -2    1.52    0.41
   7   8  -2    1.01    0.32
  -7   8   2    1.21    0.36
   6  -8  -2   18.96    1.18
  -6  -8   2   19.85    1.23
  -6  -8   2   21.00    1.23
   6   8  -2   18.48    1.43
   6   8  -2   19.61    1.18
  -6   8   2   18.68    1.27
  -5  -8   2   15.26    0.95
  -5  -8   2   13.72    0.95
   5  -8  -2   13.99    0.92
   5   8  -2   14.12    0.90
  -5   8   2   14.27    0.99
   5   8  -2   13.57    1.03
  -4  -8   2   17.58    1.09
   4  -8  -2   17.29    1.04
  -4  -8   2   15.22    1.01
   4   8  -2   17.74    1.00
   4   8  -2   15.59    1.12
  -4   8   2   16.96    1.09
  -3  -8   2    0.28    0.16
  -3  -8   2    0.67    0.18
   3  -8  -2    0.21    0.14
  -3   8   2   -0.12    0.13
   3   8  -2   -0.08    0.16
   3   8  -2    0.34    0.14
  -2  -8   2   93.84    4.55
   2  -8  -2   93.22    4.48
  -2  -8   2   88.89    4.43
   2   8  -2   96.15    4.37
  -2   8   2   95.70    4.24
   2   8  -2   89.92    4.57
   1  -8  -2   18.64    0.97
  -1  -8   2   19.78    1.23
   1  -8  -2   18.67    1.14
   1  -8  -2   20.29    1.18
  -1  -8   2   18.18    1.08
  -1  -8   2   20.04    1.23
  -1   8   2   18.86    0.96
   1   8  -2   20.05    1.04
   1   8  -2   18.95    1.21
   0  -8  -2   16.39    0.98
   0  -8   2   14.87    1.00
   0  -8  -2   14.94    0.79
   0  -8   2   14.86    1.01
   0  -8  -2   15.35    0.95
   0  -8   2   12.49    0.85
   0   8  -2   14.63    0.82
   0   8   2   15.45    0.80
   1  -8   2   11.54    0.86
  -1  -8  -2   11.17    0.65
   1  -8   2   10.77    0.82
   1  -8   2   10.47    0.69
  -1  -8  -2   11.25    0.78
  -1   8  -2   11.36    0.66
   1   8   2   11.62    0.67
   2  -8   2  151.05    7.10
   2  -8   2  152.28    6.92
  -2  -8  -2  155.13    6.91
  -2  -8  -2  151.11    7.03
   2  -8   2  144.87    7.14
  -2   8  -2  146.48    7.12
   2   8   2  146.60    7.04
   2   8   2  152.25    6.92
  -2   8  -2  148.39    6.88
   3  -8   2   13.44    0.89
  -3  -8  -2   11.77    0.81
  -3  -8  -2   12.66    0.75
   3   8   2   12.16    0.85
  -3   8  -2   11.13    0.88
  -3   8  -2   12.44    0.71
   3   8   2   11.29    0.75
   4  -8   2   32.96    1.81
  -4  -8  -2   31.54    1.68
  -4  -8  -2   33.77    1.76
   4   8   2   31.02    1.71
  -4   8  -2   33.58    1.90
  -4   8  -2   31.85    1.62
  -5  -8  -2    5.48    0.45
   5  -8   2    5.04    0.51
  -5  -8  -2    4.44    0.45
   5   8   2    4.07    0.45
  -5   8  -2    4.66    0.62
  -5   8  -2    5.34    0.36
  -5   8  -2    5.18    0.39
  -6  -8  -2    7.01    0.60
  -6  -8  -2    7.27    0.60
   6  -8   2    7.17    0.64
   6   8   2    7.55    0.65
  -6   8  -2    7.24    0.72
  -6   8  -2    7.24    0.51
  -6   8  -2    8.40    0.49
   7  -8   2   15.40    1.04
  -7  -8  -2   15.15    1.00
  -7  -8  -2   13.96    0.96
   7   8   2   13.71    1.06
  -7   8  -2   15.68    0.83
   7   8   2   15.15    1.03
  -7   8  -2   14.03    1.13
  -7   8  -2   15.93    0.90
  -8  -8  -2    8.55    0.70
  -8  -8  -2    8.47    0.70
   8  -8   2    8.88    0.75
  -8   8  -2    7.66    0.53
   8   8   2    8.45    0.78
  -8   8  -2    6.98    0.78
   8   8   2    7.23    0.72
  -8   8  -2    8.84    0.60
   9  -8   2    2.71    0.49
  -9  -8  -2    4.24    0.56
  -9  -8  -2    3.70    0.52
  -9   8  -2    3.79    0.35
  -9   8  -2    4.30    0.41
   9   8   2    2.81    0.55
   9   8   2    4.70    0.65
  -9   8  -2    3.34    0.62
  10  -8   2    0.04    0.22
 -10  -8  -2   -0.07    0.22
 -10  -8  -2    0.16    0.24
 -10   8  -2    0.69    0.36
 -10   8  -2    0.25    0.15
  10   8   2    0.55    0.34
  10   8   2   -0.04    0.21
 -10   8  -2    0.67    0.22
 -11  -8  -2    1.24    0.34
 -11  -8  -2    1.31    0.37
  11  -8   2    1.98    0.46
 -11   8  -2    1.68    0.49
  11   8   2    1.32    0.43
 -11   8  -2    2.13    0.35
  11   8   2    1.49    0.47
 -11   8  -2    1.57    0.24
 -12  -8  -2    0.44    0.32
  12  -8   2    0.37    0.34
 -12   8  -2    0.12    0.19
  12   8   2    0.07    0.27
 -12   8  -2   -0.16    0.37
  12   8   2    0.59    0.39
 -12   8  -2    0.05    0.16
 -12  -9   2    0.68    0.37
  12  -9  -2    0.42    0.31
  12   9  -2   -0.20    0.25
  12   9  -2    0.35    0.45
 -12   9   2   -0.06    0.41
 -11  -9   2    0.16    0.27
 -11  -9   2    0.11    0.25
  11  -9  -2    0.21    0.26
 -11   9   2   -0.10    0.27
  11   9  -2    0.38    0.28
  11   9  -2   -0.09    0.37
 -10  -9   2    2.42    0.50
  10  -9  -2    2.94    0.47
 -10  -9   2    2.04    0.44
  10   9  -2    2.42    0.51
  10   9  -2    2.43    0.60
 -10   9   2    2.60    0.54
  -9  -9   2    1.19    0.33
   9  -9  -2    0.79    0.32
  -9  -9   2    0.74    0.30
   9   9  -2    0.78    0.30
  -9   9   2    0.85    0.34
   9   9  -2    1.71    0.47
   8  -9  -2    1.09    0.26
  -8  -9   2    1.24    0.32
  -8  -9   2    0.56    0.26
   8   9  -2    0.72    0.35
   8   9  -2    1.08    0.32
   7  -9  -2    0.58    0.24
  -7  -9   2    0.20    0.24
  -7  -9   2    0.84    0.26
   7   9  -2    0.13    0.26
  -7   9   2    1.08    0.34
   7   9  -2    0.41    0.24
  -6  -9   2    2.15    0.41
  -6  -9   2    2.23    0.41
   6  -9  -2    2.07    0.36
  -6   9   2    2.13    0.44
   6   9  -2    1.51    0.32
   5  -9  -2    3.86    0.49
  -5  -9   2    3.71    0.74
   5   9  -2    3.97    0.60
  -5   9   2    4.02    0.56
   5   9  -2    4.01    0.45
  -4  -9   2    1.59    0.35
   4  -9  -2    2.12    0.36
  -4  -9   2    2.30    0.37
   4   9  -2    1.49    0.37
  -4   9   2    2.58    0.44
   4   9  -2    2.05    0.33
  -3  -9   2    0.23    0.19
  -3  -9   2    0.55    0.17
   3  -9  -2    0.59    0.21
   3   9  -2    0.98    0.28
  -3   9   2    0.03    0.17
   3   9  -2    0.41    0.16
  -2  -9   2    0.48    0.17
   2  -9  -2    0.11    0.13
   2  -9  -2    0.25    0.12
  -2  -9   2    0.09    0.11
  -2   9   2    0.14    0.07
   2   9  -2    0.13    0.11
   2   9  -2    0.31    0.20
   1  -9  -2    2.82    0.25
   1  -9  -2    3.21    0.45
  -1  -9   2    3.43    0.51
  -1  -9   2    4.15    0.56
   1  -9  -2    3.44    0.44
  -1  -9   2    2.57    0.36
  -1   9   2    3.41    0.26
   1   9  -2    2.73    0.45
   1   9  -2    2.96    0.30
   0  -9  -2   10.85    0.65
   0  -9   2   11.26    0.74
   0  -9   2   11.33    0.86
   0  -9   2   10.53    0.85
   0  -9  -2   11.37    0.82
   0  -9  -2   10.86    0.79
   0   9  -2   11.31    0.67
   0   9   2   11.86    0.66
   1  -9   2    0.14    0.19
   1  -9   2    0.00    0.13
   1  -9   2    0.00    0.10
  -1  -9  -2    0.10    0.13
  -1  -9  -2   -0.01    0.08
  -1   9  -2    0.25    0.09
   1   9   2   -0.03    0.10
   2  -9   2    1.98    0.28
   2  -9   2    1.80    0.37
   2  -9   2    1.84    0.37
  -2  -9  -2    2.20    0.28
  -2  -9  -2    1.67    0.33
  -2   9  -2    2.02    0.39
   2   9   2    2.13    0.37
  -2   9  -2    1.68    0.23
   2   9   2    2.23    0.31
  -3  -9  -2    3.29    0.34
  -3  -9  -2    3.12    0.42
   3  -9   2    3.26    0.49
   3   9   2    2.47    0.40
   3   9   2    3.28    0.36
  -3   9  -2    2.92    0.28
  -3   9  -2    2.71    0.48
  -4  -9  -2    0.53    0.21
   4  -9   2    0.50    0.22
  -4  -9  -2    0.74    0.21
   4   9   2    0.47    0.18
   4   9   2    0.54    0.20
  -4   9  -2    0.21    0.19
  -4   9  -2    0.68    0.14
   5  -9   2   -0.20    0.13
  -5  -9  -2    0.18    0.17
  -5  -9  -2    0.28    0.20
  -5   9  -2   -0.02    0.09
  -5   9  -2    0.24    0.11
  -5   9  -2   -0.01    0.18
   5   9   2   -0.13    0.14
  -6  -9  -2    1.33    0.31
  -6  -9  -2    2.09    0.37
   6  -9   2    2.29    0.41
  -6   9  -2    2.35    0.23
   6   9   2    2.48    0.41
  -6   9  -2    1.96    0.27
  -6   9  -2    2.51    0.51
  -7  -9  -2    2.69    0.43
  -7  -9  -2    2.54    0.41
   7  -9   2    1.81    0.39
   7   9   2    2.48    0.51
   7   9   2    2.25    0.41
  -7   9  -2    2.10    0.23
  -7   9  -2    2.20    0.50
  -7   9  -2    2.50    0.31
   8  -9   2   -0.15    0.16
  -8  -9  -2    0.21    0.18
  -8  -9  -2    0.00    0.16
  -8   9  -2    0.04    0.26
  -8   9  -2    0.18    0.12
   8   9   2    0.29    0.24
  -8   9  -2    0.14    0.13
   8   9   2    0.21    0.28
  -9  -9  -2    0.77    0.29
  -9  -9  -2   -0.02    0.19
   9  -9   2    0.46    0.22
  -9   9  -2    0.52    0.15
   9   9   2    0.18    0.25
   9   9   2    0.25    0.21
  -9   9  -2    0.57    0.37
  -9   9  -2    0.40    0.15
  10  -9   2    0.11    0.25
 -10  -9  -2    0.43    0.25
 -10  -9  -2    0.18    0.26
 -10   9  -2    0.67    0.19
 -10   9  -2   -0.05    0.31
 -10   9  -2    0.41    0.14
  10   9   2    0.39    0.32
  10   9   2    0.29    0.22
  11  -9   2    0.12    0.31
 -11  -9  -2    0.42    0.27
  11   9   2    0.74    0.37
 -11   9  -2   -0.38    0.33
 -11   9  -2    0.01    0.14
  11   9   2   -0.11    0.25
 -11   9  -2   -0.17    0.13
  11 -10  -2    0.36    0.26
 -11 -10   2    0.35    0.32
  11  10  -2    0.47    0.34
  11  10  -2    1.36    0.53
 -11  10   2    0.01    0.31
 -10 -10   2    0.31    0.28
  10 -10  -2    0.39    0.28
 -10 -10   2    0.14    0.28
  10  10  -2    0.28    0.34
  10  10  -2    1.21    0.35
 -10  10   2    0.25    0.35
  -9 -10   2    2.42    0.45
   9 -10  -2    2.34    0.44
  -9 -10   2    2.02    0.45
  -9  10   2    1.98    0.48
   9  10  -2    2.15    0.49
   9  10  -2    1.75    0.44
  -8 -10   2   12.19    0.92
  -8 -10   2   11.01    0.89
   8 -10  -2   10.51    0.85
  -8  10   2   10.24    0.96
   8  10  -2    9.46    0.98
  -7 -10   2    5.21    0.59
  -7 -10   2    5.40    0.57
   7 -10  -2    5.80    0.57
   7  10  -2    6.22    0.60
   7  10  -2    5.04    0.76
  -6 -10   2    2.04    0.40
   6 -10  -2    1.97    0.36
  -6 -10   2    1.90    0.38
   6  10  -2    2.40    0.41
  -6  10   2    2.15    0.45
  -5 -10   2    0.38    0.25
   5 -10  -2    0.22    0.20
  -5 -10   2    0.35    0.24
   5  10  -2    0.18    0.19
  -5  10   2    0.40    0.24
   5  10  -2    0.57    0.29
  -4 -10   2    9.60    0.74
   4 -10  -2    9.45    0.75
  -4 -10   2    8.04    0.74
   4  10  -2    8.15    0.79
  -4  10   2    9.76    0.79
   4  10  -2    8.80    0.67
   3 -10  -2   23.88    1.37
  -3 -10   2   21.91    1.31
  -3 -10   2   21.81    1.40
   3  10  -2   21.43    1.44
  -3  10   2   21.17    1.03
   3  10  -2   23.06    1.25
   2 -10  -2    6.08    0.55
   2 -10  -2    4.84    0.63
   2 -10  -2    4.40    0.33
  -2 -10   2    4.84    0.46
  -2 -10   2    5.15    0.55
  -2  10   2    5.03    0.32
   2  10  -2    4.42    0.63
   2  10  -2    5.41    0.43
  -1 -10   2   -0.11    0.12
  -1 -10   2   -0.07    0.11
   1 -10  -2    0.10    0.07
  -1 -10   2   -0.06    0.16
   1 -10  -2    0.00    0.13
   1 -10  -2   -0.11    0.13
   1  10  -2    0.00    0.09
  -1  10   2    0.00    0.08
   0 -10  -2    2.15    0.24
   0 -10   2    1.43    0.36
   0 -10   2    1.94    0.39
   0 -10   2    1.55    0.28
   0 -10  -2    2.17    0.39
   0 -10  -2    1.59    0.32
   0  10   2    1.78    0.24
   0  10  -2    1.64    0.23
  -1 -10  -2   11.38    0.68
  -1 -10  -2   10.84    0.83
   1 -10   2   10.32    0.88
   1 -10   2    9.80    0.71
   1 -10   2   10.22    0.86
   1  10   2   11.00    0.68
  -1  10  -2   12.07    0.66
  -2 -10  -2    5.37    0.52
   2 -10   2    5.40    0.58
   2 -10   2    5.12    0.43
   2 -10   2    6.10    0.63
  -2 -10  -2    4.93    0.43
   2  10   2    4.83    0.44
   2  10   2    6.23    0.57
  -2  10  -2    5.57    0.39
  -3 -10  -2    2.20    0.37
  -3 -10  -2    2.25    0.33
   3 -10   2    2.26    0.43
   3 -10   2    2.18    0.45
   3  10   2    3.13    0.47
  -3  10  -2    1.99    0.44
   3  10   2    2.34    0.34
  -3  10  -2    2.16    0.23
  -4 -10  -2   21.50    1.28
  -4 -10  -2   19.96    1.18
   4 -10   2   19.37    1.30
  -4  10  -2   20.28    1.39
  -4  10  -2   21.42    1.08
   4  10   2   20.86    1.22
   4  10   2   18.23    1.29
   5 -10   2   17.08    1.13
  -5 -10  -2   16.26    1.07
  -5 -10  -2   17.22    1.03
   5  10   2   15.19    1.03
  -5  10  -2   16.27    0.88
  -5  10  -2   13.32    1.14
  -5  10  -2   15.55    0.86
  -6 -10  -2    4.90    0.51
   6 -10   2    4.04    0.59
  -6 -10  -2    4.27    0.49
  -6  10  -2    5.10    0.74
   6  10   2    5.23    0.54
  -6  10  -2    4.93    0.35
  -6  10  -2    4.76    0.36
  -7 -10  -2    3.19    0.47
  -7 -10  -2    2.84    0.43
   7 -10   2    1.94    0.41
   7  10   2    2.83    0.44
  -7  10  -2    2.46    0.24
  -7  10  -2    2.50    0.56
  -7  10  -2    2.31    0.26
  -8 -10  -2    0.82    0.28
   8 -10   2    1.69    0.38
  -8 -10  -2    1.21    0.33
   8  10   2    0.94    0.42
  -8  10  -2    0.96    0.17
   8  10   2    1.37    0.35
  -8  10  -2    0.62    0.37
  -8  10  -2    1.39    0.22
  -9 -10  -2    0.98    0.31
  -9 -10  -2    1.09    0.37
   9 -10   2    1.05    0.31
   9  10   2    1.22    0.36
  -9  10  -2    0.83    0.18
  -9  10  -2    0.90    0.17
   9  10   2    0.62    0.32
  -9  10  -2    0.88    0.36
 -10 -10  -2   -0.21    0.22
 -10 -10  -2   -0.30    0.20
  10 -10   2   -0.28    0.21
 -10  10  -2   -0.01    0.11
 -10  10  -2    0.05    0.31
 -10  10  -2    0.01    0.13
  10  10   2    0.15    0.25
  10  10   2   -0.44    0.31
 -11 -10  -2    1.48    0.45
  11 -10   2    1.37    0.39
 -11  10  -2    2.24    0.25
 -11  10  -2    1.20    0.56
  11  10   2    1.18    0.38
  11  10   2    1.96    0.57
  11 -11  -2    0.16    0.31
 -11 -11   2    0.53    0.36
  11  11  -2    0.54    0.41
 -11  11   2    0.51    0.40
  11  11  -2   -0.17    0.24
  10 -11  -2    0.13    0.19
 -10 -11   2    0.09    0.46
 -10 -11   2    0.03    0.23
  10  11  -2    0.57    0.37
  10  11  -2    0.16    0.26
 -10  11   2   -0.07    0.32
   9 -11  -2    0.58    0.29
  -9 -11   2    0.17    0.26
  -9 -11   2    0.09    0.24
   9  11  -2    0.27    0.35
   9  11  -2    0.51    0.29
  -9  11   2   -0.08    0.32
  -8 -11   2    0.26    0.24
   8 -11  -2    0.39    0.26
  -8 -11   2    0.62    0.31
   8  11  -2    0.38    0.38
   8  11  -2    0.38    0.28
  -8  11   2    0.64    0.35
   7 -11  -2    3.23    0.51
  -7 -11   2    3.24    0.54
  -7 -11   2    3.91    0.60
   7  11  -2    3.00    0.61
   7  11  -2    2.77    0.45
  -7  11   2    3.14    0.58
  -6 -11   2    0.90    0.30
   6 -11  -2    1.00    0.32
  -6 -11   2    1.28    0.35
   6  11  -2    0.61    0.24
  -5 -11   2    1.37    0.34
   5 -11  -2    1.09    0.33
  -5 -11   2    0.97    0.32
  -5  11   2    1.34    0.38
   5  11  -2    1.19    0.40
   5  11  -2    1.21    0.32
   4 -11  -2    1.68    0.35
  -4 -11   2    1.37    0.34
   4  11  -2    1.93    0.48
  -4  11   2    1.62    0.40
   4  11  -2    1.88    0.35
  -3 -11   2   15.55    1.02
   3 -11  -2   14.32    0.75
   3 -11  -2   16.02    1.07
  -3 -11   2   14.24    1.07
   3  11  -2   15.02    1.16
   3  11  -2   15.41    0.95
  -3  11   2   15.17    0.73
   2 -11  -2    7.04    0.69
  -2 -11   2    6.54    0.68
  -2 -11   2    7.24    0.62
   2 -11  -2    6.26    0.63
  -2 -11   2    6.89    0.72
   2 -11  -2    6.97    0.46
   2  11  -2    7.26    0.54
   2  11  -2    6.77    0.71
  -2  11   2    6.94    0.42
   1 -11  -2    7.33    0.68
   1 -11  -2    6.05    0.61
   1 -11  -2    7.00    0.47
  -1 -11   2    6.23    0.56
  -1 -11   2    5.73    0.64
  -1 -11   2    7.14    0.73
   1  11  -2    7.39    0.52
  -1  11   2    6.38    0.44
   0 -11  -2    0.15    0.17
   0 -11  -2    0.04    0.16
   0 -11   2    0.03    0.13
   0 -11   2    0.04    0.17
   0 -11  -2   -0.05    0.10
   0 -11   2    0.21    0.22
   0  11   2    0.08    0.11
   0  11  -2    0.09    0.10
   1 -11   2   27.98    1.67
  -1 -11  -2   26.85    1.60
  -1 -11  -2   26.09    1.60
   1 -11   2   27.37    1.46
  -1 -11  -2   25.07    1.39
   1 -11   2   25.24    1.66
  -1  11  -2   25.66    1.42
   1  11   2   25.80    1.39
   2 -11   2    0.76    0.26
  -2 -11  -2    0.93    0.20
   2 -11   2    0.82    0.21
  -2 -11  -2    1.35    0.32
   2 -11   2    0.62    0.28
   2  11   2    0.73    0.22
  -2  11  -2    1.03    0.18
  -3 -11  -2    0.75    0.27
  -3 -11  -2    0.65    0.21
   3 -11   2    0.64    0.33
   3 -11   2    0.80    0.30
   3  11   2    0.30    0.19
  -3  11  -2    0.38    0.30
   3  11   2    0.76    0.26
  -3  11  -2    0.65    0.15
   4 -11   2    2.79    0.48
  -4 -11  -2    2.56    0.40
  -4 -11  -2    1.61    0.36
   4  11   2    2.02    0.36
  -4  11  -2    2.46    0.24
  -4  11  -2    2.71    0.52
   4  11   2    1.98    0.42
  -5 -11  -2    0.19    0.18
   5 -11   2    0.30    0.26
  -5 -11  -2    0.14    0.20
  -5  11  -2    0.29    0.10
   5  11   2    0.29    0.21
  -5  11  -2    0.36    0.12
   5  11   2    0.17    0.21
  -5  11  -2   -0.13    0.18
  -6 -11  -2    0.64    0.26
  -6 -11  -2    0.97    0.31
   6 -11   2    0.62    0.27
   6  11   2    0.86    0.30
  -6  11  -2    1.21    0.40
  -6  11  -2    1.23    0.17
  -6  11  -2    0.86    0.16
  -7 -11  -2    0.19    0.22
  -7 -11  -2    0.00    0.19
   7 -11   2   -0.05    0.20
   7  11   2    0.05    0.22
  -7  11  -2    0.08    0.08
  -7  11  -2    0.12    0.29
  -7  11  -2    0.14    0.09
  -8 -11  -2    4.29    0.59
  -8 -11  -2    4.59    0.61
   8 -11   2    4.57    0.65
   8  11   2    4.98    0.67
  -8  11  -2    4.37    0.30
  -8  11  -2    3.48    0.70
  -8  11  -2    4.21    0.32
   9 -11   2    1.03    0.36
  -9 -11  -2    0.41    0.26
  -9 -11  -2    0.48    0.27
   9  11   2    0.65    0.35
  -9  11  -2    0.48    0.11
  -9  11  -2    0.76    0.15
  -9  11  -2    0.84    0.47
   9  11   2    1.04    0.43
 -10 -11  -2    0.44    0.33
  10 -11   2    1.88    0.52
  10  11   2    1.04    0.47
  10  11   2    1.97    0.46
 -10  11  -2    1.40    0.59
 -10  11  -2    1.84    0.19
 -11 -11  -2    0.98    0.37
  11 -11   2    0.26    0.34
 -11  11  -2    0.55    0.13
  11  11   2    1.08    0.42
  11  11   2    0.44    0.43
 -11  11  -2    1.10    0.52
  10 -12  -2    0.30    0.27
 -10 -12   2   -0.23    0.26
  10  12  -2   -0.10    0.26
  10  12  -2    0.10    0.33
 -10  12   2   -0.01    0.32
   9 -12  -2    0.22    0.30
  -9 -12   2    0.16    0.28
  -9 -12   2   -0.22    0.25
  -9  12   2    0.49    0.41
   9  12  -2   -0.26    0.21
   9  12  -2    0.00    0.38
   8 -12  -2    1.28    0.34
  -8 -12   2    0.91    0.34
   8  12  -2    1.16    0.35
   8  12  -2    1.94    0.58
  -8  12   2    1.41    0.43
  -7 -12   2    5.86    0.77
  -7 -12   2    5.72    0.75
   7 -12  -2    5.18    0.68
   7  12  -2    5.56    0.63
   7  12  -2    6.10    0.86
  -7  12   2    5.52    0.81
  -6 -12   2   -0.21    0.20
  -6 -12   2   -0.11    0.21
   6 -12  -2    0.03    0.23
  -6  12   2   -0.46    0.20
   6  12  -2    0.11    0.18
   5 -12  -2    6.12    0.65
  -5 -12   2    5.22    0.71
  -5 -12   2    5.68    0.61
   5  12  -2    5.52    0.56
  -5  12   2    4.54    0.68
   5  12  -2    4.92    0.77
  -4 -12   2   23.85    1.49
   4 -12  -2   25.07    1.53
  -4 -12   2   24.57    1.58
   4  12  -2   23.02    1.40
   4  12  -2   25.69    1.67
   3 -12  -2   43.84    2.40
  -3 -12   2   43.19    2.33
   3 -12  -2   40.33    2.45
   3 -12  -2   47.26    2.04
   3  12  -2   43.98    2.24
  -3  12   2   41.21    2.00
   3  12  -2   40.67    2.49
   2 -12  -2   79.40    4.05
   2 -12  -2   76.44    3.95
  -2 -12   2   74.93    4.02
   2 -12  -2   76.90    3.67
  -2 -12   2   79.53    3.88
  -2 -12   2   75.76    4.08
   2  12  -2   81.04    3.77
  -2  12   2   78.05    3.62
  -1 -12   2    0.08    0.14
  -1 -12   2   -0.11    0.22
   1 -12  -2    0.12    0.11
  -1 -12   2   -0.14    0.22
   1 -12  -2    0.16    0.23
   1 -12  -2   -0.23    0.19
  -1  12   2   -0.03    0.07
   1  12  -2   -0.02    0.13
   0 -12  -2    2.14    0.44
   0 -12   2    1.77    0.44
   0 -12   2    2.18    0.50
   0 -12  -2    1.90    0.43
   0 -12   2    2.10    0.35
   0 -12  -2    3.01    0.36
   0  12  -2    1.69    0.27
   0  12   2    2.09    0.28
  -1 -12  -2    3.37    0.56
   1 -12   2    3.73    0.40
  -1 -12  -2    3.38    0.35
   1 -12   2    3.05    0.56
   1 -12   2    2.91    0.56
  -1 -12  -2    3.46    0.56
   1  12   2    3.21    0.36
  -1  12  -2    3.38    0.32
   2 -12   2    2.24    0.35
  -2 -12  -2    2.22    0.32
  -2 -12  -2    1.89    0.40
   2 -12   2    2.34    0.46
  -2  12  -2    1.98    0.37
   2  12   2    2.22    0.35
  -3 -12  -2   25.46    1.76
   3 -12   2   27.98    1.89
  -3 -12  -2   32.54    1.80
   3 -12   2   29.20    1.82
   3  12   2   27.85    1.77
  -3  12  -2   32.48    1.49
   3  12   2   29.25    1.62
   4 -12   2   10.41    0.89
   4 -12   2   10.15    0.97
  -4 -12  -2   11.11    0.78
  -4 -12  -2    9.59    0.83
   4  12   2    9.73    0.89
   4  12   2    9.35    0.75
  -4  12  -2   11.00    0.60
  -4  12  -2   10.45    0.96
   5 -12   2    0.64    0.25
  -5 -12  -2    0.53    0.23
  -5 -12  -2    1.21    0.29
  -5  12  -2    0.67    0.15
   5  12   2    0.34    0.21
  -5  12  -2    0.85    0.14
  -5  12  -2    0.72    0.33
   5  12   2    0.48    0.31
   6 -12   2    4.30    0.65
  -6 -12  -2    5.50    0.60
  -6 -12  -2    6.18    0.59
  -6  12  -2    5.39    0.80
   6  12   2    3.43    0.63
   6  12   2    5.81    0.60
  -6  12  -2    5.85    0.36
  -6  12  -2    5.72    0.36
  -7 -12  -2    0.87    0.28
   7 -12   2    0.85    0.34
  -7 -12  -2    0.55    0.28
  -7  12  -2    0.84    0.44
   7  12   2    0.71    0.30
  -7  12  -2    0.71    0.11
  -8 -12  -2    0.85    0.34
   8 -12   2    0.65    0.34
  -8 -12  -2    0.67    0.30
  -8  12  -2    0.72    0.12
   8  12   2    0.92    0.33
  -8  12  -2    0.91    0.43
  -8  12  -2    0.87    0.11
  -9 -12  -2    0.23    0.25
   9 -12   2    0.26    0.32
  -9 -12  -2   -0.20    0.25
   9  12   2    0.31    0.24
  -9  12  -2   -0.19    0.31
 -10 -12  -2    0.14    0.30
  10 -12   2    0.30    0.40
 -10  12  -2   -0.54    0.34
  10  12   2   -0.20    0.23
  10  12   2    0.01    0.36
  10 -13  -2    0.07    0.30
 -10 -13   2   -0.09    0.33
  10  13  -2   -0.01    0.22
 -10  13   2   -0.72    0.40
  10  13  -2    0.36    0.41
   9 -13  -2    0.23    0.27
  -9 -13   2   -0.06    0.28
   9  13  -2   -0.96    0.33
  -9  13   2   -0.74    0.29
   9  13  -2    0.12    0.24
   8 -13  -2   -0.15    0.26
  -8 -13   2    0.19    0.24
  -8 -13   2   -0.18    0.26
   8  13  -2   -0.23    0.21
  -8  13   2    0.06    0.34
   8  13  -2    0.46    0.39
  -7 -13   2    0.02    0.25
  -7 -13   2   -0.33    0.23
   7 -13  -2   -0.15    0.22
   7  13  -2    0.37    0.38
   7  13  -2    0.11    0.25
  -7  13   2    0.41    0.32
   6 -13  -2    1.35    0.38
  -6 -13   2    1.75    0.41
  -6 -13   2    2.05    0.44
  -6  13   2    1.30    0.44
  -5 -13   2    1.39    0.38
  -5 -13   2    1.83    0.43
   5 -13  -2    1.30    0.37
   5  13  -2    1.65    0.36
   5  13  -2    1.59    0.48
   4 -13  -2    1.39    0.39
   4 -13  -2    1.63    0.43
  -4 -13   2    1.65    0.41
  -4 -13   2    2.55    0.48
   4  13  -2    2.40    0.41
   4  13  -2    2.04    0.52
   3 -13  -2    0.92    0.30
  -3 -13   2    0.71    0.25
   3 -13  -2    0.65    0.27
  -3 -13   2    0.99    0.35
   3  13  -2    0.52    0.32
   3  13  -2    0.54    0.21
  -3  13   2    0.80    0.12
  -2 -13   2    0.64    0.28
   2 -13  -2    0.59    0.16
   2 -13  -2    0.04    0.24
  -2 -13   2    0.38    0.36
   2  13  -2    0.53    0.19
  -2  13   2    0.38    0.12
  -1 -13   2    7.82    0.67
  -1 -13   2    6.34    0.86
   1 -13  -2    7.91    0.78
  -1  13   2    7.93    0.52
   1  13  -2    7.88    0.58
   0 -13  -2    0.22    0.14
   0 -13  -2    0.07    0.20
   0 -13   2   -0.11    0.24
   0 -13   2    0.20    0.19
   0  13  -2    0.08    0.13
   0  13   2    0.34    0.15
  -1 -13  -2    1.19    0.40
   1 -13   2    1.27    0.45
  -1 -13  -2    1.56    0.29
   1 -13   2    1.89    0.34
   1 -13   2    0.88    0.37
  -1  13  -2    1.61    0.25
   1  13   2    1.54    0.29
   2 -13   2    0.77    0.32
  -2 -13  -2    1.27    0.26
  -2 -13  -2    0.62    0.28
   2 -13   2    0.93    0.22
   2 -13   2    0.70    0.34
  -2 -13  -2    0.97    0.34
  -2  13  -2    1.28    0.20
   2  13   2    0.57    0.22
  -3 -13  -2    1.84    0.34
  -3 -13  -2    1.30    0.33
   3 -13   2    2.41    0.49
   3 -13   2    1.51    0.47
  -3  13  -2    1.65    0.22
   3  13   2    1.26    0.30
  -4 -13  -2   -0.23    0.16
  -4 -13  -2    0.04    0.17
   4 -13   2    0.78    0.40
   4 -13   2    0.32    0.28
  -4  13  -2    0.01    0.09
   4  13   2    0.09    0.18
   4  13   2   -0.20    0.18
  -5 -13  -2    1.05    0.34
   5 -13   2    0.29    0.31
   5 -13   2    0.81    0.36
  -5 -13  -2    1.19    0.31
   5  13   2    0.76    0.29
  -5  13  -2    0.94    0.14
   5  13   2    0.53    0.31
  -5  13  -2    0.94    0.17
  -6 -13  -2   -0.04    0.20
  -6 -13  -2   -0.05    0.20
   6  13   2    0.27    0.23
  -6  13  -2    0.23    0.36
  -6  13  -2    0.26    0.10
  -6  13  -2    0.04    0.06
   6  13   2    0.33    0.34
   7 -13   2    0.38    0.30
  -7 -13  -2    0.54    0.28
  -7 -13  -2    0.38    0.24
   7  13   2    0.20    0.23
   7  13   2   -0.11    0.23
  -7  13  -2    0.52    0.38
   8 -13   2    0.11    0.27
  -8 -13  -2    0.21    0.27
  -8 -13  -2   -0.10    0.22
   8  13   2    0.48    0.30
  -8  13  -2    0.50    0.33
   8  13   2    0.23    0.30
   9 -13   2   -0.22    0.33
  -9  13  -2   -0.24    0.34
   9  13   2   -0.09    0.24
  -9 -14   2    0.54    0.40
   9 -14  -2    0.59    0.36
   9  14  -2    0.05    0.49
  -9  14   2    0.41    0.46
   9  14  -2    0.81    0.38
  -8 -14   2    2.90    0.65
   8 -14  -2    3.35    0.55
  -8 -14   2    3.26    0.59
   8  14  -2    2.28    0.57
   8  14  -2    2.55    0.49
  -8  14   2    1.44    0.48
  -7 -14   2    0.50    0.31
   7 -14  -2    0.09    0.27
  -7 -14   2    0.25    0.28
   7  14  -2    1.07    0.53
  -7  14   2    0.46    0.31
   7  14  -2    0.17    0.25
   6 -14  -2    2.27    0.49
  -6 -14   2    3.15    0.59
  -6 -14   2    4.13    0.67
   6  14  -2    2.64    0.78
   6  14  -2    2.96    0.50
  -6  14   2    5.43    0.74
   5 -14  -2    0.56    0.28
  -5 -14   2    0.78    0.34
  -5 -14   2    0.60    0.33
   5 -14  -2    0.78    0.35
   5  14  -2    1.23    0.46
   5  14  -2    0.80    0.29
  -4 -14   2    0.04    0.25
  -4 -14   2    0.62    0.32
   4 -14  -2    0.61    0.29
   4 -14  -2    0.63    0.28
   4  14  -2    0.55    0.32
   4  14  -2    0.13    0.17
   3 -14  -2    1.29    0.44
  -3 -14   2    1.50    0.45
  -3 -14   2    2.04    0.42
  -3 -14   2    2.00    0.52
   3 -14  -2    1.68    0.40
   3  14  -2    1.70    0.34
  -3  14   2    1.69    0.16
  -2 -14   2    0.11    0.16
   2 -14  -2    0.30    0.30
  -2 -14   2    0.08    0.29
   2 -14  -2    0.10    0.11
   2 -14  -2    0.22    0.26
  -2 -14   2    0.18    0.28
   2  14  -2   -0.16    0.13
  -2  14   2   -0.03    0.10
  -1 -14   2    1.35    0.41
   1 -14  -2    1.99    0.46
  -1 -14   2    1.60    0.46
   1 -14  -2    1.56    0.40
   1 -14  -2    1.71    0.28
  -1  14   2    1.87    0.27
   1  14  -2    1.71    0.30
   0 -14   2    0.83    0.25
   0 -14  -2    0.73    0.21
   0 -14   2    0.37    0.28
   0 -14  -2    0.31    0.25
   0 -14  -2    0.37    0.32
   0 -14   2    0.19    0.29
   0  14   2    0.58    0.17
   0  14  -2    0.54    0.19
   1 -14   2    0.94    0.39
   1 -14   2    0.48    0.19
  -1 -14  -2    0.28    0.18
   1 -14   2    0.23    0.31
  -1 -14  -2    0.21    0.26
  -1 -14  -2    0.90    0.25
  -1  14  -2    0.30    0.14
   1  14   2    0.23    0.18
   2 -14   2    0.59    0.32
   2 -14   2    1.12    0.41
  -2 -14  -2    1.47    0.44
   2 -14   2    1.55    0.28
  -2 -14  -2    1.01    0.32
  -2 -14  -2    1.64    0.33
  -2  14  -2    1.49    0.23
   2  14   2    1.28    0.28
   3 -14   2    0.21    0.27
  -3 -14  -2    0.09    0.25
  -3 -14  -2    0.37    0.19
   3 -14   2    0.04    0.22
   3  14   2    0.41    0.22
   4 -14   2    7.50    1.00
  -4 -14  -2    6.32    0.69
  -4 -14  -2    6.10    0.62
   4  14   2    7.04    0.64
   4  14   2    5.70    0.79
  -4  14  -2    6.24    0.42
  -5 -14  -2    5.15    0.66
   5 -14   2    5.45    0.91
  -5 -14  -2    6.93    0.82
   5 -14   2    4.72    0.73
   5  14   2    5.28    0.58
  -5  14  -2    5.31    0.33
  -5  14  -2    4.98    0.36
   5  14   2    4.10    0.67
  -6 -14  -2    0.61    0.33
   6 -14   2    0.14    0.33
  -6 -14  -2    0.13    0.23
   6 -14   2    0.03    0.32
  -6  14  -2    0.37    0.07
  -6  14  -2    0.47    0.08
  -6  14  -2   -0.05    0.35
   6  14   2    1.14    0.35
   6  14   2    0.39    0.22
  -7 -14  -2    0.09    0.24
  -7 -14  -2    0.20    0.25
   7 -14   2    0.79    0.35
   7  14   2   -0.52    0.30
  -7  14  -2    0.57    0.43
   7  14   2   -0.45    0.21
   8 -14   2   -0.30    0.25
  -8 -14  -2    0.11    0.26
   8  14   2   -0.15    0.34
  -8  14  -2   -0.09    0.32
   8  14   2    0.15    0.28
   9 -14   2   -0.14    0.34
  -9 -14  -2    0.35    0.47
   9  14   2   -0.28    0.40
   9  14   2    0.33    0.30
  -9  14  -2   -0.18    0.43
  -8 -15   2    0.71    0.38
   8 -15  -2    0.06    0.32
   8  15  -2    0.60    0.56
  -8  15   2    0.81    0.44
   8  15  -2    0.85    0.35
   7 -15  -2    0.50    0.32
  -7 -15   2    0.10    0.29
  -7 -15   2   -0.42    0.26
   7  15  -2    1.26    0.65
   7  15  -2   -0.12    0.24
  -7  15   2    0.36    0.35
  -6 -15   2    0.11    0.30
  -6 -15   2    0.19    0.29
   6 -15  -2   -0.28    0.26
   6  15  -2    0.01    0.33
   6  15  -2    0.28    0.26
  -5 -15   2    1.02    0.42
  -5 -15   2    0.99    0.36
   5 -15  -2    0.27    0.27
   5 -15  -2    1.27    0.49
   5  15  -2    1.45    0.48
   5  15  -2    0.93    0.32
   4 -15  -2    0.41    0.37
   4 -15  -2    0.02    0.24
  -4 -15   2    0.09    0.25
  -4 -15   2    0.48    0.36
   4  15  -2    0.20    0.22
   4  15  -2    0.11    0.37
   3 -15  -2    1.02    0.36
  -3 -15   2    0.91    0.37
  -3 -15   2    0.43    0.42
  -3 -15   2    1.26    0.39
   3 -15  -2    0.77    0.41
  -3  15   2    0.70    0.11
   3  15  -2    0.43    0.22
  -2 -15   2    7.30    1.03
   2 -15  -2    9.84    0.62
  -2 -15   2   11.21    0.98
  -2 -15   2    8.81    0.80
   2 -15  -2    9.20    0.95
   2 -15  -2    8.08    0.83
  -2  15   2    8.95    0.56
   2  15  -2    7.99    0.68
   1 -15  -2    4.05    0.73
  -1 -15   2    6.00    0.87
   1 -15  -2    5.64    0.50
  -1 -15   2    6.85    0.91
   1 -15  -2    4.63    0.72
  -1 -15   2    5.17    0.59
  -1  15   2    5.41    0.45
   1  15  -2    6.03    0.53
   0 -15  -2    7.08    0.61
   0 -15   2    6.36    0.92
   0 -15   2    7.16    0.93
   0 -15  -2    6.34    0.84
   0 -15   2    6.92    0.66
   0 -15  -2    6.25    0.85
   0  15   2    6.45    0.54
   0  15  -2    7.18    0.56
  -1 -15  -2    1.41    0.42
  -1 -15  -2    2.22    0.40
  -1 -15  -2    2.36    0.49
   1 -15   2    1.82    0.33
   1 -15   2    1.67    0.49
   1 -15   2    1.52    0.51
  -1  15  -2    1.65    0.28
   1  15   2    1.59    0.31
   2 -15   2    0.22    0.31
  -2 -15  -2    0.38    0.31
  -2 -15  -2    0.14    0.20
   2 -15   2    0.06    0.27
  -2 -15  -2    0.33    0.32
   2 -15   2    0.53    0.21
  -2  15  -2    0.51    0.17
   2  15   2    0.48    0.22
  -3 -15  -2   -0.14    0.17
  -3 -15  -2    0.16    0.27
   3 -15   2   -0.22    0.27
   3 -15   2    0.15    0.33
  -3 -15  -2    0.37    0.31
   3  15   2    0.17    0.19
  -3  15  -2    0.20    0.12
   4 -15   2    1.14    0.42
  -4 -15  -2    1.10    0.32
   4 -15   2    1.64    0.59
  -4 -15  -2    1.30    0.39
  -4  15  -2    0.72    0.15
   4  15   2    0.85    0.30
   5 -15   2    0.33    0.35
  -5 -15  -2    0.19    0.26
   5 -15   2   -0.08    0.29
  -5 -15  -2    0.22    0.26
  -5  15  -2    0.15    0.08
   5  15   2    0.55    0.40
   5  15   2    0.17    0.25
  -5  15  -2    0.18    0.09
  -6 -15  -2    0.58    0.32
   6 -15   2    0.32    0.38
   6 -15   2    0.46    0.45
  -6 -15  -2   -0.02    0.24
  -6  15  -2    0.21    0.34
   6  15   2    0.27    0.36
   6  15   2    0.14    0.24
   7 -15   2    0.14    0.30
   7 -15   2    0.25    0.44
  -7 -15  -2   -0.14    0.23
  -7 -15  -2   -0.64    0.25
   7  15   2   -0.31    0.34
  -7  15  -2    0.27    0.41
   7  15   2   -0.17    0.22
   8 -15   2   -0.19    0.32
  -8 -15  -2   -0.26    0.25
  -8  15  -2    0.14    0.45
   8  15   2   -0.19    0.41
   8  15   2    0.08    0.26
   7 -16  -2    0.53    0.51
  -7 -16   2    1.61    0.52
   7  16  -2    2.75    0.50
  -6 -16   2    0.53    0.41
   6 -16  -2   -0.15    0.39
   6 -16  -2    0.24    0.30
  -6 -16   2    0.65    0.39
   6  16  -2    0.35    0.31
   6  16  -2   -0.79    0.39
   5 -16  -2    0.52    0.35
  -5 -16   2    0.37    0.57
  -5 -16   2    1.17    0.39
   5 -16  -2    0.35    0.43
   5  16  -2    1.17    0.34
   5  16  -2    1.00    0.48
   4 -16  -2   -0.01    0.27
  -4 -16   2    0.12    0.31
   4 -16  -2   -0.04    0.28
  -4 -16   2   -0.28    0.25
  -4 -16   2    0.03    0.35
   4  16  -2    0.27    0.24
   3 -16  -2    1.49    0.41
  -3 -16   2    1.66    0.49
  -3 -16   2    1.49    0.39
  -3 -16   2    0.76    0.41
   3 -16  -2    2.00    0.55
   3  16  -2    1.43    0.36
  -3  16   2    1.55    0.15
   2 -16  -2    2.42    0.57
   2 -16  -2    1.77    0.49
  -2 -16   2    1.85    0.47
   2 -16  -2    2.39    0.34
  -2 -16   2    1.93    0.44
  -2 -16   2    1.96    0.52
   2  16  -2    2.59    0.39
  -2  16   2    2.60    0.27
   1 -16  -2    2.71    0.51
   1 -16  -2    2.13    0.35
  -1 -16   2    2.13    0.58
  -1 -16   2    1.43    0.46
  -1 -16   2    1.96    0.41
   1 -16  -2    2.18    0.50
   1  16  -2    1.27    0.31
  -1  16   2    1.83    0.27
   0 -16   2   17.41    1.14
   0 -16   2   17.89    1.43
   0 -16  -2   13.65    1.23
   0 -16  -2   16.81    1.31
   0 -16  -2   15.55    1.03
   0 -16   2   13.87    1.29
   0  16   2   15.28    0.95
   0  16  -2   14.42    0.96
   1 -16   2    3.38    0.51
  -1 -16  -2    3.04    0.46
  -1 -16  -2    2.50    0.56
  -1 -16  -2    2.63    0.62
   1 -16   2    3.16    0.68
   1 -16   2    2.88    0.61
   1  16   2    3.33    0.44
  -1  16  -2    3.42    0.37
   2 -16   2    1.06    0.28
  -2 -16  -2   -0.09    0.29
  -2 -16  -2    1.19    0.39
   2 -16   2    0.85    0.38
  -2 -16  -2    1.72    0.38
   2 -16   2    0.74    0.44
  -2  16  -2    1.13    0.24
   2  16   2    1.11    0.29
  -3 -16  -2    2.07    0.49
   3 -16   2    1.85    0.63
  -3 -16  -2    1.96    0.43
  -3 -16  -2    1.95    0.47
   3 -16   2    2.52    0.56
  -3  16  -2    2.22    0.27
   3  16   2    1.42    0.31
  -4 -16  -2    2.75    0.54
  -4 -16  -2    2.27    0.47
   4 -16   2    3.94    0.68
   4 -16   2    4.18    0.84
  -4  16  -2    1.68    0.23
   4  16   2    3.22    0.61
  -5 -16  -2    0.47    0.48
   5 -16   2   -0.25    0.40
   5 -16   2   -0.03    0.30
  -5 -16  -2   -0.21    0.26
   5  16   2    0.09    0.23
  -5  16  -2    0.11    0.06
  -6 -16  -2    0.26    0.28
   6 -16   2    0.58    0.38
  -6 -16  -2    0.40    0.32
   6 -16   2    0.40    0.49
   6  16   2    0.45    0.34
   6  16   2   -0.51    0.32
   7 -16   2    0.25    0.48
  -7 -16  -2    0.42    0.33
   7 -16   2    0.37    0.37
   7  16   2    0.29    0.41
   7  16   2    0.11    0.23
   6 -17  -2    0.21    0.39
   6 -17  -2   -0.35    0.38
  -6 -17   2    0.07    0.34
   6  17  -2   -0.13    0.46
   6  17  -2   -0.04    0.26
  -5 -17   2    1.21    0.62
  -5 -17   2    0.28    0.32
   5 -17  -2    1.46    0.61
  -5 -17   2    0.55    0.39
   5 -17  -2    0.78    0.40
   5  17  -2    0.37    0.29
   4 -17  -2   -0.02    0.39
   4 -17  -2   -0.05    0.36
  -4 -17   2    0.00    0.35
  -4 -17   2   -0.55    0.34
   4  17  -2    0.39    0.23
   3 -17  -2    1.62    0.56
  -3 -17   2    1.49    0.39
  -3 -17   2    0.83    0.39
  -3 -17   2    1.23    0.55
   3 -17  -2    1.85    0.51
   3  17  -2    1.99    0.38
   2 -17  -2    0.30    0.38
   2 -17  -2    0.46    0.39
   2 -17  -2    0.40    0.19
  -2 -17   2    0.84    0.40
  -2 -17   2   -0.12    0.28
  -2 -17   2    1.36    0.43
   2  17  -2    0.37    0.25
  -2  17   2    0.04    0.10
  -1 -17   2    4.42    0.85
   1 -17  -2    6.61    0.89
   1 -17  -2    7.87    0.61
  -1 -17   2    6.16    0.70
   1 -17  -2    6.35    0.95
  -1 -17   2    6.12    0.89
   1  17  -2    6.44    0.60
   0 -17   2    2.09    0.61
   0 -17  -2    2.23    0.59
   0 -17   2    2.87    0.63
   0 -17   2    2.62    0.46
   0 -17  -2    2.36    0.57
   0 -17  -2    3.15    0.47
   0  17   2    3.24    0.41
   0  17  -2    1.78    0.33
  -1 -17  -2    3.22    0.68
  -1 -17  -2    4.10    0.56
   1 -17   2    2.57    0.66
   1 -17   2    4.17    0.64
  -1 -17  -2    2.48    0.60
   1 -17   2    2.72    0.63
   1  17   2    2.47    0.40
  -1  17  -2    2.93    0.37
  -2 -17  -2    1.61    0.49
  -2 -17  -2    3.27    0.67
  -2 -17  -2    1.78    0.41
   2 -17   2    1.80    0.55
   2 -17   2    2.55    0.41
   2 -17   2    2.32    0.61
   2  17   2    1.82    0.36
  -2  17  -2    1.34    0.24
  -3 -17  -2    1.26    0.39
  -3 -17  -2    2.48    0.57
   3 -17   2    0.47    0.46
   3 -17   2    1.41    0.52
  -3 -17  -2    1.14    0.50
   3  17   2    1.78    0.41
   4 -17   2    0.92    0.51
   4 -17   2    1.30    0.49
  -4 -17  -2    0.97    0.40
  -4 -17  -2    0.81    0.38
  -4 -17  -2    0.05    0.39
   4  17   2    0.50    0.31
  -5 -17  -2   -0.30    0.30
   5 -17   2   -0.27    0.41
  -5 -17  -2   -0.03    0.34
   5 -17   2    0.40    0.48
   5  17   2    0.45    0.25
  -4 -18   2   -0.07    0.42
   4 -18  -2   -0.09    0.35
  -4 -18   2    0.14    0.52
   4 -18  -2   -0.04    0.39
  -4 -18   2    1.01    0.41
   4  18  -2   -0.04    0.27
  -3 -18   2   -0.26    0.35
  -3 -18   2    1.02    0.59
   3 -18  -2    0.38    0.47
  -3 -18   2    0.58    0.42
   3 -18  -2    0.51    0.47
   3  18  -2    0.59    0.28
  -2 -18   2    0.84    0.39
   2 -18  -2    1.61    0.52
  -2 -18   2    0.70    0.39
   2 -18  -2    2.05    0.31
  -2 -18   2    0.87    0.56
   2  18  -2    1.57    0.43
  -1 -18   2    0.08    0.44
  -1 -18   2   -0.14    0.45
   1 -18  -2    0.41    0.34
   1 -18  -2    0.27    0.46
  -1 -18   2   -0.07    0.26
   1 -18  -2    0.23    0.23
  -1  18   2    0.14    0.12
   1  18  -2    0.24    0.21
   0 -18  -2   -0.12    0.19
   0 -18  -2    0.32    0.45
   0 -18  -2    0.66    0.43
   0 -18   2    0.51    0.29
   0 -18   2   -0.29    0.35
   0 -18   2    0.47    0.45
   0  18  -2    0.43    0.20
   0  18   2    0.01    0.12
   1 -18   2    0.76    0.52
  -1 -18  -2    1.36    0.46
  -1 -18  -2    2.05    0.43
   1 -18   2    0.80    0.46
   1 -18   2    1.04    0.38
   1  18   2    0.65    0.22
  -2 -18  -2    0.24    0.29
  -2 -18  -2   -0.43    0.32
   2 -18   2    0.80    0.43
   2 -18   2   -0.69    0.43
   2 -18   2    0.00    0.20
  -2  18  -2    0.11    0.12
   2  18   2    0.00    0.22
  -3 -18  -2    0.57    0.53
   3 -18   2    0.72    0.46
  -3 -18  -2    1.09    0.43
  -3 -18  -2    0.84    0.42
   3 -18   2    0.51    0.59
   3  18   2    0.95    0.29
 -13   0   3   -0.84    0.25
 -13   0   3    0.17    0.26
  13   0  -3    0.19    0.33
  12   0  -3    0.17    0.21
  12   0  -3   -0.05    0.23
 -12   0   3    0.09    0.23
 -12   0   3   -0.29    0.19
  11   0  -3   -0.06    0.17
 -11   0   3    0.00    0.16
  11   0  -3   -0.01    0.16
 -11   0   3   -0.15    0.19
 -10   0   3    0.25    0.19
  10   0  -3    0.19    0.20
  10   0  -3    0.07    0.14
   9   0  -3    0.26    0.17
   9   0  -3   -0.07    0.12
  -9   0   3    0.12    0.14
  -9   0   3    0.03    0.16
   8   0  -3    0.02    0.12
   8   0  -3    0.15    0.14
  -8   0   3    0.20    0.13
  -8   0   3    0.08    0.13
  -7   0   3    0.11    0.12
   7   0  -3    0.02    0.12
  -7   0   3    0.07    0.10
   7   0  -3    0.08    0.10
   6   0  -3   -0.14    0.10
   6   0  -3   -0.10    0.09
  -6   0   3    0.17    0.11
  -6   0   3   -0.03    0.09
   5   0  -3   -0.04    0.08
  -5   0   3   -0.04    0.08
  -5   0   3    0.03    0.07
   5   0  -3    0.02    0.08
  -4   0   3    0.01    0.07
  -4   0   3    0.03    0.06
   4   0  -3    0.09    0.06
   4   0  -3    0.12    0.07
  -3   0   3    0.00    0.05
  -3   0   3   -0.06    0.04
   3   0  -3    0.03    0.06
   3   0  -3    0.06    0.06
  -2   0   3    0.01    0.05
   2   0  -3    0.13    0.07
  -2   0   3    0.02    0.05
   2   0  -3   -0.03    0.05
  -1   0   3    0.03    0.06
   1   0  -3   -0.04    0.05
  -1   0   3    0.05    0.03
   1   0  -3   -0.04    0.03
   0   0  -3    0.00    0.04
   0   0   3    0.08    0.04
   0   0  -3    0.06    0.04
   0   0   3    0.06    0.04
   0   0  -3    0.07    0.05
  -1   0  -3    0.09    0.05
   1   0   3    0.01    0.03
  -2   0  -3    0.14    0.06
  -2   0  -3   -0.01    0.06
   2   0   3    0.50    0.12
  -3   0  -3    0.02    0.06
  -3   0  -3   -0.02    0.05
   3   0   3    0.00    0.06
   4   0   3   -0.03    0.08
  -4   0  -3    0.01    0.07
   4   0   3    0.03    0.05
  -4   0  -3   -0.01    0.09
  -5   0  -3    0.05    0.09
  -5   0  -3   -0.09    0.09
   5   0   3   -0.06    0.06
  -6   0  -3    0.22    0.14
   6   0   3   -0.05    0.07
  -6   0  -3    0.01    0.10
   6   0   3    0.02    0.11
   7   0   3   -0.03    0.13
   7   0   3    0.01    0.12
  -7   0  -3   -0.06    0.12
  -7   0  -3    0.01    0.12
  -8   0  -3   -0.16    0.07
  -8   0  -3    0.02    0.13
   8   0   3    0.17    0.20
   8   0   3   -0.10    0.13
  -9   0  -3   -0.03    0.16
   9   0   3   -0.11    0.17
  -9   0  -3    0.04    0.16
   9   0   3   -0.13    0.18
  10   0   3    0.35    0.22
 -10   0  -3    0.22    0.21
  10   0   3    0.12    0.19
 -10   0  -3    0.08    0.23
 -11   0  -3   -0.06    0.22
 -11   0  -3   -0.25    0.17
  11   0   3    0.28    0.24
  12   0   3    0.01    0.24
 -12   0  -3    0.32    0.30
 -12   0  -3    0.12    0.22
  12   0   3    0.16    0.25
 -13   0  -3   -0.29    0.31
  13   0   3    0.32    0.28
 -13   0  -3   -0.19    0.25
  13   0   3    0.24    0.29
  13  -1  -3    0.39    0.19
 -13  -1   3    0.40    0.26
 -13  -1   3    0.65    0.31
  13  -1  -3    0.40    0.36
 -13   1   3    0.86    0.31
  13   1  -3    0.40    0.24
 -13   1   3    0.23    0.32
  12  -1  -3    2.24    0.49
 -12  -1   3    1.82    0.42
 -12  -1   3    1.63    0.45
  12  -1  -3    1.79    0.34
 -12   1   3    1.51    0.32
  12   1  -3    1.89    0.45
 -12   1   3    1.34    0.40
  12   1  -3    1.74    0.39
 -11  -1   3   -0.08    0.19
  11  -1  -3    0.23    0.20
 -11  -1   3   -0.11    0.16
  11  -1  -3    0.02    0.18
 -11   1   3   -0.17    0.16
  11   1  -3    0.08    0.20
  11   1  -3    0.06    0.20
 -11   1   3    0.10    0.16
 -10  -1   3    1.33    0.32
 -10  -1   3    1.71    0.34
  10  -1  -3    1.73    0.37
  10  -1  -3    1.18    0.26
 -10   1   3    1.56    0.31
 -10   1   3    1.71    0.35
  10   1  -3    1.82    0.35
  10   1  -3    1.69    0.39
   9  -1  -3    0.60    0.19
  -9  -1   3    0.62    0.22
  -9  -1   3    0.37    0.18
   9  -1  -3    0.56    0.23
  -9   1   3    0.37    0.20
  -9   1   3    0.72    0.20
   9   1  -3    0.51    0.23
   9   1  -3    0.60    0.25
  -8  -1   3    7.97    0.62
   8  -1  -3    8.06    0.57
   8  -1  -3    9.47    0.66
  -8  -1   3    8.85    0.64
   8   1  -3    8.02    0.65
   8   1  -3    8.21    0.60
  -8   1   3    8.47    0.58
  -8   1   3    7.92    0.63
  -7  -1   3    0.92    0.20
  -7  -1   3    1.00    0.20
   7  -1  -3    0.78    0.21
   7  -1  -3    1.00    0.23
   7   1  -3    0.92    0.21
  -7   1   3    1.03    0.23
  -7   1   3    0.96    0.19
   7   1  -3    0.87    0.22
  -6  -1   3    0.23    0.13
  -6  -1   3    0.29    0.12
   6  -1  -3    0.16    0.11
   6  -1  -3    0.23    0.12
   6   1  -3    0.16    0.14
  -6   1   3    0.28    0.10
   6   1  -3    0.22    0.15
  -6   1   3    0.33    0.14
  -5  -1   3   31.59    1.66
  -5  -1   3   34.13    1.66
   5  -1  -3   34.54    1.61
   5  -1  -3   33.83    1.66
   5   1  -3   32.91    1.69
  -5   1   3   30.92    1.62
   5   1  -3   33.89    1.64
  -5   1   3   32.64    1.66
  -4  -1   3   43.96    2.06
   4  -1  -3   42.22    2.01
  -4  -1   3   42.87    2.08
   4  -1  -3   44.90    2.06
  -4   1   3   36.81    2.02
   4   1  -3   43.82    2.09
  -4   1   3   44.46    2.06
   4   1  -3   42.52    2.04
  -3  -1   3   12.25    0.70
  -3  -1   3   13.53    0.74
   3  -1  -3   14.23    0.69
   3   1  -3   12.67    0.72
   3   1  -3   14.20    0.72
  -3   1   3   12.83    0.69
   2  -1  -3  179.06    8.44
  -2   1   3  193.84    8.46
  -1  -1   3  135.70    6.47
   1  -1  -3  136.40    6.44
  -1   1   3  144.92    6.44
   1   1  -3  143.38    6.47
   1   1  -3  147.05    6.45
   0  -1   3  422.38   19.48
   0   1  -3  405.26   19.50
  -1  -1  -3   55.95    2.68
  -1  -1  -3   58.23    2.60
   1   1   3   57.24    2.60
  -1   1  -3   56.97    2.67
  -2  -1  -3    7.22    0.45
   2   1   3    7.48    0.40
  -2   1  -3    7.43    0.46
   2   1   3    7.31    0.46
  -2   1  -3    6.95    0.44
   3  -1   3    4.65    0.32
  -3  -1  -3    4.33    0.30
  -3  -1  -3    4.87    0.34
   3   1   3    3.88    0.34
  -3   1  -3    4.50    0.34
  -3   1  -3    5.22    0.35
  -4  -1  -3   16.55    0.93
  -4  -1  -3   18.35    0.96
   4  -1   3   18.30    0.94
   4  -1   3   16.59    0.97
   4   1   3   16.91    0.98
  -4   1  -3   18.34    0.95
  -4   1  -3   17.06    0.96
  -5  -1  -3    5.02    0.39
  -5  -1  -3    5.81    0.42
   5  -1   3    4.97    0.38
   5  -1   3    4.61    0.41
   5   1   3    4.45    0.37
   5   1   3    4.88    0.42
  -5   1  -3    4.66    0.38
  -5   1  -3    4.49    0.40
   6  -1   3   63.80    2.93
  -6  -1  -3   58.77    2.92
   6  -1   3   59.50    2.96
  -6  -1  -3   58.35    2.91
   6   1   3   60.39    2.97
  -6   1  -3   60.48    2.90
  -6   1  -3   58.81    2.95
   6   1   3   59.59    2.92
  -7  -1  -3   59.00    2.87
   7  -1   3   57.22    2.87
  -7  -1  -3   56.40    2.88
   7  -1   3   56.64    2.91
  -7   1  -3   59.94    2.85
   7   1   3   59.80    2.89
   7   1   3   58.47    2.93
  -7   1  -3   57.89    2.92
  -8  -1  -3    0.06    0.13
   8  -1   3    0.31    0.20
  -8  -1  -3    0.32    0.19
   8  -1   3   -0.01    0.13
   8   1   3   -0.02    0.14
   8   1   3    0.04    0.16
  -8   1  -3    0.17    0.18
  -8   1  -3    0.31    0.16
   9  -1   3    4.50    0.49
  -9  -1  -3    5.19    0.52
   9  -1   3    4.64    0.60
  -9  -1  -3    4.43    0.49
   9   1   3    5.06    0.56
  -9   1  -3    4.49    0.58
   9   1   3    5.14    0.60
  -9   1  -3    4.82    0.60
  10  -1   3   18.38    1.22
 -10  -1  -3   19.58    1.19
 -10  -1  -3   17.73    1.23
  10  -1   3   19.40    1.27
 -10   1  -3   18.06    1.16
  10   1   3   19.12    1.28
 -10   1  -3   18.74    1.28
  10   1   3   21.86    1.42
 -11  -1  -3    0.23    0.20
  11  -1   3    0.00    0.18
 -11  -1  -3    0.31    0.23
  11  -1   3    0.20    0.24
 -11   1  -3    0.35    0.29
  11   1   3    0.12    0.26
 -11   1  -3   -0.13    0.19
  11   1   3    0.42    0.26
 -12  -1  -3   -0.42    0.22
  12  -1   3   -0.09    0.22
  12  -1   3   -0.07    0.27
 -12  -1  -3    0.31    0.25
  12   1   3   -0.47    0.22
 -12   1  -3    0.10    0.30
 -12   1  -3   -0.37    0.18
  12   1   3    0.06    0.26
  13  -1   3    1.72    0.42
 -13  -1  -3    0.99    0.37
  13  -1   3    1.67    0.47
 -13  -1  -3    1.93    0.47
  13   1   3    1.34    0.41
 -13   1  -3    0.64    0.46
  13   1   3    0.51    0.33
  13  -2  -3    0.69    0.33
  13  -2  -3    0.30    0.23
 -13  -2   3    0.31    0.30
 -13  -2   3    0.37    0.32
 -13   2   3   -0.06    0.22
 -13   2   3    0.21    0.34
  13   2  -3    0.45    0.36
  13   2  -3    0.35    0.23
  12  -2  -3   -0.03    0.16
 -12  -2   3   -0.12    0.21
 -12   2   3   -0.30    0.23
  12   2  -3    0.88    0.33
 -12   2   3    0.22    0.22
  12   2  -3    0.14    0.19
 -11  -2   3    1.48    0.37
  11  -2  -3    1.17    0.30
  11  -2  -3    1.00    0.25
 -11  -2   3    1.03    0.32
  11   2  -3    0.83    0.30
 -11   2   3    1.35    0.37
  10  -2  -3    0.45    0.19
  10  -2  -3    0.40    0.17
 -10  -2   3    0.58    0.19
 -10  -2   3    0.31    0.21
  10   2  -3    0.03    0.23
  10   2  -3    0.24    0.22
 -10   2   3    0.66    0.26
 -10   2   3    0.42    0.19
  -9  -2   3    0.53    0.22
   9  -2  -3    0.90    0.24
   9  -2  -3    0.44    0.17
  -9   2   3    0.65    0.25
   9   2  -3    0.66    0.26
  -9   2   3    0.92    0.21
   9   2  -3    0.61    0.23
  -8  -2   3    8.73    0.66
   8  -2  -3    9.11    0.67
  -8  -2   3    8.23    0.64
   8  -2  -3    8.38    0.58
   8   2  -3    8.42    0.63
  -8   2   3    8.63    0.66
  -8   2   3    8.69    0.59
   8   2  -3    9.60    0.71
  -7  -2   3    5.56    0.47
   7  -2  -3    6.00    0.48
  -7  -2   3    5.81    0.48
   7  -2  -3    5.81    0.42
  -7   2   3    5.14    0.41
   7   2  -3    5.90    0.47
  -7   2   3    5.56    0.48
   7   2  -3    5.99    0.52
   6  -2  -3   21.93    1.11
   6  -2  -3   21.68    1.18
  -6  -2   3   22.20    1.21
  -6  -2   3   21.53    1.19
   6   2  -3   20.89    1.22
  -6   2   3   21.23    1.12
  -6   2   3   22.51    1.43
   6   2  -3   21.48    1.16
   5  -2  -3    1.16    0.19
  -5  -2   3    0.89    0.19
   5  -2  -3    0.92    0.13
  -5  -2   3    1.18    0.23
   5   2  -3    0.89    0.18
  -5   2   3    0.78    0.17
   5   2  -3    1.01    0.21
  -5   2   3    1.19    0.17
   4  -2  -3   14.04    0.77
   4  -2  -3   14.19    0.72
  -4  -2   3   13.68    0.81
  -4  -2   3   15.18    0.81
  -4   2   3   13.41    0.74
   4   2  -3   15.30    0.79
  -4   2   3   14.55    0.79
   4   2  -3   13.95    0.83
  -3  -2   3  294.62   14.58
   3  -2  -3  297.44   14.72
   3   2  -3  292.11   14.80
  -2  -2   3   97.44    4.77
  -2  -2   3  106.30    4.76
   2  -2  -3  103.85    4.69
   2  -2  -3  103.57    4.70
  -2   2   3  110.94    4.71
  -2   2   3  100.67    4.71
   2   2  -3  104.05    4.78
   2   2  -3   98.21    4.76
   1  -2  -3    9.17    0.45
   1  -2  -3    8.00    0.49
  -1  -2   3    9.07    0.55
  -1  -2   3   10.19    0.55
  -1   2   3   10.06    0.45
   1   2  -3    8.72    0.55
   1   2  -3    8.64    0.54
   0  -2   3   31.49    1.56
   0  -2   3   32.08    1.57
   0   2  -3   31.86    1.57
   0   2  -3   31.43    1.56
   0   2  -3   31.48    1.56
   1  -2   3    0.10    0.07
  -1  -2  -3    0.05    0.07
  -1  -2  -3    0.16    0.04
  -1   2  -3    0.08    0.07
  -1   2  -3    0.24    0.08
   1   2   3    0.06    0.04
   1   2   3    0.14    0.08
  -2  -2  -3    0.16    0.08
   2  -2   3    0.23    0.08
  -2  -2  -3    0.18    0.06
   2   2   3    0.29    0.11
   2   2   3    0.15    0.06
  -2   2  -3    0.19    0.09
  -3  -2  -3    0.49    0.10
   3  -2   3    0.51    0.12
  -3  -2  -3    0.60    0.14
   3   2   3    0.62    0.11
   3   2   3    0.89    0.18
  -3   2  -3    0.47    0.12
  -3   2  -3    0.69    0.15
  -4  -2  -3    8.61    0.53
  -4  -2  -3    8.59    0.56
   4  -2   3    8.82    0.55
  -4   2  -3    8.94    0.59
   4   2   3    8.29    0.58
  -4   2  -3    9.02    0.55
  -5  -2  -3   13.45    0.77
  -5  -2  -3   11.91    0.73
   5  -2   3   11.45    0.76
   5  -2   3   12.66    0.75
   5   2   3   12.02    0.78
  -5   2  -3   11.55    0.78
   5   2   3   12.57    0.75
  -5   2  -3   13.01    0.74
   6  -2   3   13.32    0.88
   6  -2   3   14.49    0.87
  -6  -2  -3   15.76    0.88
  -6  -2  -3   15.23    0.88
   6   2   3   14.72    0.88
   6   2   3   14.64    0.92
  -6   2  -3   14.21    0.85
  -6   2  -3   14.14    0.92
  -7  -2  -3    3.58    0.39
   7  -2   3    4.71    0.45
   7  -2   3    4.19    0.41
  -7  -2  -3    4.14    0.41
   7   2   3    4.48    0.46
  -7   2  -3    4.50    0.39
  -7   2  -3    4.06    0.50
   7   2   3    4.45    0.42
   8  -2   3    0.23    0.16
  -8  -2  -3    0.07    0.16
   8  -2   3    0.09    0.17
  -8  -2  -3    0.24    0.18
  -8   2  -3    0.24    0.17
  -8   2  -3    0.34    0.23
   8   2   3    0.12    0.19
   8   2   3    0.17    0.16
   9  -2   3    5.07    0.56
  -9  -2  -3    5.14    0.53
   9  -2   3    4.75    0.51
  -9   2  -3    5.83    0.59
   9   2   3    5.35    0.57
  -9   2  -3    5.41    0.50
   9   2   3    5.58    0.56
 -10  -2  -3    1.97    0.40
 -10  -2  -3    1.65    0.34
  10  -2   3    1.66    0.39
  10  -2   3    2.16    0.40
 -10   2  -3    2.29    0.47
  10   2   3    2.09    0.44
  10   2   3    1.87    0.40
 -10   2  -3    1.67    0.32
 -11  -2  -3    0.09    0.18
 -11  -2  -3   -0.04    0.20
  11  -2   3   -0.18    0.22
  11  -2   3   -0.25    0.19
  11   2   3   -0.04    0.23
 -11   2  -3    0.06    0.26
 -11   2  -3   -0.13    0.17
 -12  -2  -3   -0.35    0.21
  12  -2   3    0.06    0.23
  12  -2   3   -0.06    0.25
 -12   2  -3    0.03    0.20
  12   2   3    0.06    0.26
  12   2   3   -0.21    0.24
 -12   2  -3    0.44    0.28
  13  -2   3    0.19    0.33
 -13  -2  -3   -0.27    0.23
 -13  -2  -3   -0.51    0.28
  13   2   3   -0.08    0.37
 -13   2  -3   -0.37    0.31
  13   2   3    0.28    0.28
 -13   2  -3   -0.49    0.18
  13  -3  -3    0.71    0.26
 -13  -3   3    0.14    0.26
 -13  -3   3    0.02    0.29
  13  -3  -3    0.16    0.31
 -13   3   3   -0.06    0.34
  13   3  -3    0.17    0.27
  13   3  -3   -0.07    0.29
 -13   3   3    0.41    0.26
 -12  -3   3    6.70    0.71
  12  -3  -3    6.84    0.60
  12  -3  -3    6.89    0.72
 -12  -3   3    6.78    0.69
  12   3  -3    7.81    0.72
  12   3  -3    5.35    0.77
 -12   3   3    6.51    0.81
 -12   3   3    6.40    0.59
 -11  -3   3    0.99    0.31
  11  -3  -3    1.24    0.33
  11  -3  -3    1.50    0.29
 -11  -3   3    1.40    0.36
 -11   3   3    0.78    0.38
  11   3  -3    1.56    0.39
 -11   3   3    1.26    0.27
  11   3  -3    1.17    0.32
  10  -3  -3    1.00    0.24
 -10  -3   3    1.25    0.32
  10  -3  -3    0.79    0.27
 -10  -3   3    1.31    0.32
 -10   3   3    1.05    0.23
 -10   3   3    0.46    0.27
  10   3  -3    0.75    0.28
  10   3  -3    1.27    0.38
   9  -3  -3    0.12    0.13
   9  -3  -3   -0.05    0.13
  -9  -3   3    0.31    0.19
  -9  -3   3    0.09    0.17
  -9   3   3   -0.03    0.15
  -9   3   3    0.17    0.12
   9   3  -3    0.13    0.17
   9   3  -3    0.39    0.22
   8  -3  -3    4.25    0.37
   8  -3  -3    4.23    0.42
  -8  -3   3    4.70    0.46
  -8  -3   3    4.21    0.43
  -8   3   3    4.34    0.53
  -8   3   3    4.45    0.38
   8   3  -3    5.23    0.47
   8   3  -3    5.01    0.50
   7  -3  -3    3.61    0.35
  -7  -3   3    3.30    0.42
  -7  -3   3    3.17    0.41
   7  -3  -3    3.49    0.29
   7   3  -3    3.29    0.35
  -7   3   3    3.48    0.38
   7   3  -3    3.55    0.47
  -7   3   3    2.78    0.27
   6  -3  -3    5.80    0.43
   6  -3  -3    4.96    0.34
  -6  -3   3    4.57    0.42
  -6  -3   3    5.43    0.44
   6   3  -3    6.15    0.50
  -6   3   3    5.03    0.43
  -6   3   3    4.40    0.34
   6   3  -3    4.82    0.41
  -5  -3   3   21.63    1.20
   5  -3  -3   22.36    1.07
   5  -3  -3   21.62    1.15
  -5  -3   3   23.39    1.20
  -5   3   3   20.39    1.08
   5   3  -3   21.78    1.16
   5   3  -3   22.49    1.24
  -5   3   3   21.16    1.21
  -4  -3   3  102.59    4.88
  -4  -3   3  108.49    4.87
   4  -3  -3  106.20    4.82
   4  -3  -3  104.22    4.73
   4   3  -3  108.98    4.84
  -4   3   3  101.40    4.83
   4   3  -3  107.71    5.02
  -4   3   3   94.71    4.75
  -3  -3   3    1.07    0.18
   3  -3  -3    1.29    0.11
   3  -3  -3    1.18    0.16
  -3  -3   3    1.18    0.19
   3   3  -3    1.34    0.19
  -3   3   3    1.27    0.17
   3   3  -3    1.47    0.24
  -3   3   3    1.18    0.12
  -2  -3   3   24.03    1.30
   2  -3  -3   24.93    1.23
  -2  -3   3   26.50    1.32
   2  -3  -3   25.75    1.21
   2   3  -3   24.73    1.33
  -2   3   3   26.32    1.25
   1  -3  -3  107.86    4.78
   1  -3  -3  100.71    4.77
  -1  -3   3   98.73    4.86
  -1  -3   3  111.87    4.89
   1   3  -3  103.59    4.90
   1   3  -3  107.09    4.86
   0  -3   3    0.37    0.10
   0  -3   3    0.45    0.13
   0  -3  -3    0.39    0.08
   0  -3   3    0.44    0.12
   0   3  -3    0.41    0.12
   0   3   3    0.40    0.09
   0   3  -3    0.52    0.12
   0   3  -3    0.31    0.11
  -1  -3  -3   15.12    0.78
   1  -3   3   14.81    0.83
  -1  -3  -3   14.90    0.74
   1  -3   3   14.52    0.81
   1   3   3   15.37    0.75
  -1   3  -3   14.91    0.85
  -1   3  -3   14.63    0.81
   1   3   3   13.91    0.78
   2  -3   3    9.28    0.56
  -2  -3  -3    8.40    0.48
  -2  -3  -3    8.90    0.52
  -2   3  -3    9.41    0.59
   2   3   3    8.73    0.53
  -2   3  -3    8.23    0.54
   2   3   3    8.22    0.49
  -3  -3  -3    4.62    0.31
  -3  -3  -3    4.68    0.35
   3  -3   3    4.32    0.35
  -3   3  -3    4.12    0.33
   3   3   3    4.26    0.32
   3   3   3    3.72    0.34
  -3   3  -3    4.11    0.37
  -4  -3  -3   12.31    0.72
  -4  -3  -3   12.35    0.75
   4  -3   3   13.63    0.77
   4   3   3   12.37    0.78
  -4   3  -3   13.10    0.74
  -4   3  -3   12.45    0.80
  -5  -3  -3   27.95    1.47
  -5  -3  -3   28.62    1.50
   5  -3   3   30.63    1.52
   5   3   3   28.58    1.53
  -5   3  -3   28.99    1.47
  -5   3  -3   27.39    1.55
  -6  -3  -3   18.21    1.10
   6  -3   3   20.74    1.13
  -6  -3  -3   18.74    1.09
  -6   3  -3   20.12    1.08
  -6   3  -3   19.11    1.18
   6   3   3   19.72    1.16
   6   3   3   20.19    1.13
  -7  -3  -3   36.14    1.93
  -7  -3  -3   37.17    1.92
   7  -3   3   37.45    2.05
  -7   3  -3   35.37    2.00
   7   3   3   36.80    1.98
   7   3   3   37.43    1.96
  -7   3  -3   37.85    1.88
  -8  -3  -3   20.86    1.20
   8  -3   3   20.41    1.20
  -8  -3  -3   19.39    1.18
  -8   3  -3   17.87    1.24
  -8   3  -3   18.83    1.12
   8   3   3   20.94    1.23
   8   3   3   20.67    1.26
  -9  -3  -3    3.15    0.46
  -9  -3  -3    2.94    0.44
   9  -3   3    3.84    0.51
   9   3   3    2.80    0.47
  -9   3  -3    3.68    0.40
   9   3   3    3.21    0.51
  -9   3  -3    2.79    0.48
  10  -3   3   -0.10    0.17
 -10  -3  -3   -0.03    0.18
 -10  -3  -3    0.22    0.21
 -10   3  -3   -0.05    0.18
  10   3   3   -0.05    0.17
 -10   3  -3   -0.24    0.20
  10   3   3   -0.22    0.15
 -11  -3  -3    0.15    0.20
  11  -3   3   -0.02    0.20
 -11  -3  -3   -0.23    0.19
 -11   3  -3    0.03    0.24
  11   3   3    0.12    0.19
 -11   3  -3    0.01    0.18
 -12  -3  -3   -0.22    0.22
  12  -3   3   -0.24    0.19
 -12  -3  -3   -0.19    0.27
  12   3   3   -0.04    0.25
  12   3   3   -0.13    0.24
 -12   3  -3   -0.06    0.20
 -12   3  -3    0.09    0.31
 -13  -3  -3    1.57    0.47
  13  -3   3    1.55    0.44
 -13   3  -3    1.59    0.38
  13   3   3    1.27    0.42
  13   3   3    2.23    0.51
 -13  -4   3   -0.03    0.30
  13  -4  -3    0.13    0.29
  13  -4  -3    0.22    0.19
 -13  -4   3   -0.04    0.28
  13   4  -3   -0.53    0.33
 -13   4   3   -0.04    0.27
  13   4  -3    0.50    0.28
 -13   4   3    0.06    0.25
  12  -4  -3    0.17    0.18
 -12  -4   3    0.11    0.22
 -12  -4   3   -0.14    0.22
  12  -4  -3    0.13    0.25
  12   4  -3    0.17    0.26
 -12   4   3    0.09    0.28
 -12   4   3    0.18    0.20
  12   4  -3   -0.30    0.23
  11  -4  -3    1.63    0.31
  11  -4  -3    0.80    0.35
 -11  -4   3    1.62    0.38
 -11  -4   3    1.51    0.36
  11   4  -3    1.49    0.36
 -11   4   3    1.39    0.39
 -11   4   3    1.50    0.29
  11   4  -3    0.97    0.36
  10  -4  -3    4.17    0.40
  10  -4  -3    3.51    0.52
 -10  -4   3    3.70    0.52
 -10  -4   3    4.37    0.56
 -10   4   3    4.17    0.40
 -10   4   3    3.79    0.56
  10   4  -3    4.16    0.63
  10   4  -3    4.67    0.52
  -9  -4   3    9.91    0.81
  -9  -4   3   11.94    0.83
   9  -4  -3   11.83    0.82
   9   4  -3   12.56    0.85
  -9   4   3   10.28    0.85
  -9   4   3   10.39    0.69
   9   4  -3   12.05    0.92
   8  -4  -3    3.65    0.30
  -8  -4   3    3.86    0.41
  -8  -4   3    3.72    0.57
   8  -4  -3    3.85    0.40
  -8   4   3    3.66    0.48
   8   4  -3    2.42    0.44
   8   4  -3    3.23    0.44
  -8   4   3    3.39    0.31
  -7  -4   3    0.42    0.17
   7  -4  -3    0.32    0.15
  -7  -4   3    0.45    0.18
   7  -4  -3    0.11    0.09
  -7   4   3    0.08    0.16
   7   4  -3    0.24    0.16
  -7   4   3    0.23    0.10
   7   4  -3    0.12    0.19
   6  -4  -3   33.56    1.70
  -6  -4   3   32.37    1.74
  -6  -4   3   32.76    1.73
   6  -4  -3   33.19    1.58
  -6   4   3   31.37    1.59
  -6   4   3   34.58    1.75
   6   4  -3   35.04    1.72
   6   4  -3   29.95    1.77
   5  -4  -3    3.74    0.34
  -5  -4   3    3.33    0.35
  -5  -4   3    4.25    0.39
   5  -4  -3    3.91    0.25
  -5   4   3    4.13    0.38
   5   4  -3    3.31    0.44
   5   4  -3    4.25    0.36
  -5   4   3    3.59    0.26
  -4  -4   3    0.87    0.21
   4  -4  -3    0.98    0.18
  -4  -4   3    1.05    0.21
   4  -4  -3    1.12    0.10
  -4   4   3    1.16    0.11
   4   4  -3    1.56    0.32
  -4   4   3    1.23    0.21
  -3  -4   3    2.32    0.29
  -3  -4   3    2.06    0.28
   3  -4  -3    1.95    0.12
   3  -4  -3    2.11    0.21
   3   4  -3    2.32    0.32
  -3   4   3    2.05    0.23
   3   4  -3    2.29    0.24
  -2  -4   3   12.11    0.74
  -2  -4   3   13.44    0.78
   2  -4  -3   12.45    0.68
   2  -4  -3   11.29    0.62
   2  -4  -3   13.50    0.61
   2   4  -3   13.37    0.80
  -2   4   3   12.50    0.75
   2   4  -3   12.29    0.72
   1  -4  -3   13.48    0.69
  -1  -4   3   13.15    0.79
  -1  -4   3   14.93    0.84
   1  -4  -3   14.80    0.74
   1   4  -3   12.54    0.82
   1   4  -3   14.48    0.79
   0  -4  -3   42.24    1.95
   0  -4   3   37.25    1.99
   0  -4  -3   41.22    1.92
   0  -4   3   43.04    2.07
   0  -4   3   39.90    2.05
   0   4  -3   41.55    2.07
   0   4  -3   40.49    2.00
   0   4   3   40.99    1.94
   1  -4   3    2.57    0.24
   1  -4   3    2.40    0.30
   1  -4   3    1.71    0.28
  -1  -4  -3    1.99    0.19
  -1  -4  -3    2.10    0.19
  -1   4  -3    2.54    0.24
   1   4   3    1.76    0.19
   1   4   3    2.25    0.19
  -1   4  -3    2.04    0.29
  -2  -4  -3   27.31    1.35
   2  -4   3   26.86    1.43
  -2  -4  -3   27.67    1.37
  -2   4  -3   25.11    1.38
   2   4   3   27.45    1.37
  -2   4  -3   28.11    1.47
   2   4   3   28.45    1.39
  -3  -4  -3   23.42    1.23
  -3  -4  -3   24.74    1.26
   3  -4   3   25.96    1.32
  -3   4  -3   25.02    1.35
   3   4   3   23.77    1.26
   3   4   3   23.97    1.28
  -3   4  -3   23.12    1.26
  -4  -4  -3   14.78    0.84
   4  -4   3   15.04    0.90
  -4  -4  -3   15.49    0.88
  -4   4  -3   16.11    0.86
  -4   4  -3   15.46    0.96
   4   4   3   15.48    0.90
   4   4   3   13.93    0.86
  -5  -4  -3    6.35    0.46
  -5  -4  -3    5.62    0.47
   5  -4   3    6.71    0.50
   5   4   3    5.67    0.50
  -5   4  -3    5.84    0.43
  -5   4  -3    6.53    0.54
  -6  -4  -3   21.51    1.17
   6  -4   3   21.84    1.32
  -6  -4  -3   20.37    1.18
   6   4   3   20.46    1.29
   6   4   3   21.42    1.24
  -6   4  -3   21.04    1.13
  -6   4  -3   19.63    1.37
   7  -4   3    2.77    0.38
  -7  -4  -3    2.27    0.32
   7   4   3    1.46    0.31
  -7   4  -3    1.72    0.38
   7   4   3    3.03    0.42
  -7   4  -3    2.21    0.29
  -8  -4  -3    1.65    0.31
  -8  -4  -3    1.07    0.27
   8  -4   3    1.30    0.30
   8   4   3    1.12    0.31
  -8   4  -3    1.25    0.35
   8   4   3    1.19    0.28
  -8   4  -3    1.36    0.25
   9  -4   3   22.62    1.34
  -9  -4  -3   21.76    1.32
  -9  -4  -3   21.20    1.29
   9   4   3   21.30    1.37
  -9   4  -3   21.98    1.43
  -9   4  -3   21.15    1.23
   9   4   3   21.42    1.36
  10  -4   3    0.55    0.23
 -10  -4  -3    0.57    0.22
 -10  -4  -3    0.33    0.21
 -10   4  -3    0.96    0.32
  10   4   3    0.32    0.26
  10   4   3    0.59    0.29
 -10   4  -3    0.12    0.26
 -11  -4  -3    2.08    0.39
 -11  -4  -3    1.91    0.46
  11  -4   3    1.93    0.42
 -11   4  -3    3.10    0.42
 -11   4  -3    1.70    0.48
  11   4   3    2.09    0.42
  11   4   3    2.50    0.47
  12  -4   3    0.83    0.41
 -12  -4  -3    0.75    0.32
 -12  -4  -3    0.80    0.33
 -12   4  -3    1.07    0.31
 -12   4  -3    1.20    0.49
  12   4   3    2.22    0.53
  12   4   3    1.38    0.39
  13  -4   3    0.18    0.31
 -13  -4  -3    0.94    0.41
 -13   4  -3    0.48    0.48
  13   4   3    0.16    0.27
  13   4   3    0.40    0.42
 -13   4  -3    0.03    0.22
  13  -5  -3    0.24    0.33
 -13  -5   3    0.76    0.36
 -13  -5   3    0.76    0.59
  13  -5  -3    0.46    0.17
  13   5  -3    0.32    0.42
 -13   5   3   -0.10    0.33
  13   5  -3    0.42    0.30
 -12  -5   3    1.81    0.46
  12  -5  -3    1.37    0.29
 -12  -5   3    1.42    0.39
  12  -5  -3    0.78    0.28
 -12   5   3    1.39    0.31
  12   5  -3    0.75    0.41
 -12   5   3    1.40    0.47
  12   5  -3    2.09    0.45
 -11  -5   3    3.53    0.54
  11  -5  -3    3.65    0.38
 -11  -5   3    3.27    0.55
  11  -5  -3    2.66    0.48
  11   5  -3    2.55    0.54
 -11   5   3    3.72    0.60
  11   5  -3    3.99    0.58
 -11   5   3    3.65    0.43
 -10  -5   3    7.60    0.70
  10  -5  -3    8.17    0.70
  10  -5  -3    7.70    0.57
 -10  -5   3    9.98    0.78
  10   5  -3    7.39    0.78
 -10   5   3    8.02    1.00
  10   5  -3    8.28    0.72
 -10   5   3    8.27    0.58
   9  -5  -3   -0.01    0.11
   9  -5  -3    0.00    0.14
  -9  -5   3   -0.18    0.15
  -9  -5   3    0.03    0.17
  -9   5   3    0.07    0.11
  -9   5   3    0.01    0.16
   9   5  -3    0.10    0.17
   9   5  -3    0.08    0.23
   8  -5  -3    2.89    0.40
  -8  -5   3    2.94    0.44
   8  -5  -3    2.73    0.26
  -8  -5   3    2.47    0.39
  -8   5   3    2.73    0.44
   8   5  -3    2.76    0.47
   8   5  -3    3.47    0.45
  -8   5   3    2.92    0.27
   7  -5  -3    0.14    0.14
   7  -5  -3   -0.10    0.06
  -7  -5   3   -0.03    0.12
  -7  -5   3   -0.03    0.12
  -7   5   3   -0.15    0.11
   7   5  -3    0.34    0.20
  -7   5   3   -0.01    0.06
   7   5  -3   -0.16    0.12
  -6  -5   3    0.33    0.17
   6  -5  -3    0.41    0.09
  -6  -5   3    0.42    0.17
   6  -5  -3    0.53    0.18
  -6   5   3    0.33    0.09
   6   5  -3    0.50    0.19
   6   5  -3    0.60    0.20
  -6   5   3    0.31    0.16
   5  -5  -3   32.87    1.54
  -5  -5   3   31.50    1.75
  -5  -5   3   33.70    1.76
   5  -5  -3   35.74    1.72
  -5   5   3   35.38    1.77
  -5   5   3   30.33    1.54
   5   5  -3   35.83    1.73
   5   5  -3   31.95    1.81
  -4  -5   3   23.76    1.36
  -4  -5   3   24.43    1.37
   4  -5  -3   25.25    1.31
  -4   5   3   24.83    1.35
   4   5  -3   26.65    1.57
   4   5  -3   25.42    1.32
  -3  -5   3  133.25    6.38
  -3  -5   3  141.20    6.43
   3  -5  -3  132.62    6.32
   3   5  -3  144.28    6.35
   3   5  -3  135.22    6.45
  -3   5   3  136.75    6.36
  -2  -5   3   25.56    1.37
  -2  -5   3   22.74    1.31
   2  -5  -3   26.83    1.29
   2  -5  -3   25.43    1.15
  -2   5   3   24.53    1.29
   2   5  -3   24.29    1.29
   2   5  -3   24.73    1.39
   1  -5  -3    8.30    0.44
  -1  -5   3    8.60    0.57
  -1  -5   3    8.83    0.62
   1  -5  -3    8.66    0.52
  -1   5   3    8.23    0.46
   1   5  -3    8.14    0.54
   1   5  -3    8.07    0.61
   0  -5  -3   99.01    4.51
   0  -5   3   94.42    4.61
   0  -5   3   99.85    4.69
   0  -5   3   98.93    4.70
   0  -5  -3   99.78    4.58
   0   5  -3   94.32    4.59
   0   5   3  103.38    4.54
  -1  -5  -3   21.89    1.08
  -1  -5  -3   21.11    1.11
   1  -5   3   20.31    1.22
   1  -5   3   20.20    1.13
   1  -5   3   21.58    1.20
   1   5   3   22.19    1.11
  -1   5  -3   19.88    1.12
  -1   5  -3   21.66    1.22
   1   5   3   22.23    1.10
  -2  -5  -3   86.01    3.89
   2  -5   3   82.21    3.98
  -2  -5  -3   83.56    3.88
   2   5   3   79.12    3.90
  -2   5  -3   80.43    3.91
  -2   5  -3   84.37    4.02
   2   5   3   85.60    3.90
  -3  -5  -3   65.42    2.99
  -3  -5  -3   63.59    2.99
   3  -5   3   67.12    3.08
  -3   5  -3   56.71    2.98
  -3   5  -3   60.92    3.10
   3   5   3   61.38    3.01
  -4  -5  -3   60.77    2.93
   4  -5   3   64.12    3.02
  -4  -5  -3   61.82    2.95
  -4   5  -3   63.37    3.08
   4   5   3   60.31    2.98
  -4   5  -3   57.94    2.94
  -4   5  -3   59.78    2.91
   4   5   3   60.72    2.98
   5  -5   3   10.72    0.74
  -5  -5  -3   11.05    0.71
  -5  -5  -3   10.20    0.67
   5   5   3   10.18    0.72
  -5   5  -3   10.53    0.65
   6  -5   3   92.51    4.34
  -6  -5  -3   88.93    4.28
  -6  -5  -3   91.67    4.30
   6   5   3   87.65    4.34
  -6   5  -3   86.60    4.41
  -6   5  -3   90.77    4.22
  -7  -5  -3   35.01    1.81
  -7  -5  -3   33.95    1.82
   7  -5   3   36.54    1.87
  -7   5  -3   32.42    1.92
   7   5   3   34.43    1.88
  -7   5  -3   32.05    1.72
   7   5   3   33.43    1.87
   8  -5   3    1.60    0.31
  -8  -5  -3    1.03    0.26
  -8  -5  -3    1.04    0.28
   8   5   3    0.78    0.26
  -8   5  -3    1.09    0.31
   8   5   3    1.16    0.34
  -8   5  -3    0.76    0.21
   9  -5   3    4.41    0.58
  -9  -5  -3    4.64    0.51
  -9  -5  -3    4.83    0.51
  -9   5  -3    5.24    0.46
  -9   5  -3    4.57    0.65
   9   5   3    4.78    0.63
   9   5   3    6.08    0.59
 -10  -5  -3    0.44    0.25
  10  -5   3    0.11    0.21
 -10  -5  -3    0.06    0.19
  10   5   3   -0.22    0.22
 -10   5  -3   -0.17    0.16
  10   5   3    0.02    0.18
 -10   5  -3   -0.22    0.22
 -11  -5  -3    1.80    0.42
  11  -5   3    2.13    0.42
  11   5   3    1.92    0.46
 -11   5  -3    3.20    0.44
 -11   5  -3    2.15    0.50
  11   5   3    2.08    0.43
 -12  -5  -3    2.66    0.46
 -12  -5  -3    1.68    0.46
  12  -5   3    2.09    0.45
  12   5   3    2.43    0.53
 -12   5  -3    2.21    0.38
  12   5   3    2.47    0.50
 -12   5  -3    1.96    0.64
 -13  -6   3   -0.05    0.31
  13  -6  -3   -0.08    0.29
  13   6  -3    0.26    0.27
 -13   6   3   -0.16    0.27
  13   6  -3    0.18    0.48
 -13   6   3   -0.17    0.19
 -12  -6   3    0.08    0.27
  12  -6  -3   -0.09    0.22
 -12  -6   3    0.14    0.26
  12   6  -3    0.55    0.32
 -12   6   3   -0.21    0.24
 -12   6   3   -0.06    0.16
  12   6  -3    0.98    0.39
  11  -6  -3    0.03    0.19
 -11  -6   3    0.34    0.23
 -11  -6   3   -0.31    0.20
  11  -6  -3    0.08    0.12
  11   6  -3   -0.16    0.19
  11   6  -3    0.28    0.29
 -11   6   3    0.04    0.26
 -11   6   3   -0.07    0.14
 -10  -6   3    0.47    0.21
 -10  -6   3    0.05    0.16
  10  -6  -3    0.17    0.09
 -10   6   3    0.14    0.14
  10   6  -3    0.04    0.22
  10   6  -3    0.31    0.26
 -10   6   3    0.07    0.24
   9  -6  -3    6.11    0.44
   9  -6  -3    6.50    0.59
  -9  -6   3    6.05    0.63
  -9  -6   3    7.40    0.64
  -9   6   3    6.32    0.65
   9   6  -3    6.11    0.67
   9   6  -3    6.81    0.62
  -9   6   3    6.47    0.44
  -8  -6   3    3.01    0.47
   8  -6  -3    2.90    0.41
   8  -6  -3    2.13    0.22
  -8  -6   3    2.66    0.42
   8   6  -3    2.73    0.43
   8   6  -3    3.03    0.51
  -8   6   3    2.74    0.24
  -8   6   3    2.63    0.44
   7  -6  -3    5.72    0.50
  -7  -6   3    5.79    0.55
  -7  -6   3    5.26    0.52
  -7   6   3    5.89    0.57
   7   6  -3    5.80    0.61
  -7   6   3    5.77    0.35
   7   6  -3    5.21    0.50
  -6  -6   3   23.37    1.34
   6  -6  -3   22.86    1.28
  -6  -6   3   22.42    1.32
   6   6  -3   22.39    1.27
  -6   6   3   24.85    1.06
   6   6  -3   20.48    1.38
  -6   6   3   19.70    1.30
  -5  -6   3    0.22    0.18
  -5  -6   3    0.29    0.18
   5  -6  -3    0.35    0.15
   5   6  -3    0.24    0.18
  -5   6   3    0.53    0.22
   5   6  -3   -0.07    0.16
   4  -6  -3  138.95    6.45
  -4  -6   3  126.69    6.48
  -4  -6   3  140.22    6.55
   4   6  -3  150.79    6.80
  -4   6   3  137.21    6.50
   4   6  -3  141.47    6.45
  -3  -6   3    2.96    0.33
   3  -6  -3    2.26    0.30
  -3  -6   3    3.00    0.40
   3   6  -3    2.35    0.40
   3   6  -3    2.70    0.29
  -3   6   3    2.40    0.31
   2  -6  -3   33.50    1.69
  -2  -6   3   32.16    1.78
   2  -6  -3   34.13    1.53
  -2  -6   3   33.28    1.73
  -2   6   3   32.62    1.70
   2   6  -3   32.57    1.81
   2   6  -3   33.80    1.68
  -1  -6   3   16.04    0.98
   1  -6  -3   19.75    0.90
  -1  -6   3   16.79    1.06
   1  -6  -3   16.97    0.96
   1   6  -3   15.84    0.95
   1   6  -3   18.03    1.09
  -1   6   3   17.90    0.88
   0  -6   3    3.76    0.40
   0  -6   3    3.75    0.40
   0  -6  -3    4.01    0.34
   0  -6   3    3.37    0.33
   0  -6  -3    3.16    0.25
   0   6  -3    3.53    0.31
   0   6   3    3.54    0.27
   1  -6   3    8.47    0.59
   1  -6   3    9.54    0.71
  -1  -6  -3    9.39    0.55
   1  -6   3    8.87    0.66
  -1  -6  -3    9.78    0.61
  -1   6  -3    8.84    0.68
   1   6   3    9.89    0.60
  -1   6  -3    8.87    0.58
   1   6   3    8.86    0.55
  -2  -6  -3    0.12    0.12
  -2  -6  -3    0.25    0.12
   2  -6   3    0.12    0.13
  -2   6  -3    0.14    0.11
  -2   6  -3    0.21    0.14
   2   6   3    0.19    0.13
   2   6   3    0.31    0.14
  -3  -6  -3    2.04    0.27
  -3  -6  -3    2.00    0.28
   3   6   3    1.66    0.27
   3   6   3    2.45    0.32
  -3   6  -3    1.95    0.26
  -3   6  -3    2.15    0.39
  -4  -6  -3    7.02    0.52
   4  -6   3    7.80    0.60
  -4  -6  -3    6.93    0.51
  -4   6  -3    6.54    0.61
   4   6   3    7.24    0.56
   4   6   3    7.65    0.56
  -4   6  -3    7.74    0.52
  -4   6  -3    7.06    0.49
  -5  -6  -3    3.38    0.36
  -5  -6  -3    3.50    0.34
   5  -6   3    3.02    0.41
  -5   6  -3    2.78    0.46
   5   6   3    2.77    0.40
  -5   6  -3    3.11    0.30
  -5   6  -3    3.12    0.32
   5   6   3    3.44    0.38
  -6  -6  -3    0.81    0.21
   6  -6   3    0.81    0.24
  -6  -6  -3    0.70    0.21
   6   6   3    0.59    0.24
  -6   6  -3    0.71    0.17
  -6   6  -3    1.06    0.29
  -7  -6  -3    3.12    0.42
   7  -6   3    2.63    0.41
  -7  -6  -3    2.83    0.40
  -7   6  -3    3.44    0.33
   7   6   3    2.91    0.46
  -7   6  -3    2.64    0.49
   8  -6   3   16.23    1.03
  -8  -6  -3   14.61    0.96
  -8  -6  -3   14.72    0.99
   8   6   3   14.01    1.03
   8   6   3   13.29    1.01
  -8   6  -3   13.73    1.08
  -8   6  -3   15.43    0.88
  -9  -6  -3    2.20    0.40
  -9  -6  -3    1.25    0.31
   9  -6   3    1.91    0.37
   9   6   3    2.33    0.46
   9   6   3    1.57    0.38
  -9   6  -3    1.75    0.29
  -9   6  -3    1.77    0.44
 -10  -6  -3    1.79    0.39
  10   6   3    2.03    0.43
 -10   6  -3    1.06    0.41
  10   6   3    1.66    0.37
 -10   6  -3    1.33    0.27
 -11  -6  -3    1.04    0.33
  11  -6   3    1.13    0.36
 -11  -6  -3    0.69    0.30
 -11   6  -3    0.61    0.24
  11   6   3    0.85    0.34
 -11   6  -3    1.70    0.54
  11   6   3    0.77    0.35
 -12  -6  -3    1.26    0.37
  12  -6   3    0.69    0.32
 -12   6  -3   -0.78    0.37
  12   6   3    0.54    0.35
 -12   6  -3    0.17    0.22
  12   6   3    0.29    0.29
 -12  -7   3    1.74    0.43
 -12  -7   3    1.53    0.42
  12  -7  -3    0.97    0.34
 -12   7   3    1.38    0.25
 -12   7   3    1.42    0.45
  12   7  -3    1.74    0.49
  12   7  -3    1.50    0.40
  11  -7  -3    0.38    0.24
 -11  -7   3    0.62    0.25
 -11  -7   3    0.47    0.33
 -11   7   3    0.44    0.14
 -11   7   3    0.18    0.29
  11   7  -3    0.41    0.34
  11   7  -3    0.54    0.30
  10  -7  -3    0.59    0.27
 -10  -7   3    1.06    0.35
 -10  -7   3    0.76    0.29
 -10   7   3    0.88    0.17
  10   7  -3    1.57    0.45
 -10   7   3    0.75    0.38
  10   7  -3    1.51    0.38
   9  -7  -3    0.07    0.17
  -9  -7   3   -0.15    0.13
  -9  -7   3    0.16    0.17
  -9   7   3    0.06    0.09
   9   7  -3    0.00    0.21
   9   7  -3    0.09    0.21
  -8  -7   3   17.92    1.18
   8  -7  -3   17.98    1.11
  -8  -7   3   17.80    1.15
   8   7  -3   15.27    1.21
  -8   7   3   17.84    0.85
   8   7  -3   18.28    1.14
  -8   7   3   16.13    1.17
  -7  -7   3   53.27    2.65
   7  -7  -3   50.46    2.58
  -7  -7   3   51.36    2.66
  -7   7   3   47.91    2.65
   7   7  -3   50.65    2.59
   7   7  -3   48.60    2.74
   6  -7  -3   50.71    2.48
  -6  -7   3   47.63    2.66
  -6  -7   3   47.49    2.52
   6   7  -3   46.76    2.62
   6   7  -3   50.74    2.48
  -6   7   3   47.83    2.55
  -5  -7   3    6.00    0.53
   5  -7  -3    5.68    0.48
  -5  -7   3    4.85    0.49
   5   7  -3    6.06    0.49
   5   7  -3    4.99    0.63
  -5   7   3    5.69    0.53
  -4  -7   3  329.98   15.33
   4  -7  -3  341.21   15.28
  -4   7   3  344.16   15.35
   4   7  -3  354.27   15.27
   4   7  -3  304.44   15.57
  -3  -7   3    0.84    0.25
   3  -7  -3    0.97    0.22
  -3  -7   3    0.86    0.22
   3   7  -3    0.83    0.27
   3   7  -3    1.26    0.23
  -3   7   3    1.10    0.25
  -2  -7   3   21.92    1.32
   2  -7  -3   23.74    1.24
  -2  -7   3   21.65    1.25
   2  -7  -3   22.06    1.05
   2   7  -3   22.48    1.20
   2   7  -3   22.02    1.35
   1  -7  -3   54.17    2.50
  -1  -7   3   52.00    2.67
   1  -7  -3   57.55    2.70
   1  -7  -3   55.43    2.67
  -1  -7   3   50.79    2.76
  -1  -7   3   53.00    2.77
  -1   7   3   54.74    2.53
   1   7  -3   55.02    2.62
   1   7  -3   52.62    2.78
   0  -7  -3    4.08    0.30
   0  -7   3    5.29    0.49
   0  -7  -3    4.51    0.40
   0  -7   3    4.07    0.38
   0  -7   3    4.75    0.48
   0  -7  -3    4.20    0.38
   0   7   3    4.50    0.32
   0   7  -3    3.92    0.35
  -1  -7  -3   41.44    2.07
  -1  -7  -3   43.73    2.17
   1  -7   3   44.41    2.27
   1  -7   3   42.86    2.31
   1  -7   3   43.53    2.16
  -1   7  -3   42.20    2.12
  -1   7  -3   41.86    2.40
   1   7   3   43.44    2.09
  -2  -7  -3    2.49    0.26
   2  -7   3    2.50    0.27
   2  -7   3    2.08    0.36
  -2  -7  -3    2.22    0.30
  -2   7  -3    1.80    0.35
   2   7   3    1.91    0.30
  -2   7  -3    2.23    0.28
   2   7   3    2.19    0.35
  -3  -7  -3    0.21    0.12
  -3  -7  -3    0.44    0.15
   3  -7   3    0.24    0.16
   3   7   3    0.12    0.12
   3   7   3    0.43    0.17
  -3   7  -3    0.45    0.21
  -3   7  -3    0.16    0.11
  -4  -7  -3    2.40    0.33
   4  -7   3    1.69    0.31
  -4  -7  -3    2.28    0.31
   4   7   3    1.56    0.29
  -4   7  -3    2.37    0.26
   4   7   3    2.47    0.38
  -4   7  -3    2.42    0.42
  -5  -7  -3    2.68    0.36
   5  -7   3    2.78    0.41
  -5  -7  -3    2.76    0.36
   5   7   3    2.54    0.36
   5   7   3    2.65    0.42
  -5   7  -3    2.85    0.30
  -5   7  -3    2.54    0.45
  -5   7  -3    2.53    0.27
  -6  -7  -3    2.80    0.39
  -6  -7  -3    2.90    0.39
   6  -7   3    3.95    0.51
   6   7   3    3.34    0.46
  -6   7  -3    3.15    0.34
  -6   7  -3    3.39    0.31
  -6   7  -3    3.23    0.51
  -7  -7  -3    9.39    0.74
  -7  -7  -3   10.30    0.75
   7  -7   3   10.43    0.80
  -7   7  -3   11.19    0.91
  -7   7  -3   10.48    0.66
   7   7   3   11.06    0.83
  -7   7  -3   10.97    0.80
  -8  -7  -3    1.05    0.30
   8  -7   3    0.41    0.22
  -8  -7  -3    0.45    0.21
   8   7   3    0.94    0.32
   8   7   3    0.87    0.28
  -8   7  -3    0.60    0.17
  -8   7  -3    0.32    0.27
  -9  -7  -3    0.28    0.20
   9  -7   3    0.27    0.26
  -9  -7  -3    0.56    0.23
  -9   7  -3    0.11    0.28
  -9   7  -3    0.43    0.18
   9   7   3    0.57    0.32
 -10  -7  -3   -0.01    0.22
  10  -7   3   -0.05    0.21
 -10  -7  -3   -0.02    0.18
 -10   7  -3    0.08    0.29
 -10   7  -3   -0.13    0.12
  10   7   3    0.00    0.24
  10   7   3    0.12    0.21
 -11  -7  -3    1.21    0.37
  11  -7   3    1.18    0.38
 -11  -7  -3    1.19    0.36
  11   7   3    0.97    0.37
  11   7   3    0.91    0.42
 -12  -7  -3    0.65    0.33
  12  -7   3    0.27    0.32
  12   7   3    0.53    0.29
  12   7   3    0.28    0.31
 -12   7  -3    0.11    0.20
 -12   7  -3    0.09    0.39
  12  -8  -3    0.18    0.32
 -12  -8   3   -0.53    0.29
 -12   8   3   -0.23    0.32
  12   8  -3    0.48    0.37
  12   8  -3    0.00    0.22
 -11  -8   3    0.02    0.28
 -11  -8   3   -0.08    0.20
  11  -8  -3    0.02    0.20
  11   8  -3   -0.15    0.22
 -11   8   3    0.04    0.07
  11   8  -3    0.00    0.32
 -11   8   3    0.16    0.06
 -11   8   3   -0.37    0.20
  10  -8  -3    0.57    0.29
 -10  -8   3   -0.16    0.22
 -10  -8   3    0.67    0.30
  10   8  -3    0.21    0.25
  10   8  -3    0.57    0.28
 -10   8   3    0.44    0.31
   9  -8  -3    1.95    0.38
  -9  -8   3    1.78    0.40
  -9  -8   3    1.93    0.43
  -9   8   3    1.94    0.44
   9   8  -3    2.17    0.52
   9   8  -3    2.25    0.45
  -8  -8   3    0.92    0.29
   8  -8  -3    0.98    0.28
   8   8  -3    1.06    0.35
   8   8  -3    1.57    0.36
  -8   8   3    1.31    0.34
   7  -8  -3    5.67    0.53
  -7  -8   3    5.49    0.58
  -7  -8   3    5.96    0.56
   7   8  -3    5.40    0.73
   7   8  -3    6.19    0.58
  -7   8   3    5.33    0.59
  -6  -8   3    0.24    0.21
  -6  -8   3    0.40    0.23
   6  -8  -3    0.15    0.19
   6   8  -3    0.28    0.25
   6   8  -3    0.46    0.23
  -6   8   3    0.24    0.21
  -5  -8   3    2.86    0.44
   5  -8  -3    2.58    0.37
  -5  -8   3    3.02    0.45
   5   8  -3    2.28    0.46
   5   8  -3    2.36    0.34
  -5   8   3    1.72    0.36
   4  -8  -3    1.58    0.28
  -4  -8   3    1.68    0.34
  -4  -8   3    2.20    0.38
  -4   8   3    1.45    0.32
   4   8  -3    1.86    0.30
   4   8  -3    2.05    0.42
  -3  -8   3    1.02    0.25
  -3  -8   3   -0.06    0.19
   3  -8  -3    1.34    0.26
   3   8  -3    1.11    0.32
   3   8  -3    0.64    0.18
  -3   8   3    0.46    0.20
   2  -8  -3    3.28    0.41
   2  -8  -3    3.24    0.21
  -2  -8   3    3.17    0.47
  -2  -8   3    2.71    0.37
  -2   8   3    2.81    0.21
   2   8  -3    3.25    0.48
   2   8  -3    3.34    0.32
   1  -8  -3    8.50    0.63
   1  -8  -3    6.58    0.56
  -1  -8   3    8.03    0.67
   1  -8  -3    7.79    0.44
  -1  -8   3    7.55    0.66
  -1  -8   3    7.00    0.57
   1   8  -3    7.80    0.54
   1   8  -3    7.80    0.68
  -1   8   3    7.47    0.45
   0  -8  -3    0.39    0.16
   0  -8   3    0.61    0.25
   0  -8   3    0.36    0.14
   0  -8  -3    0.20    0.16
   0  -8  -3    0.59    0.12
   0  -8   3    0.24    0.17
   0   8  -3    0.48    0.16
   0   8   3    0.39    0.12
   1  -8   3   81.94    4.14
  -1  -8  -3   78.70    3.98
   1  -8   3   79.29    3.94
  -1  -8  -3   82.53    3.85
   1  -8   3   88.15    4.11
   1   8   3   83.99    3.88
  -1   8  -3   83.06    3.91
   2  -8   3    0.16    0.12
   2  -8   3    0.36    0.22
  -2  -8  -3    0.27    0.12
  -2  -8  -3    0.33    0.15
   2  -8   3    0.32    0.17
   2   8   3    0.07    0.12
  -2   8  -3    0.49    0.24
  -2   8  -3    0.33    0.12
   2   8   3    0.67    0.19
   3  -8   3    0.61    0.24
  -3  -8  -3    0.70    0.18
  -3  -8  -3    0.74    0.20
  -3   8  -3    0.67    0.28
   3   8   3    0.55    0.19
  -3   8  -3    0.99    0.19
   3   8   3    1.01    0.24
  -4  -8  -3    1.15    0.24
   4  -8   3    1.14    0.30
  -4  -8  -3    1.28    0.25
   4   8   3    1.01    0.24
  -4   8  -3    0.91    0.19
   4   8   3    0.74    0.24
  -4   8  -3    1.13    0.31
   5  -8   3   -0.11    0.15
  -5  -8  -3    0.11    0.14
  -5  -8  -3    0.10    0.12
   5   8   3   -0.13    0.13
  -5   8  -3   -0.09    0.07
   5   8   3    0.06    0.15
  -5   8  -3    0.01    0.10
  -5   8  -3    0.11    0.17
   6  -8   3    1.53    0.33
  -6  -8  -3    1.57    0.29
  -6  -8  -3    1.56    0.32
  -6   8  -3    2.08    0.30
  -6   8  -3    1.73    0.41
   6   8   3    1.44    0.33
   6   8   3    1.55    0.35
  -6   8  -3    1.46    0.22
  -7  -8  -3    3.26    0.46
   7  -8   3    3.87    0.55
  -7  -8  -3    4.15    0.53
  -7   8  -3    3.52    0.56
  -7   8  -3    3.61    0.49
  -7   8  -3    3.85    0.35
   7   8   3    4.72    0.62
  -8  -8  -3    3.28    0.47
  -8  -8  -3    3.30    0.48
   8  -8   3    3.61    0.52
  -8   8  -3    2.98    0.40
   8   8   3    2.99    0.50
  -8   8  -3    3.08    0.32
  -8   8  -3    2.28    0.51
   9  -8   3    0.35    0.25
  -9  -8  -3    0.46    0.20
  -9  -8  -3    0.40    0.25
  -9   8  -3    0.34    0.17
  -9   8  -3    0.94    0.36
   9   8   3    0.27    0.29
  -9   8  -3    0.27    0.18
   9   8   3    0.46    0.26
  10  -8   3    0.49    0.30
 -10  -8  -3    0.40    0.26
 -10  -8  -3   -0.13    0.23
 -10   8  -3    0.18    0.20
  10   8   3    0.28    0.27
 -10   8  -3    0.15    0.15
  10   8   3    0.37    0.24
 -10   8  -3    0.52    0.40
 -11  -8  -3    0.17    0.26
  11  -8   3    0.06    0.28
  11   8   3    0.02    0.23
 -11   8  -3    0.01    0.15
 -11   8  -3   -0.09    0.35
  11   8   3   -0.04    0.35
 -11   8  -3    0.12    0.17
 -12  -8  -3   -0.11    0.30
 -12   8  -3    0.09    0.20
 -12   8  -3    0.32    0.19
 -12   8  -3   -0.33    0.42
  12   8   3    0.20    0.45
  12   8   3    0.18    0.32
  12  -9  -3    0.98    0.34
  12   9  -3    0.41    0.32
  12   9  -3    0.63    0.50
 -12   9   3    0.10    0.38
 -11  -9   3    0.42    0.34
 -11  -9   3    0.16    0.29
  11  -9  -3    0.36    0.26
  11   9  -3    0.64    0.45
 -11   9   3    0.11    0.36
  11   9  -3    0.16    0.24
 -10  -9   3    1.67    0.40
 -10  -9   3    2.92    0.53
  10  -9  -3    2.49    0.46
  10   9  -3    2.09    0.54
  10   9  -3    1.79    0.43
 -10   9   3    1.79    0.49
  -9  -9   3    0.39    0.24
  -9  -9   3    0.81    0.29
   9  -9  -3    0.29    0.23
   9   9  -3    0.19    0.33
  -9   9   3   -0.08    0.27
   9   9  -3    0.05    0.20
  -8  -9   3    0.32    0.25
  -8  -9   3   -0.10    0.17
   8  -9  -3   -0.01    0.15
   8   9  -3   -0.29    0.23
   8   9  -3   -0.05    0.20
  -8   9   3   -0.34    0.20
  -7  -9   3    0.19    0.18
  -7  -9   3   -0.06    0.17
   7  -9  -3    0.87    0.28
   7   9  -3    0.77    0.32
   7   9  -3    0.19    0.21
  -7   9   3    0.65    0.31
  -6  -9   3    0.69    0.28
  -6  -9   3    0.81    0.30
   6  -9  -3    1.05    0.27
  -6   9   3    0.80    0.29
   6   9  -3    1.18    0.35
   6   9  -3    0.96    0.26
   5  -9  -3    4.31    0.46
  -5  -9   3    4.68    0.61
  -5  -9   3    4.95    0.52
   5   9  -3    4.44    0.65
   5   9  -3    4.17    0.45
  -5   9   3    4.01    0.55
   4  -9  -3    0.41    0.20
  -4  -9   3    1.18    0.29
  -4  -9   3    0.82    0.25
   4   9  -3    0.42    0.27
  -4   9   3    0.27    0.21
   4   9  -3    0.73    0.22
  -3  -9   3    0.19    0.15
   3  -9  -3    0.33    0.14
  -3   9   3    0.77    0.23
   3   9  -3    0.42    0.16
   2  -9  -3    7.65    0.61
  -2  -9   3    7.48    0.68
  -2  -9   3    7.23    0.60
   2   9  -3    7.64    0.70
  -2   9   3    7.93    0.44
   2   9  -3    7.76    0.55
   1  -9  -3   13.01    0.70
   1  -9  -3   12.27    0.86
  -1  -9   3   14.61    1.01
  -1  -9   3   11.74    0.84
   1  -9  -3   12.99    0.90
  -1  -9   3   12.89    0.96
   1   9  -3   13.10    0.79
   1   9  -3   12.63    0.96
  -1   9   3   13.87    0.72
   0  -9  -3   33.74    1.67
   0  -9   3   30.95    1.78
   0  -9  -3   35.54    1.88
   0  -9   3   34.19    1.96
   0  -9  -3   33.02    1.84
   0  -9   3   36.17    1.98
   0   9   3   35.14    1.69
   0   9  -3   34.36    1.75
   1  -9   3    9.53    0.79
   1  -9   3    8.97    0.81
  -1  -9  -3    9.10    0.71
   1  -9   3   10.38    0.69
  -1  -9  -3   10.65    0.62
   1   9   3    9.58    0.69
  -1   9  -3    9.99    0.64
   2  -9   3   25.26    1.48
  -2  -9  -3   22.97    1.37
   2  -9   3   22.63    1.30
  -2  -9  -3   25.50    1.28
   2  -9   3   23.21    1.65
  -2   9  -3   21.49    1.46
   2   9   3   25.39    1.40
   2   9   3   24.45    1.30
  -2   9  -3   23.17    1.27
  -3  -9  -3    0.23    0.13
  -3  -9  -3    0.55    0.20
   3  -9   3    0.38    0.19
   3   9   3    0.47    0.20
  -3   9  -3    0.51    0.21
   3   9   3    0.32    0.17
  -3   9  -3    0.44    0.13
  -4  -9  -3    0.66    0.20
   4  -9   3    0.50    0.24
  -4  -9  -3    0.84    0.21
   4   9   3    0.86    0.24
  -4   9  -3    0.59    0.18
   4   9   3    0.68    0.21
  -4   9  -3    0.52    0.25
  -5  -9  -3    0.13    0.15
  -5  -9  -3    0.37    0.20
   5  -9   3    0.45    0.22
  -5   9  -3    0.20    0.12
  -5   9  -3    0.61    0.25
   5   9   3    0.16    0.19
   5   9   3    0.32    0.20
  -5   9  -3    0.32    0.14
  -6  -9  -3   30.84    1.66
  -6  -9  -3   29.93    1.67
   6  -9   3   28.19    1.72
  -6   9  -3   29.30    1.51
   6   9   3   28.35    1.76
   6   9   3   29.88    1.70
  -6   9  -3   29.82    1.86
  -6   9  -3   30.17    1.57
   7  -9   3    6.08    0.64
  -7  -9  -3    6.23    0.59
  -7  -9  -3    6.81    0.60
   7   9   3    7.02    0.65
  -7   9  -3    6.23    0.51
  -7   9  -3    6.22    0.82
  -7   9  -3    5.99    0.46
  -8  -9  -3    8.78    0.71
   8  -9   3    7.26    0.73
  -8  -9  -3    8.09    0.71
  -8   9  -3    9.09    0.58
  -8   9  -3    9.79    0.67
  -8   9  -3    7.55    0.95
  -9  -9  -3    1.52    0.35
  -9  -9  -3    2.82    0.48
   9  -9   3    2.05    0.44
  -9   9  -3    1.66    0.24
   9   9   3    2.08    0.46
  -9   9  -3    1.56    0.51
  -9   9  -3    1.96    0.32
 -10  -9  -3    1.24    0.34
 -10  -9  -3    0.91    0.32
  10  -9   3    0.76    0.35
 -10   9  -3    0.64    0.23
 -10   9  -3   -0.13    0.37
  10   9   3    0.72    0.41
  10   9   3    0.65    0.31
 -10   9  -3    0.51    0.18
 -11  -9  -3   -0.30    0.23
  11  -9   3   -0.37    0.26
  11   9   3    0.04    0.34
  11   9   3    0.34    0.25
 -11   9  -3   -0.16    0.13
 -11   9  -3    0.13    0.35
 -11   9  -3   -0.11    0.16
  11 -10  -3    0.27    0.30
 -11 -10   3    0.00    0.29
  11  10  -3   -0.10    0.28
 -11  10   3   -0.62    0.28
  11  10  -3    0.28    0.44
 -10 -10   3   -0.03    0.22
 -10 -10   3    0.34    0.32
  10 -10  -3   -0.23    0.19
 -10  10   3   -0.34    0.27
  10  10  -3    0.08    0.32
  10  10  -3   -0.20    0.22
  -9 -10   3    0.45    0.30
   9 -10  -3    0.80    0.32
  -9 -10   3    1.60    0.43
   9  10  -3    1.09    0.37
  -9  10   3    1.33    0.38
   9  10  -3    0.82    0.42
  -8 -10   3    0.55    0.22
  -8 -10   3    0.70    0.27
   8 -10  -3    0.84    0.29
   8  10  -3    0.88    0.37
   8  10  -3    0.28    0.30
  -8  10   3    0.29    0.27
  -7 -10   3    0.30    0.25
   7 -10  -3    0.49    0.23
  -7 -10   3    0.34    0.23
   7  10  -3    0.12    0.20
   7  10  -3    0.30    0.25
  -7  10   3    0.45    0.25
  -6 -10   3    0.26    0.21
   6 -10  -3   -0.02    0.18
  -6 -10   3   -0.04    0.15
  -6  10   3    0.15    0.22
   6  10  -3   -0.19    0.19
   6  10  -3   -0.05    0.16
  -5 -10   3    0.31    0.23
  -5 -10   3    0.23    0.21
   5 -10  -3    0.44    0.24
   5  10  -3    0.46    0.23
   5  10  -3    0.29    0.27
  -5  10   3    0.18    0.19
   4 -10  -3    1.60    0.33
  -4 -10   3    1.37    0.36
  -4  10   3    1.74    0.38
   4  10  -3    1.26    0.39
   4  10  -3    2.20    0.33
  -3 -10   3    2.16    0.42
   3 -10  -3    2.02    0.37
  -3 -10   3    2.03    0.37
   3  10  -3    1.62    0.28
  -2 -10   3    1.28    0.29
   2 -10  -3    1.38    0.28
   2 -10  -3    1.47    0.16
   2 -10  -3    1.37    0.32
  -2 -10   3    1.26    0.35
  -2  10   3    1.32    0.17
   2  10  -3    1.23    0.41
   2  10  -3    1.67    0.28
  -1 -10   3    3.90    0.49
   1 -10  -3    4.06    0.52
   1 -10  -3    4.30    0.54
   1 -10  -3    3.69    0.29
  -1 -10   3    2.61    0.49
   1  10  -3    3.64    0.35
  -1  10   3    3.49    0.29
   0 -10   3   -0.17    0.14
   0 -10  -3    0.06    0.10
   0 -10  -3    0.40    0.18
   0 -10   3    0.17    0.15
   0 -10  -3    0.05    0.12
   0  10  -3    0.18    0.14
   0  10   3   -0.10    0.08
   1 -10   3   11.59    1.05
   1 -10   3   11.87    0.90
   1 -10   3   10.62    0.75
  -1 -10  -3   11.02    0.67
  -1 -10  -3   11.39    0.83
  -1  10  -3   10.22    0.69
   1  10   3   10.97    0.69
   2 -10   3   10.87    0.88
  -2 -10  -3   12.56    0.84
   2 -10   3   10.82    0.91
  -2 -10  -3   10.60    0.70
   2 -10   3   10.42    0.73
   2  10   3   10.73    0.72
  -2  10  -3   11.30    0.69
   3 -10   3    0.19    0.22
  -3 -10  -3    0.27    0.17
  -3 -10  -3    0.29    0.17
   3 -10   3    0.29    0.27
   3  10   3    0.32    0.18
   3  10   3    0.15    0.15
  -3  10  -3    0.22    0.12
  -3  10  -3    0.47    0.26
   4 -10   3    0.35    0.20
  -4 -10  -3    0.05    0.17
  -4 -10  -3    0.05    0.15
   4  10   3   -0.18    0.14
   4  10   3    0.10    0.18
  -4  10  -3   -0.02    0.19
  -4  10  -3    0.14    0.09
  -5 -10  -3    0.47    0.21
  -5 -10  -3    0.56    0.22
   5 -10   3    1.02    0.32
   5  10   3    0.54    0.28
  -5  10  -3    0.25    0.13
  -5  10  -3    0.36    0.16
  -5  10  -3    0.91    0.37
   5  10   3    0.26    0.21
  -6 -10  -3    2.43    0.41
   6 -10   3    4.30    0.61
  -6  10  -3    4.06    0.37
   6  10   3    3.99    0.61
   6  10   3    3.56    0.51
  -6  10  -3    3.77    0.33
  -6  10  -3    3.69    0.65
  -7 -10  -3    6.91    0.64
  -7 -10  -3    7.78    0.65
   7 -10   3    7.07    0.68
  -7  10  -3    7.50    0.50
  -7  10  -3    5.81    0.85
  -7  10  -3    6.74    0.52
   7  10   3    8.27    0.70
   7  10   3    5.45    0.75
  -8 -10  -3    1.75    0.38
   8 -10   3    1.77    0.37
  -8  10  -3    1.05    0.20
   8  10   3    0.06    0.20
   8  10   3    1.68    0.36
  -8  10  -3    0.84    0.24
  -8  10  -3    1.24    0.38
  -9 -10  -3    0.47    0.26
   9 -10   3    0.97    0.36
  -9 -10  -3    0.17    0.21
  -9  10  -3    0.56    0.17
  -9  10  -3    0.60    0.17
   9  10   3    1.03    0.28
 -10 -10  -3    0.19    0.27
 -10 -10  -3   -0.41    0.23
  10 -10   3    0.02    0.23
 -10  10  -3   -0.20    0.13
 -10  10  -3    0.09    0.33
  10  10   3    0.04    0.25
 -10  10  -3   -0.05    0.13
 -11 -10  -3    0.90    0.37
  11 -10   3    0.12    0.33
  11  10   3    0.31    0.40
 -11  10  -3    0.27    0.40
 -11  10  -3    0.31    0.16
 -11  10  -3    0.18    0.16
  11  10   3    0.18    0.28
  11 -11  -3    0.43    0.28
 -11 -11   3    0.75    0.40
  11  11  -3    0.39    0.29
  11  11  -3    0.57    0.43
 -10 -11   3   -0.04    0.22
  10 -11  -3    0.27    0.23
  10  11  -3   -0.12    0.20
 -10  11   3   -0.70    0.27
  10  11  -3    0.14    0.40
  -9 -11   3   -0.40    0.22
   9 -11  -3    0.18    0.23
  -9 -11   3    0.24    0.24
  -9  11   3    0.50    0.34
   9  11  -3    0.00    0.23
   9  11  -3   -0.01    0.29
  -8 -11   3    0.49    0.24
  -8 -11   3    0.30    0.25
   8 -11  -3    0.51    0.26
  -8  11   3    0.72    0.33
   8  11  -3    0.60    0.28
   8  11  -3    0.86    0.38
  -7 -11   3    1.08    0.34
   7 -11  -3    1.33    0.34
  -7 -11   3    1.10    0.35
   7  11  -3    0.94    0.31
   7  11  -3    1.31    0.47
  -7  11   3    1.34    0.38
  -6 -11   3    0.00    0.14
  -6 -11   3   -0.04    0.18
   6 -11  -3    0.09    0.20
   6  11  -3    0.03    0.21
  -6  11   3   -0.27    0.19
   6  11  -3   -0.16    0.23
  -5 -11   3    5.65    0.71
  -5 -11   3    6.53    0.63
   5 -11  -3    5.00    0.56
  -5  11   3    6.49    0.67
   5  11  -3    4.78    0.74
   5  11  -3    6.05    0.57
   4 -11  -3   26.22    1.55
  -4 -11   3   25.49    1.61
  -4 -11   3   25.34    1.55
   4  11  -3   26.52    1.46
   4  11  -3   23.82    1.67
  -3 -11   3    3.03    0.49
   3 -11  -3    2.51    0.16
  -3 -11   3    2.67    0.49
   3 -11  -3    1.72    0.37
   3  11  -3    2.06    0.55
   3  11  -3    2.54    0.36
   2 -11  -3    1.66    0.39
   2 -11  -3    1.89    0.21
  -2 -11   3    1.42    0.40
  -2 -11   3    2.34    0.45
  -2 -11   3    1.99    0.37
   2 -11  -3    1.24    0.32
   2  11  -3    1.48    0.28
  -2  11   3    1.62    0.19
   1 -11  -3   13.75    1.02
  -1 -11   3   15.50    1.03
   1 -11  -3   15.62    0.86
   1 -11  -3   14.71    1.09
  -1 -11   3   15.37    1.16
  -1 -11   3   16.65    1.18
   1  11  -3   16.96    0.94
  -1  11   3   15.84    0.86
   0 -11   3    2.75    0.52
   0 -11  -3    3.69    0.51
   0 -11   3    2.65    0.42
   0 -11  -3    2.70    0.46
   0 -11   3    3.04    0.53
   0 -11  -3    2.79    0.29
   0  11  -3    3.43    0.33
   0  11   3    2.23    0.33
  -1 -11  -3    6.60    0.61
   1 -11   3    4.81    0.48
  -1 -11  -3    5.90    0.45
   1 -11   3    5.97    0.74
  -1 -11  -3    6.35    0.60
   1 -11   3    4.92    0.71
  -1  11  -3    5.46    0.44
   1  11   3    5.75    0.46
   2 -11   3    7.00    0.70
  -2 -11  -3    6.86    0.52
   2 -11   3    7.55    0.77
   2 -11   3    7.17    0.56
  -2 -11  -3    6.62    0.63
   2  11   3    6.38    0.53
  -2  11  -3    6.45    0.49
   3 -11   3    5.12    0.65
  -3 -11  -3    4.03    0.42
  -3 -11  -3    4.22    0.55
   3 -11   3    5.17    0.72
  -3  11  -3    4.55    0.38
   3  11   3    3.89    0.48
  -3  11  -3    3.82    0.64
   3  11   3    5.19    0.53
   4 -11   3    0.65    0.32
  -4 -11  -3    1.29    0.29
  -4 -11  -3    0.89    0.29
  -4  11  -3    1.01    0.21
   4  11   3    1.23    0.30
   4  11   3    1.44    0.35
  -4  11  -3    0.59    0.33
  -5 -11  -3    1.47    0.32
   5 -11   3    1.81    0.43
  -5 -11  -3    1.83    0.37
   5  11   3    1.74    0.41
  -5  11  -3    1.63    0.46
  -5  11  -3    1.80    0.26
  -5  11  -3    1.74    0.26
   5  11   3    1.67    0.37
  -6 -11  -3    5.65    0.57
   6 -11   3    5.17    0.70
  -6 -11  -3    5.10    0.53
   6  11   3    4.30    0.68
  -6  11  -3    5.23    0.42
  -6  11  -3    5.09    0.76
   6  11   3    5.23    0.57
  -6  11  -3    5.30    0.40
  -7 -11  -3    2.54    0.46
   7 -11   3    3.25    0.53
  -7 -11  -3    3.01    0.46
  -7  11  -3    2.82    0.34
  -7  11  -3    3.58    0.70
   7  11   3    2.19    0.50
  -7  11  -3    3.11    0.29
  -8 -11  -3    2.51    0.43
   8 -11   3    2.17    0.45
  -8 -11  -3    0.91    0.27
   8  11   3    1.34    0.37
  -8  11  -3    1.54    0.22
   8  11   3    1.52    0.48
  -8  11  -3    1.70    0.28
  -9 -11  -3    0.33    0.28
   9 -11   3    0.06    0.26
  -9  11  -3    0.03    0.12
   9  11   3   -0.31    0.28
   9  11   3    0.04    0.20
  -9  11  -3    0.03    0.13
  -9  11  -3   -0.13    0.37
  10 -11   3   -0.02    0.29
 -10 -11  -3   -0.15    0.23
 -10  11  -3   -0.21    0.35
 -10  11  -3    0.06    0.12
  10  11   3   -0.23    0.24
 -10 -12   3    0.10    0.30
  10 -12  -3    0.92    0.34
  10  12  -3    0.01    0.24
 -10  12   3   -0.54    0.34
  10  12  -3    0.52    0.39
   9 -12  -3   -0.13    0.24
  -9 -12   3    0.43    0.31
  -9 -12   3    0.22    0.28
  -9  12   3   -0.42    0.26
   9  12  -3    0.19    0.36
   9  12  -3    0.07    0.26
   8 -12  -3    0.61    0.29
  -8 -12   3    0.26    0.27
  -8 -12   3    0.57    0.30
   8  12  -3    0.60    0.43
  -8  12   3    0.28    0.30
   8  12  -3    0.66    0.30
  -7 -12   3   -0.05    0.20
   7 -12  -3   -0.05    0.19
  -7 -12   3   -0.13    0.21
  -7  12   3    0.64    0.33
   7  12  -3    0.48    0.33
   7  12  -3   -0.02    0.23
  -6 -12   3    1.15    0.36
  -6 -12   3    0.77    0.30
   6 -12  -3    0.73    0.29
  -6  12   3    1.31    0.38
   6  12  -3    1.02    0.31
   6  12  -3    1.75    0.50
  -5 -12   3    0.61    0.30
  -5 -12   3   -0.15    0.21
   5 -12  -3    0.50    0.25
   5  12  -3    0.16    0.18
  -5  12   3    0.17    0.28
   5  12  -3    0.08    0.28
  -4 -12   3    0.33    0.25
   4 -12  -3    0.36    0.23
  -4 -12   3    0.64    0.33
   4  12  -3   -0.07    0.21
   4  12  -3    0.51    0.24
  -3 -12   3   15.30    1.19
   3 -12  -3   15.78    1.15
   3 -12  -3   17.24    1.24
  -3 -12   3   15.37    1.11
   3 -12  -3   16.94    0.80
   3  12  -3   15.70    1.29
   3  12  -3   17.38    1.04
   2 -12  -3   21.58    1.12
  -2 -12   3   19.44    1.31
  -2 -12   3   21.49    1.51
  -2 -12   3   21.98    1.48
   2 -12  -3   20.36    1.42
   2 -12  -3   21.82    1.38
  -2  12   3   21.42    1.09
   2  12  -3   22.32    1.23
  -1 -12   3    4.08    0.45
   1 -12  -3    3.64    0.56
  -1 -12   3    3.31    0.59
   1 -12  -3    4.12    0.58
   1 -12  -3    3.76    0.34
  -1 -12   3    3.18    0.58
   1  12  -3    4.60    0.41
  -1  12   3    3.42    0.32
   0 -12   3    1.13    0.36
   0 -12   3    1.55    0.44
   0 -12  -3    1.08    0.33
   0 -12   3    0.90    0.24
   0 -12  -3    1.08    0.21
   0  12  -3    1.27    0.24
   0  12   3    1.12    0.21
  -1 -12  -3    0.20    0.23
  -1 -12  -3    0.17    0.11
   1 -12   3    0.21    0.14
  -1 -12  -3    0.18    0.24
   1 -12   3    0.11    0.25
   1 -12   3   -0.09    0.25
   1  12   3    0.81    0.22
  -1  12  -3   -0.05    0.11
  -2 -12  -3    5.14    0.64
   2 -12   3    3.84    0.69
   2 -12   3    5.16    0.47
  -2 -12  -3    4.33    0.43
   2 -12   3    4.49    0.65
   2  12   3    4.58    0.45
  -2  12  -3    4.76    0.39
  -3 -12  -3    0.22    0.19
   3 -12   3   -0.01    0.22
  -3 -12  -3    0.10    0.20
   3 -12   3    0.41    0.26
   3  12   3    0.07    0.20
  -3  12  -3    0.09    0.10
   3  12   3    0.10    0.15
   4 -12   3    2.11    0.53
  -4 -12  -3    1.77    0.34
  -4 -12  -3    2.03    0.43
   4 -12   3    1.23    0.38
  -4  12  -3    2.43    0.55
   4  12   3    2.48    0.48
  -4  12  -3    1.92    0.27
   4  12   3    1.85    0.38
  -5 -12  -3    0.16    0.22
  -5 -12  -3    0.62    0.24
   5 -12   3    0.07    0.26
   5  12   3    0.21    0.19
   5  12   3    0.28    0.28
  -5  12  -3    0.80    0.17
  -5  12  -3    0.60    0.15
  -5  12  -3    0.83    0.35
  -6 -12  -3    1.37    0.32
   6 -12   3    0.75    0.32
  -6 -12  -3    1.11    0.32
  -6  12  -3    1.08    0.19
  -6  12  -3    0.63    0.37
  -6  12  -3    0.89    0.19
   6  12   3    1.54    0.37
   6  12   3    0.96    0.32
   7 -12   3    0.11    0.23
  -7 -12  -3    0.10    0.22
  -7 -12  -3    0.31    0.20
  -7  12  -3   -0.34    0.30
  -7  12  -3    0.32    0.12
   7  12   3    0.33    0.25
   7  12   3    0.23    0.27
  -7  12  -3    0.24    0.11
  -8 -12  -3    1.85    0.42
  -8 -12  -3    1.37    0.34
   8 -12   3    0.84    0.44
  -8  12  -3    1.01    0.19
  -8  12  -3    1.15    0.18
  -8  12  -3    1.58    0.50
   8  12   3    2.06    0.42
   8  12   3    1.06    0.39
   9 -12   3    0.21    0.31
  -9 -12  -3    0.32    0.23
  -9  12  -3   -0.03    0.44
   9  12   3    0.18    0.41
  -9  12  -3   -0.12    0.09
  -9  12  -3    0.25    0.11
   9  12   3    0.26    0.22
  10 -12   3    0.70    0.37
 -10 -12  -3    0.00    0.28
  10  12   3    0.08    0.42
 -10  12  -3   -0.88    0.38
 -10  12  -3   -0.01    0.09
 -10  12  -3    0.36    0.12
  10  12   3    0.42    0.26
  10 -13  -3    0.89    0.43
 -10 -13   3    0.87    0.40
 -10  13   3    0.61    0.44
  10  13  -3    0.40    0.34
  10  13  -3   -0.21    0.43
   9 -13  -3   -0.13    0.26
  -9 -13   3   -0.05    0.29
   9  13  -3   -0.20    0.20
   9  13  -3    0.11    0.38
  -9  13   3   -0.29    0.25
  -8 -13   3   -0.47    0.26
  -8 -13   3    0.51    0.26
   8 -13  -3    0.05    0.23
   8  13  -3    0.49    0.32
  -8  13   3   -0.10    0.26
   8  13  -3    0.40    0.27
  -7 -13   3   -0.07    0.31
  -7 -13   3    0.67    0.32
   7 -13  -3    0.50    0.34
  -7  13   3   -0.02    0.27
   7  13  -3    0.06    0.37
   7  13  -3    0.39    0.25
  -6 -13   3    2.66    0.52
  -6 -13   3    3.07    0.57
   6 -13  -3    4.95    0.64
  -6  13   3    3.12    0.60
   6  13  -3    4.14    0.57
   6  13  -3    2.83    0.64
  -5 -13   3    6.28    0.80
   5 -13  -3    5.15    0.68
  -5 -13   3    6.69    0.70
   5  13  -3    6.22    0.89
   5  13  -3    5.51    0.58
   4 -13  -3    5.64    0.70
  -4 -13   3    4.86    0.71
   4 -13  -3    5.32    0.76
  -4 -13   3    5.03    0.71
   4  13  -3    4.50    0.73
   4  13  -3    4.54    0.56
   3 -13  -3    2.19    0.45
   3 -13  -3    1.50    0.42
  -3 -13   3    1.83    0.47
  -3 -13   3    1.25    0.45
  -3 -13   3    1.31    0.38
   3 -13  -3    1.98    0.15
   3  13  -3    2.53    0.56
   3  13  -3    2.05    0.35
  -2 -13   3    0.08    0.27
  -2 -13   3    0.55    0.28
   2 -13  -3   -0.17    0.22
  -2 -13   3    0.26    0.31
   2 -13  -3    0.28    0.24
   2 -13  -3    0.24    0.11
  -2  13   3    0.33    0.12
   2  13  -3    0.41    0.20
   1 -13  -3    0.31    0.27
  -1 -13   3    0.43    0.21
   1 -13  -3    0.29    0.15
   1 -13  -3    0.13    0.20
  -1 -13   3   -0.13    0.28
  -1 -13   3   -0.15    0.22
  -1  13   3    0.37    0.14
   1  13  -3    0.35    0.18
   0 -13   3   16.92    1.13
   0 -13   3   17.82    1.34
   0 -13  -3   17.77    1.24
   0 -13   3   17.43    1.34
   0 -13  -3   18.27    1.25
   0 -13  -3   16.15    1.01
   0  13  -3   17.72    1.02
   0  13   3   17.70    1.00
   1 -13   3   10.30    1.02
  -1 -13  -3   11.61    0.78
   1 -13   3   13.53    1.08
   1 -13   3   11.04    0.84
  -1 -13  -3   11.15    0.92
  -1 -13  -3   11.25    0.95
  -1  13  -3   12.04    0.74
   1  13   3   11.62    0.77
   2 -13   3    3.11    0.45
  -2 -13  -3    3.04    0.51
  -2 -13  -3    2.68    0.52
   2 -13   3    2.11    0.51
  -2 -13  -3    3.41    0.38
   2 -13   3    2.66    0.53
   2  13   3    2.99    0.42
  -2  13  -3    2.80    0.31
  -3 -13  -3    0.16    0.16
   3 -13   3    0.43    0.27
  -3 -13  -3    0.06    0.22
   3 -13   3    0.82    0.36
   3  13   3    0.03    0.15
  -3  13  -3    0.18    0.11
  -4 -13  -3    0.11    0.20
   4 -13   3    0.25    0.25
   4 -13   3   -0.24    0.23
  -4 -13  -3    0.21    0.23
   4  13   3    0.09    0.19
   4  13   3    0.05    0.25
   5 -13   3   -0.18    0.21
  -5 -13  -3    0.03    0.21
   5 -13   3    0.09    0.26
  -5 -13  -3    0.09    0.15
   5  13   3    0.28    0.20
  -5  13  -3   -0.17    0.27
  -5  13  -3   -0.11    0.10
  -5  13  -3    0.02    0.09
   5  13   3    0.10    0.27
   6 -13   3    2.36    0.49
  -6 -13  -3    2.23    0.42
  -6 -13  -3    1.84    0.43
  -6  13  -3    2.01    0.25
  -6  13  -3    2.28    0.23
   6  13   3    2.69    0.47
  -6  13  -3    2.35    0.54
   6  13   3    1.64    0.44
   7 -13   3    2.86    0.63
  -7 -13  -3    2.91    0.50
  -7  13  -3    3.11    0.25
   7  13   3    3.24    0.56
  -7  13  -3    2.56    0.59
  -7  13  -3    2.39    0.24
   7  13   3    1.59    0.48
  -8 -13  -3    1.50    0.41
  -8 -13  -3    1.85    0.44
   8 -13   3    1.17    0.39
  -8  13  -3    1.17    0.47
   8  13   3    1.63    0.40
  -8  13  -3    1.74    0.18
  -8  13  -3    1.68    0.19
   8  13   3    1.64    0.42
  -9 -13  -3    1.93    0.47
   9 -13   3    1.97    0.52
   9  13   3    2.42    0.53
   9  13   3    0.44    0.35
  -9  13  -3    2.29    0.63
  -9 -14   3   -0.17    0.33
   9 -14  -3    0.11    0.35
  -9  14   3    0.19    0.31
   9  14  -3   -0.25    0.28
   9  14  -3   -0.31    0.41
  -8 -14   3    1.18    0.39
   8 -14  -3    0.70    0.35
   8  14  -3    1.11    0.38
  -8  14   3    0.91    0.47
   8  14  -3    0.23    0.41
  -7 -14   3    0.01    0.28
  -7 -14   3    0.65    0.33
   7 -14  -3    0.41    0.29
   7  14  -3    0.49    0.28
   7  14  -3   -0.05    0.45
  -7  14   3    0.29    0.32
  -6 -14   3   -0.06    0.22
  -6 -14   3   -0.26    0.24
   6 -14  -3    0.22    0.28
   6  14  -3   -0.04    0.24
   6  14  -3   -0.04    0.33
   5 -14  -3    0.32    0.27
  -5 -14   3    0.75    0.35
  -5 -14   3    0.26    0.29
   5  14  -3    1.10    0.46
   4 -14  -3    0.14    0.26
  -4 -14   3    0.12    0.25
   4 -14  -3    0.01    0.21
  -4 -14   3    0.05    0.26
   4  14  -3   -0.12    0.31
   4  14  -3    0.23    0.18
  -3 -14   3    0.09    0.25
  -3 -14   3    0.32    0.21
   3 -14  -3    0.13    0.24
   3 -14  -3    0.36    0.31
  -3 -14   3    0.00    0.30
   3 -14  -3    0.14    0.07
   3  14  -3    0.08    0.16
   2 -14  -3    3.41    0.63
  -2 -14   3    4.63    0.73
  -2 -14   3    3.06    0.51
  -2 -14   3    2.73    0.62
   2 -14  -3    4.01    0.61
   2 -14  -3    3.54    0.34
   2  14  -3    4.07    0.44
  -2  14   3    3.29    0.30
  -1 -14   3    3.39    0.51
  -1 -14   3    2.87    0.57
   1 -14  -3    3.29    0.35
  -1 -14   3    4.12    0.72
   1 -14  -3    3.31    0.59
   1 -14  -3    3.16    0.56
   1  14  -3    3.39    0.43
  -1  14   3    3.39    0.37
   0 -14  -3   -0.03    0.14
   0 -14   3   -0.40    0.19
   0 -14   3   -0.07    0.26
   0 -14  -3    0.80    0.33
   0 -14   3    0.16    0.18
   0 -14  -3    0.30    0.27
   0  14   3    0.14    0.14
   0  14  -3   -0.09    0.13
   1 -14   3    8.52    0.91
  -1 -14  -3    8.29    0.79
   1 -14   3    7.86    0.67
  -1 -14  -3    7.19    0.90
  -1 -14  -3    7.97    0.63
   1 -14   3    8.27    0.85
  -1  14  -3    7.39    0.56
   1  14   3    7.48    0.59
   2 -14   3    1.64    0.45
  -2 -14  -3    3.49    0.56
   2 -14   3    2.13    0.51
   2 -14   3    3.13    0.44
  -2 -14  -3    2.15    0.48
  -2 -14  -3    1.64    0.34
   2  14   3    1.89    0.33
  -2  14  -3    2.49    0.32
   3 -14   3    0.12    0.33
  -3 -14  -3    0.44    0.23
  -3 -14  -3    0.34    0.23
   3 -14   3   -0.03    0.29
  -3  14  -3   -0.14    0.08
   3  14   3   -0.06    0.17
   4 -14   3    0.93    0.38
  -4 -14  -3    1.62    0.35
  -4 -14  -3    1.02    0.33
   4 -14   3    1.81    0.52
  -4  14  -3    2.04    0.28
   4  14   3    1.53    0.36
  -5 -14  -3    1.91    0.35
   5 -14   3    1.21    0.48
  -5 -14  -3    1.35    0.37
  -5  14  -3    1.61    0.22
   5  14   3    1.06    0.43
   5  14   3    1.32    0.41
  -5  14  -3    1.26    0.23
  -5  14  -3    1.10    0.51
   6 -14   3    1.63    0.63
  -6 -14  -3    1.38    0.35
  -6 -14  -3    1.60    0.42
   6 -14   3    1.95    0.51
  -6  14  -3    0.99    0.45
  -6  14  -3    1.67    0.20
   6  14   3    2.57    0.57
   6  14   3    1.53    0.36
  -6  14  -3    1.67    0.22
  -7 -14  -3   -0.43    0.23
   7 -14   3    0.12    0.28
  -7 -14  -3    0.07    0.30
  -7  14  -3   -0.29    0.31
   7  14   3   -0.32    0.38
   7  14   3    0.49    0.27
  -7  14  -3    0.22    0.09
  -7  14  -3   -0.09    0.07
   8 -14   3   -0.29    0.29
  -8 -14  -3    0.05    0.26
   8  14   3   -0.27    0.29
  -8  14  -3    0.36    0.36
   8  14   3    0.07    0.26
  -8 -15   3    0.13    0.36
   8  15  -3   -0.40    0.37
  -8  15   3    0.47    0.39
   8  15  -3   -0.34    0.25
  -7 -15   3    1.69    0.52
   7 -15  -3   -0.10    0.33
  -7 -15   3    0.31    0.43
   7  15  -3    0.56    0.51
   7  15  -3    0.58    0.30
   6 -15  -3    1.52    0.43
  -6 -15   3    1.68    0.41
  -6 -15   3    0.97    0.43
   6  15  -3    0.94    0.36
   6  15  -3    1.95    0.58
  -5 -15   3    0.67    0.34
  -5 -15   3    1.00    0.47
   5 -15  -3    1.13    0.40
   5 -15  -3    1.31    0.37
   5  15  -3    0.67    0.40
   5  15  -3    0.65    0.29
  -4 -15   3    3.72    0.73
   4 -15  -3    4.13    0.74
  -4 -15   3    3.58    0.61
   4 -15  -3    4.21    0.66
  -4 -15   3    2.81    0.59
   4  15  -3    3.85    0.73
   4  15  -3    3.43    0.58
  -3 -15   3    0.16    0.32
  -3 -15   3   -0.24    0.22
   3 -15  -3    0.42    0.32
   3 -15  -3   -0.02    0.25
  -3 -15   3   -0.11    0.23
   3  15  -3   -0.13    0.17
   2 -15  -3    2.53    0.56
  -2 -15   3    1.73    0.66
   2 -15  -3    3.09    0.58
  -2 -15   3    3.90    0.66
  -2 -15   3    2.54    0.51
   2 -15  -3    2.96    0.31
   2  15  -3    2.17    0.37
  -2  15   3    2.30    0.26
   1 -15  -3    7.97    0.85
   1 -15  -3    7.59    0.84
  -1 -15   3    8.32    0.78
  -1 -15   3    8.99    0.94
   1 -15  -3    9.05    0.64
  -1  15   3    8.58    0.60
   1  15  -3    8.54    0.67
   0 -15   3    7.37    1.01
   0 -15  -3    8.35    0.64
   0 -15  -3    6.25    0.85
   0 -15  -3    8.63    0.85
   0 -15   3   10.49    0.79
   0 -15   3    7.30    1.19
   0  15   3    7.84    0.60
   0  15  -3    7.48    0.60
  -1 -15  -3    9.01    0.71
  -1 -15  -3    9.40    0.91
   1 -15   3    8.87    1.11
   1 -15   3   10.71    0.79
  -1 -15  -3    8.37    0.87
  -1  15  -3    8.17    0.61
   1  15   3    8.02    0.65
  -2 -15  -3    2.88    0.60
  -2 -15  -3    1.89    0.45
  -2 -15  -3    3.53    0.49
   2 -15   3    3.76    0.50
   2 -15   3    2.23    0.56
   2  15   3    2.53    0.40
  -2  15  -3    2.96    0.32
   3 -15   3   -0.14    0.26
  -3 -15  -3    0.06    0.21
  -3 -15  -3    0.15    0.19
  -3 -15  -3    0.18    0.29
   3 -15   3   -0.05    0.31
  -3  15  -3   -0.03    0.11
   3  15   3    0.10    0.19
  -4 -15  -3    0.32    0.29
   4 -15   3    0.50    0.39
   4 -15   3    0.33    0.33
  -4 -15  -3   -0.40    0.18
   4  15   3    0.30    0.21
  -4  15  -3    0.29    0.12
  -5 -15  -3   -0.27    0.21
  -5 -15  -3   -0.23    0.27
   5 -15   3   -0.27    0.29
   5 -15   3   -0.06    0.42
   5  15   3   -0.09    0.20
  -5  15  -3   -0.17    0.08
  -5  15  -3   -0.12    0.12
   5  15   3   -0.08    0.33
   6 -15   3    2.60    0.60
  -6 -15  -3    2.45    0.48
  -6 -15  -3    3.02    0.50
   6 -15   3    3.96    0.79
   6  15   3    2.54    0.52
  -6  15  -3    2.77    0.24
  -6  15  -3    2.76    0.69
   7 -15   3    0.95    0.63
   7 -15   3    0.83    0.44
  -7 -15  -3    0.39    0.31
  -7 -15  -3    1.40    0.42
   7  15   3    0.56    0.29
  -7  15  -3    1.47    0.48
   7  15   3   -0.46    0.35
   7 -16  -3   -0.24    0.28
  -7 -16   3    0.59    0.36
   7  16  -3    0.43    0.46
   7  16  -3    0.58    0.30
   6 -16  -3    2.17    0.62
   6 -16  -3    0.91    0.42
  -6 -16   3    0.80    0.46
  -6 -16   3    0.70    0.39
   6  16  -3    0.56    0.32
   6  16  -3    0.30    0.37
  -5 -16   3   -0.22    0.30
   5 -16  -3    0.34    0.42
   5 -16  -3   -0.07    0.27
  -5 -16   3    0.02    0.30
  -5 -16   3    0.04    0.44
   5  16  -3    0.21    0.25
   5  16  -3   -0.21    0.36
  -4 -16   3    0.80    0.47
   4 -16  -3    0.92    0.43
   4 -16  -3    0.78    0.34
  -4 -16   3    1.84    0.50
  -4 -16   3    0.94    0.38
   4  16  -3    1.50    0.34
   3 -16  -3    0.20    0.28
  -3 -16   3   -0.15    0.34
  -3 -16   3    0.33    0.34
   3 -16  -3    0.58    0.39
  -3 -16   3    0.24    0.27
   3  16  -3   -0.06    0.21
   2 -16  -3    7.02    0.51
  -2 -16   3    5.93    0.89
  -2 -16   3    6.35    0.71
   2 -16  -3    6.94    0.87
  -2 -16   3    5.03    0.86
   2 -16  -3    6.35    0.92
   2  16  -3    6.89    0.62
  -2  16   3    6.39    0.46
  -1 -16   3    0.89    0.47
   1 -16  -3    1.18    0.28
   1 -16  -3    1.19    0.36
   1 -16  -3    0.62    0.37
  -1 -16   3    1.25    0.47
  -1 -16   3    0.19    0.24
   1  16  -3    0.55    0.27
  -1  16   3    1.21    0.24
   0 -16   3    2.07    0.56
   0 -16   3    1.45    0.36
   0 -16   3    1.83    0.57
   0 -16  -3    0.64    0.25
   0 -16  -3    1.46    0.45
   0 -16  -3    1.49    0.37
   0  16   3    1.21    0.28
   0  16  -3    1.09    0.27
  -1 -16  -3    0.95    0.33
   1 -16   3    1.09    0.49
  -1 -16  -3    0.52    0.23
   1 -16   3    0.12    0.34
  -1 -16  -3    0.71    0.34
  -1  16  -3    0.61    0.20
   1  16   3    0.50    0.21
   2 -16   3   -0.12    0.32
   2 -16   3    0.63    0.46
  -2 -16  -3    0.30    0.29
   2 -16   3    0.17    0.18
  -2 -16  -3    0.06    0.21
  -2 -16  -3   -0.43    0.28
  -2  16  -3    0.22    0.14
   2  16   3    0.60    0.22
   3 -16   3   -0.12    0.25
  -3 -16  -3    1.14    0.48
  -3 -16  -3    0.51    0.27
  -3 -16  -3    1.85    0.44
   3 -16   3    0.08    0.38
  -3  16  -3    0.80    0.20
   3  16   3    0.93    0.28
   4 -16   3   -0.27    0.36
  -4 -16  -3    0.34    0.26
  -4 -16  -3    0.10    0.29
   4 -16   3   -0.06    0.28
   4  16   3    0.04    0.22
  -4  16  -3   -0.02    0.10
   5 -16   3   -0.15    0.29
  -5 -16  -3   -0.22    0.26
   5 -16   3   -0.56    0.38
  -5  16  -3    0.00    0.11
  -5  16  -3   -0.12    0.07
   5  16   3    0.02    0.20
   6 -16   3   -0.33    0.36
  -6 -16  -3   -0.27    0.28
   6 -16   3   -0.14    0.48
  -6 -16  -3    0.04    0.27
  -6  16  -3   -0.16    0.05
   6  16   3    0.47    0.27
   6  16   3    0.39    0.39
  -5 -17   3    2.05    0.58
   5 -17  -3    2.22    0.56
  -5 -17   3    2.11    0.53
   5 -17  -3    1.77    0.52
  -5 -17   3    1.23    0.63
   5  17  -3    1.77    0.43
  -4 -17   3    0.55    0.37
  -4 -17   3    0.75    0.47
   4 -17  -3    1.48    0.45
   4 -17  -3   -0.47    0.33
  -4 -17   3    1.27    0.55
   4  17  -3    1.63    0.38
  -3 -17   3    0.06    0.34
  -3 -17   3   -0.16    0.39
   3 -17  -3   -0.26    0.34
  -3 -17   3    0.35    0.27
   3 -17  -3   -0.22    0.32
   3  17  -3    0.09    0.22
  -2 -17   3    2.65    0.51
   2 -17  -3    3.51    0.36
   2 -17  -3    2.97    0.64
  -2 -17   3    1.91    0.60
   2 -17  -3    3.15    0.63
  -2 -17   3    3.28    0.70
   2  17  -3    2.88    0.46
   1 -17  -3    1.42    0.28
  -1 -17   3    0.98    0.47
   1 -17  -3    1.15    0.45
  -1 -17   3    1.08    0.50
  -1 -17   3    1.50    0.39
   1 -17  -3    0.72    0.41
   1  17  -3    1.09    0.30
   0 -17  -3    2.17    0.39
   0 -17   3    2.56    0.47
   0 -17  -3    2.09    0.51
   0 -17  -3    2.10    0.54
   0 -17   3    1.84    0.55
   0 -17   3    2.48    0.61
   0  17  -3    2.10    0.36
   0  17   3    1.90    0.32
   1 -17   3    0.59    0.44
   1 -17   3   -0.07    0.23
  -1 -17  -3   -0.06    0.24
  -1 -17  -3    0.27    0.32
  -1 -17  -3    0.01    0.31
   1 -17   3    0.27    0.37
  -1  17  -3   -0.14    0.15
   1  17   3    0.38    0.23
   2 -17   3    0.06    0.35
  -2 -17  -3    0.87    0.36
  -2 -17  -3    0.51    0.38
   2 -17   3    0.28    0.37
   2 -17   3    0.24    0.22
  -2 -17  -3   -0.13    0.22
   2  17   3   -0.15    0.19
  -2  17  -3   -0.20    0.12
   3 -17   3    0.36    0.44
  -3 -17  -3    0.06    0.27
  -3 -17  -3    0.24    0.43
   3 -17   3    0.74    0.50
  -3 -17  -3   -0.14    0.25
   3  17   3    0.67    0.32
  -3  17  -3   -0.26    0.11
  -4 -17  -3   -0.47    0.29
   4 -17   3    0.24    0.49
  -4 -17  -3    0.02    0.25
   4 -17   3    0.16    0.32
  -4 -17  -3    0.53    0.50
   4  17   3    0.25    0.24
  -5 -17  -3    0.19    0.34
   5 -17   3   -0.03    0.38
  -5 -17  -3    0.33    0.36
   5 -17   3    0.61    0.52
   5  17   3    0.12    0.24
  -5  17  -3   -0.07    0.08
  -5  17  -3    0.41    0.13
  -3 -18   3    0.41    0.46
   3 -18  -3    0.18    0.45
  -3 -18   3   -0.23    0.33
   3 -18  -3    0.25    0.38
  -3 -18   3    0.06    0.51
   3  18  -3   -0.06    0.26
  -2 -18   3    0.10    0.48
   2 -18  -3    0.71    0.44
   2 -18  -3    0.00    0.16
  -2 -18   3    0.60    0.46
  -2 -18   3   -0.01    0.29
   2 -18  -3   -0.09    0.36
   2  18  -3   -0.14    0.22
  -2  18   3    0.23    0.12
   1 -18  -3    0.25    0.42
  -1 -18   3    0.22    0.52
  -1 -18   3    0.88    0.46
   1 -18  -3    0.93    0.40
  -1 -18   3    0.50    0.33
   1 -18  -3    0.79    0.26
   1  18  -3    0.69    0.25
   0 -18   3   -0.71    0.40
   0 -18  -3   -0.10    0.32
   0 -18  -3    0.08    0.35
   0 -18  -3   -0.07    0.22
   0 -18   3   -0.34    0.41
   0 -18   3   -0.16    0.26
   0  18  -3    0.12    0.20
   0  18   3    0.18    0.13
  -1 -18  -3    0.15    0.38
   1 -18   3    0.75    0.44
   1 -18   3    0.32    0.29
   1 -18   3   -0.46    0.39
  -1 -18  -3    0.03    0.31
   1  18   3    0.03    0.14
  -1  18  -3   -0.14    0.13
  -2 -18  -3   -0.40    0.31
  -2 -18  -3    0.72    0.42
   2 -18   3    0.41    0.44
   2 -18   3    0.40    0.51
   2 -18   3    0.41    0.24
  -2  18  -3   -0.22    0.12
   2  18   3    0.28    0.21
  -3 -18  -3    0.73    0.40
   3 -18   3    0.14    0.41
  -3 -18  -3    0.40    0.36
   3 -18   3    0.27    0.43
  -3 -18  -3    1.52    0.59
  -3  18  -3   -0.15    0.11
   3  18   3    0.12    0.24
 -13   0   4   -0.08    0.25
 -13   0   4    0.00    0.28
  13   0  -4    0.16    0.28
 -12   0   4    0.44    0.27
  12   0  -4    0.76    0.28
 -12   0   4    1.22    0.38
 -11   0   4    0.78    0.29
  11   0  -4    0.66    0.25
  11   0  -4    1.01    0.31
 -11   0   4    1.29    0.30
  10   0  -4    1.54    0.30
  10   0  -4    1.37    0.31
 -10   0   4    1.63    0.34
   9   0  -4    1.68    0.33
  -9   0   4    1.74    0.31
   9   0  -4    2.27    0.33
  -9   0   4    1.65    0.33
  -8   0   4   43.08    2.20
   8   0  -4   45.37    2.25
   8   0  -4   40.77    2.13
  -8   0   4   41.54    2.18
   7   0  -4   11.16    0.69
  -7   0   4   10.54    0.72
  -7   0   4   11.42    0.74
   7   0  -4   11.80    0.77
   6   0  -4    8.19    0.57
  -6   0   4    7.46    0.55
   6   0  -4    8.33    0.52
  -5   0   4   15.34    0.85
  -5   0   4   14.99    0.87
   5   0  -4   14.62    0.86
   5   0  -4   15.40    0.82
  -4   0   4    0.52    0.12
   4   0  -4    0.32    0.10
   4   0  -4    0.34    0.10
  -4   0   4    0.41    0.13
  -3   0   4   37.27    1.93
   3   0  -4   37.30    1.91
  -3   0   4   41.28    1.89
   3   0  -4   42.48    1.91
  -2   0   4   14.06    0.80
   2   0  -4   14.67    0.80
   2   0  -4   15.29    0.80
  -2   0   4   14.87    0.73
  -1   0   4   23.09    1.05
   1   0  -4   20.25    1.13
  -1   0   4   20.88    1.13
   1   0  -4   23.76    1.07
   0   0  -4    3.33    0.23
   0   0  -4    2.48    0.26
   0   0  -4    3.48    0.23
   0   0   4    4.21    0.22
   0   0   4    3.59    0.22
  -1   0  -4   34.48    1.65
   1   0   4   35.46    1.63
  -2   0  -4  113.41    5.05
   2   0   4  113.36    5.02
  -2   0  -4  103.22    5.10
   3   0   4   10.41    0.67
  -3   0  -4   11.30    0.63
  -3   0  -4   11.05    0.66
  -4   0  -4  477.04   24.46
   4   0   4  512.29   24.52
  -5   0  -4    4.62    0.39
   5   0   4    5.22    0.44
   5   0   4    4.08    0.35
  -5   0  -4    4.69    0.39
   6   0   4    2.08    0.30
  -6   0  -4    2.87    0.37
   6   0   4    2.76    0.39
  -6   0  -4    2.77    0.35
   7   0   4   46.08    2.50
  -7   0  -4   50.11    2.45
   7   0   4   47.59    2.44
  -7   0  -4   49.75    2.49
  -8   0  -4    5.04    0.63
  -8   0  -4    5.38    0.52
   8   0   4    4.92    0.51
   8   0   4    4.57    0.47
  -9   0  -4   77.96    3.88
   9   0   4   79.54    3.93
  -9   0  -4   83.10    4.12
   9   0   4   77.48    4.00
 -10   0  -4    6.63    0.60
  10   0   4    5.93    0.62
  10   0   4    5.53    0.63
 -10   0  -4    6.81    0.67
  11   0   4    5.23    0.66
 -11   0  -4    4.26    0.57
 -11   0  -4    4.52    0.64
  11   0   4    4.46    0.66
  12   0   4    0.84    0.33
 -12   0  -4    0.54    0.29
 -12   0  -4    0.30    0.31
  12   0   4    0.64    0.29
 -13   0  -4   -0.26    0.35
  13   0   4   -0.44    0.22
  13   0   4   -0.04    0.30
 -13   0  -4    0.22    0.28
  13  -1  -4    0.96    0.29
  13  -1  -4    1.04    0.33
 -13  -1   4    1.28    0.36
 -13  -1   4    1.18    0.43
 -13   1   4    1.11    0.36
  13   1  -4    1.16    0.31
  13   1  -4    1.17    0.42
 -13   1   4    0.92    0.38
 -12  -1   4    0.11    0.23
 -12  -1   4    0.20    0.23
  12  -1  -4    0.22    0.26
  12  -1  -4    0.08    0.19
 -12   1   4   -0.02    0.22
  12   1  -4    0.18    0.30
 -12   1   4   -0.27    0.24
  12   1  -4   -0.25    0.20
 -11  -1   4    1.11    0.32
  11  -1  -4    1.84    0.41
 -11  -1   4    1.05    0.34
  11  -1  -4    1.25    0.30
  11   1  -4    1.84    0.37
 -11   1   4    1.65    0.35
  11   1  -4    0.86    0.29
 -10  -1   4    0.77    0.27
  10  -1  -4    0.36    0.18
  10  -1  -4    0.75    0.25
 -10  -1   4    0.51    0.23
 -10   1   4    0.81    0.26
 -10   1   4    0.32    0.20
  10   1  -4    1.06    0.30
  10   1  -4    0.35    0.19
  -9  -1   4    0.44    0.18
  -9  -1   4    0.50    0.21
   9  -1  -4    0.43    0.20
   9  -1  -4    0.50    0.17
  -9   1   4    0.57    0.20
   9   1  -4    0.36    0.21
   9   1  -4    0.42    0.19
  -9   1   4    0.36    0.17
  -8  -1   4    9.84    0.70
   8  -1  -4    8.80    0.63
   8  -1  -4   10.22    0.73
  -8  -1   4    9.82    0.71
   8   1  -4   10.46    0.76
  -8   1   4   10.96    0.69
   8   1  -4   10.47    0.69
  -8   1   4    9.14    0.70
   7  -1  -4    1.83    0.30
  -7  -1   4    1.73    0.29
  -7  -1   4    1.70    0.28
   7   1  -4    1.36    0.24
   7   1  -4    1.80    0.31
  -7   1   4    1.85    0.28
  -7   1   4    1.91    0.29
   6  -1  -4    8.19    0.51
   6  -1  -4    8.13    0.57
  -6  -1   4    7.87    0.58
  -6  -1   4    8.65    0.57
  -6   1   4    7.72    0.55
  -6   1   4    8.59    0.57
   6   1  -4    9.21    0.62
   6   1  -4    8.58    0.55
   5  -1  -4    0.37    0.13
   5  -1  -4    0.55    0.12
  -5  -1   4    0.33    0.12
  -5  -1   4    0.33    0.14
   5   1  -4    0.39    0.15
   5   1  -4    0.29    0.11
  -5   1   4    0.22    0.11
  -5   1   4    0.37    0.15
   4  -1  -4   65.62    3.00
   4  -1  -4   64.98    3.02
  -4  -1   4   64.87    3.03
   4   1  -4   64.70    3.03
   4   1  -4   65.00    3.06
  -4   1   4   59.28    3.02
  -4   1   4   64.56    3.01
  -3  -1   4    0.03    0.06
   3  -1  -4    0.09    0.07
  -3  -1   4    0.00    0.07
   3  -1  -4    0.05    0.06
   3   1  -4    0.01    0.06
  -3   1   4    0.04    0.07
   3   1  -4    0.08    0.08
  -2  -1   4    6.00    0.43
   2  -1  -4    5.46    0.39
  -2  -1   4    6.99    0.39
  -2   1   4    6.00    0.41
   2   1  -4    6.29    0.43
  -2   1   4    7.29    0.35
   2   1  -4    6.48    0.46
   1  -1  -4   -0.01    0.04
  -1  -1   4    0.04    0.06
   1  -1  -4    0.03    0.03
  -1  -1   4   -0.06    0.06
  -1   1   4    0.01    0.02
   1   1  -4    0.04    0.07
   1   1  -4    0.09    0.09
  -1   1   4    0.04    0.02
   0  -1  -4   12.84    0.64
   0  -1   4   13.15    0.70
   0  -1  -4   14.17    0.63
   0  -1   4   14.10    0.71
   0   1  -4   13.03    0.71
   0   1  -4   13.42    0.72
   0   1  -4   12.19    0.75
  -1  -1  -4   52.83    2.47
  -1  -1  -4   53.38    2.57
   1  -1   4   57.24    2.53
  -1   1  -4   53.31    2.55
   1   1   4   53.48    2.46
  -2  -1  -4   11.14    0.55
  -2  -1  -4   10.68    0.62
   2   1   4    9.12    0.61
   2   1   4   10.23    0.53
  -2   1  -4   10.47    0.59
  -2   1  -4    9.01    0.60
  -3  -1  -4   50.79    2.44
  -3  -1  -4   50.03    2.39
   3   1   4   51.27    2.38
   3   1   4   48.80    2.47
  -3   1  -4   50.44    2.45
  -3   1  -4   51.12    2.43
  -4  -1  -4   74.81    3.51
   4  -1   4   75.30    3.48
  -4  -1  -4   72.28    3.47
  -4   1  -4   77.07    3.52
  -4   1  -4   69.86    3.51
  -5  -1  -4    1.64    0.27
   5  -1   4    1.66    0.24
  -5  -1  -4    1.55    0.23
   5  -1   4    1.53    0.28
  -5   1  -4    1.12    0.23
   5   1   4    1.12    0.24
  -5   1  -4    1.67    0.25
   6  -1   4    2.53    0.38
   6  -1   4    3.03    0.32
  -6  -1  -4    3.14    0.38
  -6  -1  -4    3.25    0.34
   6   1   4    3.36    0.43
   6   1   4    3.20    0.32
  -6   1  -4    3.19    0.40
  -6   1  -4    3.06    0.33
  -7  -1  -4   13.42    0.86
  -7  -1  -4   13.23    0.86
   7  -1   4   13.29    0.92
   7  -1   4   12.64    0.84
   7   1   4   12.96    0.90
  -7   1  -4   14.23    0.91
  -7   1  -4   13.62    0.85
   7   1   4   13.17    0.84
   8  -1   4    0.93    0.25
  -8  -1  -4    1.04    0.27
  -8  -1  -4    0.97    0.26
   8  -1   4    1.12    0.27
   8   1   4    0.99    0.28
  -8   1  -4    0.52    0.19
  -8   1  -4    0.73    0.26
   8   1   4    0.84    0.25
  -9  -1  -4   13.18    0.94
   9  -1   4   12.16    0.90
  -9  -1  -4   13.06    0.90
   9  -1   4   12.35    0.96
   9   1   4   13.23    0.93
  -9   1  -4   13.61    0.89
   9   1   4   12.19    0.97
  -9   1  -4   14.65    1.01
  10  -1   4    0.04    0.21
 -10  -1  -4   -0.25    0.19
  10  -1   4   -0.09    0.21
 -10  -1  -4    0.15    0.20
  10   1   4    0.05    0.18
  10   1   4    0.08    0.19
 -10   1  -4    0.09    0.23
 -10   1  -4    0.49    0.24
 -11  -1  -4    1.90    0.39
 -11  -1  -4    1.77    0.41
  11  -1   4    0.82    0.33
  11  -1   4    1.30    0.38
 -11   1  -4    1.26    0.32
 -11   1  -4    0.95    0.35
  11   1   4    1.54    0.45
 -12  -1  -4    0.06    0.27
  12  -1   4    0.07    0.25
  12  -1   4    0.33    0.29
  12   1   4    0.01    0.19
 -12   1  -4   -0.09    0.25
  12   1   4    0.27    0.28
 -12   1  -4   -0.31    0.26
 -13  -1  -4    0.66    0.33
 -13  -1  -4    0.56    0.35
  13  -1   4    0.36    0.35
  13   1   4    1.31    0.37
 -13   1  -4    0.15    0.28
  13   1   4    0.52    0.34
 -13   1  -4    0.66    0.45
 -13  -2   4    1.33    0.43
 -13  -2   4    0.92    0.34
  13  -2  -4    1.23    0.38
  13  -2  -4    1.09    0.30
  13   2  -4    2.06    0.52
  13   2  -4    1.42    0.37
 -13   2   4    0.63    0.34
 -13   2   4    1.14    0.35
 -12  -2   4    0.48    0.27
 -12  -2   4    0.39    0.26
  12  -2  -4    0.46    0.22
  12  -2  -4    0.26    0.26
 -12   2   4    0.06    0.25
 -12   2   4    0.33    0.25
  12   2  -4    0.99    0.39
  12   2  -4    0.43    0.29
  11  -2  -4    5.52    0.59
 -11  -2   4    4.39    0.60
  11  -2  -4    4.97    0.48
 -11  -2   4    3.98    0.57
 -11   2   4    5.20    0.66
 -11   2   4    4.42    0.60
  11   2  -4    4.97    0.53
  11   2  -4    5.14    0.69
  10  -2  -4    3.01    0.46
  10  -2  -4    2.79    0.36
 -10  -2   4    3.25    0.47
 -10  -2   4    2.35    0.41
  10   2  -4    2.53    0.47
 -10   2   4    3.03    0.48
  10   2  -4    2.44    0.39
 -10   2   4    2.58    0.38
   9  -2  -4    0.14    0.19
   9  -2  -4    0.00    0.12
  -9  -2   4    0.09    0.14
  -9  -2   4    0.15    0.15
   9   2  -4   -0.03    0.15
  -9   2   4   -0.02    0.16
   9   2  -4   -0.17    0.11
  -9   2   4   -0.09    0.11
  -8  -2   4   26.07    1.40
   8  -2  -4   23.04    1.28
   8  -2  -4   26.89    1.41
  -8  -2   4   21.97    1.38
  -8   2   4   23.70    1.39
  -8   2   4   25.90    1.34
   8   2  -4   23.86    1.44
   8   2  -4   24.32    1.35
   7  -2  -4    3.54    0.31
  -7  -2   4    3.18    0.35
   7  -2  -4    3.13    0.40
  -7  -2   4    3.82    0.40
   7   2  -4    4.44    0.44
  -7   2   4    3.23    0.32
   7   2  -4    4.29    0.38
  -7   2   4    4.38    0.39
  -6  -2   4   20.02    1.12
   6  -2  -4   19.95    1.03
  -6  -2   4   20.38    1.16
   6  -2  -4   21.01    1.12
   6   2  -4   21.11    1.18
   6   2  -4   20.63    1.10
  -6   2   4   18.35    1.07
  -6   2   4   19.89    1.11
  -5  -2   4   -0.06    0.08
   5  -2  -4    0.18    0.10
  -5  -2   4    0.02    0.09
   5  -2  -4    0.05    0.07
  -5   2   4    0.02    0.09
  -5   2   4    0.03    0.06
   5   2  -4    0.01    0.11
   4  -2  -4    2.09    0.18
  -4  -2   4    2.54    0.24
   4  -2  -4    2.09    0.22
  -4  -2   4    2.34    0.31
   4   2  -4    2.05    0.27
  -4   2   4    2.59    0.23
  -4   2   4    2.28    0.22
   4   2  -4    2.06    0.23
  -3  -2   4    0.28    0.12
  -3  -2   4    0.43    0.12
   3  -2  -4    0.60    0.11
   3  -2  -4    0.69    0.11
   3   2  -4    0.61    0.14
  -3   2   4    0.28    0.08
   3   2  -4    0.47    0.13
  -3   2   4    0.64    0.11
   2  -2  -4    5.31    0.29
  -2  -2   4    5.31    0.36
   2  -2  -4    4.75    0.33
  -2  -2   4    4.30    0.37
  -2   2   4    5.17    0.29
  -2   2   4    5.39    0.44
   2   2  -4    4.88    0.37
   1  -2  -4   18.56    0.83
  -1  -2   4   17.59    0.94
   1  -2  -4   16.84    0.92
  -1  -2   4   17.39    0.98
   1   2  -4   18.37    0.97
   1   2  -4   18.40    0.98
   0  -2   4    6.69    0.43
   0  -2   4    5.43    0.42
   0  -2  -4    5.76    0.38
   0   2  -4    6.16    0.42
   0   2  -4    5.93    0.42
   0   2  -4    6.22    0.43
  -1  -2  -4   10.44    0.49
  -1  -2  -4    9.93    0.58
  -1   2  -4    9.66    0.60
  -1   2  -4    8.48    0.59
   1   2   4   10.37    0.49
  -2  -2  -4   36.59    1.81
  -2  -2  -4   38.66    1.74
   2   2   4   37.50    1.74
  -2   2  -4   36.35    1.83
   2   2   4   34.78    1.83
  -3  -2  -4    4.25    0.36
   3  -2   4    4.83    0.35
  -3  -2  -4    4.98    0.32
   3   2   4    4.60    0.32
  -3   2  -4    4.34    0.36
   3   2   4    4.99    0.40
  -3   2  -4    4.40    0.37
  -4  -2  -4   41.92    2.01
   4  -2   4   41.56    2.04
  -4  -2  -4   40.77    2.05
  -4   2  -4   40.64    2.05
   4   2   4   40.83    2.01
  -4   2  -4   41.79    2.09
   4   2   4   41.87    2.10
  -5  -2  -4   31.89    1.58
  -5  -2  -4   30.74    1.61
   5  -2   4   31.96    1.60
  -5   2  -4   29.17    1.64
  -5   2  -4   31.45    1.60
   5   2   4   29.81    1.65
  -6  -2  -4   13.58    0.85
   6  -2   4   13.59    0.84
  -6  -2  -4   14.25    0.84
  -6   2  -4   14.01    0.84
   6   2   4   13.15    0.90
  -6   2  -4   13.15    0.89
  -7  -2  -4    4.26    0.44
  -7  -2  -4    4.12    0.41
   7  -2   4    4.29    0.41
  -7   2  -4    4.32    0.47
   7   2   4    4.10    0.41
  -7   2  -4    4.51    0.42
   7   2   4    4.42    0.55
   8  -2   4    4.48    0.50
   8  -2   4    4.63    0.47
  -8  -2  -4    5.12    0.49
  -8  -2  -4    4.71    0.49
   8   2   4    5.19    0.49
   8   2   4    5.13    0.55
  -8   2  -4    4.08    0.57
  -8   2  -4    5.19    0.48
   9  -2   4    0.10    0.19
  -9  -2  -4    0.16    0.18
  -9  -2  -4   -0.18    0.16
   9  -2   4   -0.11    0.15
  -9   2  -4   -0.17    0.18
   9   2   4   -0.06    0.14
  -9   2  -4    0.03    0.15
   9   2   4   -0.13    0.17
  10  -2   4   23.28    1.49
 -10  -2  -4   22.69    1.41
 -10  -2  -4   23.07    1.46
  10  -2   4   24.72    1.48
  10   2   4   23.77    1.53
 -10   2  -4   22.77    1.53
 -10   2  -4   25.09    1.41
  10   2   4   23.64    1.48
  11  -2   4    1.31    0.36
 -11  -2  -4    1.08    0.32
 -11  -2  -4    0.91    0.33
  11   2   4    1.43    0.37
 -11   2  -4    1.50    0.32
 -11   2  -4    1.34    0.38
  11   2   4    1.34    0.41
 -12  -2  -4    0.45    0.32
 -12  -2  -4    0.80    0.34
  12  -2   4    0.53    0.30
 -12   2  -4    0.33    0.26
 -12   2  -4    0.93    0.37
  12   2   4    0.30    0.26
  12   2   4    0.86    0.34
 -13  -2  -4   -0.31    0.29
  13  -2   4    0.82    0.39
 -13   2  -4   -0.47    0.32
 -13   2  -4   -0.19    0.28
  13   2   4   -0.05    0.24
  13   2   4   -0.28    0.32
 -13  -3   4   -0.38    0.26
  13  -3  -4   -0.15    0.18
  13  -3  -4   -0.12    0.27
 -13  -3   4    0.13    0.28
 -13   3   4    0.12    0.22
  13   3  -4    0.10    0.33
  13   3  -4    0.14    0.26
 -13   3   4   -0.34    0.27
 -12  -3   4    0.21    0.26
  12  -3  -4    0.01    0.17
 -12  -3   4    0.45    0.28
  12  -3  -4    0.28    0.26
  12   3  -4   -0.27    0.25
  12   3  -4    0.67    0.29
 -12   3   4    0.03    0.19
 -12   3   4    0.23    0.27
 -11  -3   4    1.30    0.33
  11  -3  -4    1.43    0.29
 -11  -3   4    2.03    0.40
 -11   3   4    1.71    0.31
 -11   3   4    1.29    0.37
  11   3  -4    1.30    0.34
  11   3  -4    1.29    0.37
 -10  -3   4    0.15    0.22
 -10  -3   4    0.23    0.23
  10  -3  -4    0.00    0.12
  10  -3  -4    0.13    0.20
  10   3  -4    0.39    0.21
 -10   3   4   -0.02    0.14
  10   3  -4    0.29    0.22
 -10   3   4   -0.36    0.17
  -9  -3   4    5.38    0.52
   9  -3  -4    3.92    0.51
   9  -3  -4    5.16    0.42
  -9  -3   4    5.41    0.54
  -9   3   4    5.11    0.45
  -9   3   4    5.42    0.53
   9   3  -4    4.44    0.49
   9   3  -4    4.34    0.60
   8  -3  -4    1.25    0.21
   8  -3  -4    0.97    0.26
  -8  -3   4    0.94    0.24
  -8  -3   4    1.07    0.27
   8   3  -4    1.23    0.27
   8   3  -4    1.24    0.29
  -8   3   4    0.84    0.18
  -8   3   4    1.18    0.28
   7  -3  -4    0.01    0.07
   7  -3  -4   -0.09    0.11
  -7  -3   4    0.20    0.17
  -7  -3   4    0.05    0.12
   7   3  -4   -0.32    0.11
   7   3  -4    0.05    0.12
  -7   3   4    0.17    0.10
  -7   3   4    0.22    0.15
  -6  -3   4    3.81    0.35
  -6  -3   4    3.15    0.35
   6  -3  -4    3.36    0.26
   6  -3  -4    2.86    0.31
  -6   3   4    3.23    0.28
  -6   3   4    2.30    0.33
   6   3  -4    3.45    0.44
   6   3  -4    3.45    0.34
  -5  -3   4   15.73    0.96
   5  -3  -4   18.27    0.94
  -5  -3   4   16.74    1.00
   5  -3  -4   16.42    0.84
  -5   3   4   15.63    0.88
  -5   3   4   16.71    0.95
   5   3  -4   17.66    0.95
   5   3  -4   18.18    1.04
   4  -3  -4    4.81    0.33
   4  -3  -4    4.27    0.27
  -4  -3   4    3.32    0.37
  -4  -3   4    4.45    0.37
  -4   3   4    3.87    0.33
   4   3  -4    4.50    0.40
   4   3  -4    4.10    0.35
  -4   3   4    3.98    0.33
   3  -3  -4    1.00    0.13
  -3  -3   4    0.94    0.20
  -3  -3   4    0.84    0.18
   3   3  -4    0.70    0.19
   3   3  -4    0.99    0.18
  -3   3   4    0.97    0.15
  -3   3   4    1.12    0.15
   2  -3  -4   16.47    0.81
   2  -3  -4   15.63    0.83
  -2  -3   4   15.84    0.90
  -2  -3   4   15.89    0.92
   2   3  -4   16.55    0.91
  -2   3   4   16.89    0.85
   1  -3  -4    7.84    0.47
  -1  -3   4    7.72    0.54
  -1  -3   4    8.50    0.54
   1  -3  -4    8.56    0.43
   1   3  -4    7.67    0.55
   1   3  -4    8.82    0.55
   0  -3  -4    4.13    0.23
   0  -3  -4    3.87    0.29
   0  -3   4    3.92    0.34
   0  -3   4    3.65    0.34
   0  -3   4    4.25    0.35
   0   3  -4    4.14    0.34
   0   3  -4    4.08    0.35
   0   3  -4    4.71    0.37
  -1  -3  -4   13.80    0.66
   1  -3   4   12.90    0.79
   1  -3   4   13.66    0.77
  -1  -3  -4   13.17    0.72
   1   3   4   12.96    0.74
  -1   3  -4   12.90    0.77
  -1   3  -4   11.83    0.77
   1   3   4   13.12    0.64
  -2  -3  -4    3.68    0.25
   2  -3   4    3.29    0.31
  -2  -3  -4    3.90    0.31
   2   3   4    3.98    0.27
  -2   3  -4    3.79    0.33
   2   3   4    3.55    0.32
  -2   3  -4    4.01    0.35
  -3  -3  -4    5.48    0.35
   3  -3   4    6.17    0.43
  -3  -3  -4    4.66    0.39
   3   3   4    5.39    0.37
   3   3   4    5.37    0.43
  -3   3  -4    5.21    0.41
  -3   3  -4    5.34    0.44
   4  -3   4    3.81    0.34
  -4  -3  -4    3.42    0.34
  -4  -3  -4    3.95    0.31
  -4   3  -4    3.71    0.37
   4   3   4    3.02    0.29
   4   3   4    3.81    0.37
  -4   3  -4    3.78    0.35
  -5  -3  -4    1.55    0.23
  -5  -3  -4    1.69    0.28
   5  -3   4    1.51    0.25
  -5   3  -4    1.51    0.25
  -5   3  -4    2.08    0.34
   5   3   4    1.46    0.23
   5   3   4    1.88    0.32
  -6  -3  -4    7.59    0.55
   6  -3   4    7.26    0.57
  -6  -3  -4    6.95    0.57
  -6   3  -4    8.38    0.64
  -6   3  -4    8.41    0.56
   6   3   4    7.66    0.62
  -7  -3  -4   19.95    1.21
   7  -3   4   22.06    1.25
  -7   3  -4   21.57    1.34
  -7   3  -4   22.18    1.21
   7   3   4   21.22    1.25
   7   3   4   22.20    1.32
   8  -3   4    9.13    0.79
  -8  -3  -4    8.77    0.70
  -8  -3  -4    9.36    0.69
   8   3   4    9.79    0.73
  -8   3  -4    8.63    0.65
   8   3   4    8.58    0.75
  -8   3  -4    9.23    0.78
  -9  -3  -4    3.60    0.49
   9  -3   4    2.87    0.46
  -9  -3  -4    2.70    0.43
   9   3   4    2.69    0.51
   9   3   4    2.56    0.44
  -9   3  -4    3.03    0.52
 -10  -3  -4    4.46    0.56
  10  -3   4    4.21    0.56
  10   3   4    3.72    0.54
 -10   3  -4    4.29    0.52
 -10   3  -4    4.01    0.63
  10   3   4    3.52    0.59
  11  -3   4    0.55    0.28
 -11  -3  -4    0.60    0.27
 -11  -3  -4    0.41    0.22
  11   3   4    0.60    0.32
 -11   3  -4    0.43    0.33
 -11   3  -4    0.71    0.29
  11   3   4    0.49    0.31
 -12  -3  -4   -0.03    0.26
  12  -3   4    0.13    0.28
 -12  -3  -4   -0.13    0.27
 -12   3  -4   -0.07    0.20
  12   3   4   -0.18    0.26
 -12   3  -4   -0.19    0.30
  12   3   4    0.09    0.28
  13  -3   4    0.91    0.36
 -13  -3  -4    0.84    0.47
  13   3   4    0.44    0.31
  13   3   4    0.88    0.42
 -13   3  -4    0.72    0.43
 -13   3  -4    0.36    0.32
  13  -4  -4    0.03    0.17
 -13  -4   4   -0.51    0.32
 -13  -4   4    0.05    0.28
  13  -4  -4    0.29    0.28
  13   4  -4   -0.04    0.34
  13   4  -4    0.44    0.26
 -13   4   4   -0.27    0.19
 -13   4   4   -0.61    0.25
  12  -4  -4   -0.37    0.20
  12  -4  -4    0.11    0.14
 -12  -4   4    0.32    0.25
 -12  -4   4    0.29    0.29
 -12   4   4   -0.12    0.24
 -12   4   4   -0.06    0.18
  12   4  -4    0.09    0.21
  12   4  -4    0.16    0.27
  11  -4  -4    2.74    0.36
  11  -4  -4    2.38    0.46
 -11  -4   4    2.91    0.50
 -11  -4   4    2.80    0.49
 -11   4   4    3.18    0.52
 -11   4   4    3.27    0.43
  11   4  -4    1.71    0.42
  11   4  -4    1.96    0.48
 -10  -4   4    3.81    0.52
  10  -4  -4    4.58    0.39
 -10  -4   4    3.78    0.56
  10  -4  -4    3.68    0.51
  10   4  -4    4.75    0.65
 -10   4   4    4.12    0.40
  10   4  -4    3.99    0.53
   9  -4  -4   14.10    1.03
   9  -4  -4   15.56    1.00
  -9  -4   4   14.08    1.02
  -9  -4   4   14.59    0.99
   9   4  -4   14.85    1.09
   9   4  -4   15.82    1.00
  -9   4   4   14.08    1.01
  -9   4   4   15.02    0.89
   8  -4  -4    1.63    0.23
   8  -4  -4    1.59    0.30
  -8  -4   4    1.77    0.33
  -8  -4   4    2.44    0.41
   8   4  -4    2.05    0.40
  -8   4   4    1.64    0.33
   8   4  -4    1.79    0.33
  -8   4   4    1.68    0.25
   7  -4  -4   23.18    1.35
   7  -4  -4   24.41    1.24
  -7  -4   4   24.94    1.43
  -7  -4   4   25.09    1.40
   7   4  -4   27.20    1.39
  -7   4   4   25.46    1.41
   7   4  -4   24.17    1.47
  -7   4   4   24.01    1.27
   6  -4  -4    0.66    0.12
  -6  -4   4    0.52    0.18
   6  -4  -4    0.66    0.18
  -6  -4   4    0.61    0.20
  -6   4   4    0.38    0.15
  -6   4   4    0.43    0.12
   6   4  -4    0.67    0.24
   6   4  -4    0.97    0.22
   5  -4  -4   14.62    0.74
  -5  -4   4   13.63    0.91
  -5  -4   4   15.53    0.91
   5  -4  -4   13.95    0.84
   5   4  -4   15.89    0.98
   5   4  -4   14.60    0.87
  -5   4   4   15.95    0.89
  -4  -4   4  206.51    9.92
  -4  -4   4  218.21    9.91
   4  -4  -4  221.93    9.83
   4  -4  -4  215.17    9.72
  -4   4   4  225.10    9.86
   4   4  -4  225.49    9.88
  -4   4   4  196.66    9.75
   4   4  -4  217.21    9.98
   3  -4  -4  103.79    4.77
   3  -4  -4  100.51    4.72
  -3  -4   4  111.22    4.99
  -3  -4   4   95.66    4.88
   3   4  -4  103.28    4.85
   3   4  -4  105.91    4.93
  -3   4   4  106.07    4.80
  -2  -4   4  134.38    6.32
  -2  -4   4  146.18    6.34
   2  -4  -4  128.01    6.17
   2  -4  -4  125.90    6.18
   2  -4  -4  133.32    6.20
   2   4  -4  143.73    6.31
   2   4  -4  138.83    6.38
  -2   4   4  138.55    6.21
   1  -4  -4  188.46    8.96
   1  -4  -4  200.99    8.97
  -1  -4   4  203.73    9.14
  -1  -4   4  195.73    9.10
  -1  -4   4  200.20    9.12
   1   4  -4  199.61    9.08
   0  -4  -4   18.83    0.94
   0  -4   4   18.28    1.06
   0  -4   4   18.27    1.08
   0  -4  -4   19.86    0.97
   0  -4   4   20.06    1.06
   0   4   4   17.47    0.97
   1  -4   4   43.63    2.08
  -1  -4  -4   42.39    1.98
  -1  -4  -4   40.93    1.94
   1  -4   4   41.46    2.10
   1  -4   4   39.00    2.03
   1   4   4   41.46    1.92
  -1   4  -4   41.15    2.09
   1   4   4   40.51    2.00
  -1   4  -4   37.74    2.03
  -2  -4  -4   43.69    2.04
  -2  -4  -4   44.39    2.09
   2  -4   4   45.13    2.16
   2   4   4   42.04    2.05
  -2   4  -4   42.40    2.13
  -2   4  -4   40.97    2.18
   2   4   4   41.08    2.11
   3  -4   4    0.75    0.19
  -3  -4  -4    0.68    0.14
  -3  -4  -4    0.67    0.16
   3   4   4    0.64    0.15
  -3   4  -4    0.72    0.18
  -3   4  -4    0.88    0.21
  -4  -4  -4   22.25    1.22
  -4  -4  -4   22.56    1.17
   4  -4   4   24.16    1.26
   4   4   4   22.54    1.20
  -4   4  -4   22.90    1.22
   4   4   4   21.16    1.24
  -4   4  -4   20.60    1.28
   5  -4   4    4.14    0.39
  -5  -4  -4    3.79    0.38
  -5  -4  -4    3.78    0.34
  -5   4  -4    3.82    0.36
   5   4   4    3.53    0.40
   5   4   4    4.52    0.39
  -5   4  -4    4.23    0.44
   6  -4   4    5.45    0.47
  -6  -4  -4    5.33    0.47
  -6  -4  -4    4.62    0.41
   6   4   4    5.13    0.49
  -6   4  -4    5.14    0.42
  -6   4  -4    5.40    0.53
  -7  -4  -4   39.72    2.08
  -7  -4  -4   41.20    2.12
   7  -4   4   41.52    2.26
  -7   4  -4   38.35    2.20
  -7   4  -4   43.48    2.07
   7   4   4   37.51    2.16
  -8  -4  -4   38.33    2.09
   8  -4   4   41.39    2.12
  -8  -4  -4   39.54    2.09
  -8   4  -4   37.71    2.21
   8   4   4   40.31    2.19
   8   4   4   37.46    2.12
  -8   4  -4   41.06    2.05
  -9  -4  -4    4.37    0.50
   9  -4   4    4.89    0.52
  -9  -4  -4    4.67    0.51
   9   4   4    5.36    0.55
  -9   4  -4    5.62    0.74
   9   4   4    5.73    0.61
  -9   4  -4    5.11    0.49
  10  -4   4    0.03    0.17
 -10  -4  -4    0.06    0.19
 -10  -4  -4    0.28    0.21
 -10   4  -4    0.00    0.16
  10   4   4    0.48    0.30
 -10   4  -4    0.35    0.25
  10   4   4    0.05    0.22
 -11  -4  -4    0.45    0.22
  11  -4   4    0.24    0.29
  11   4   4   -0.18    0.24
  11   4   4   -0.01    0.21
 -11   4  -4   -0.34    0.24
 -11   4  -4   -0.25    0.18
  12  -4   4    0.07    0.31
 -12  -4  -4    0.28    0.26
 -12  -4  -4    0.39    0.28
  12   4   4    1.28    0.42
  12   4   4    0.65    0.38
 -12   4  -4    0.22    0.23
 -12   4  -4    0.56    0.41
  13  -5  -4   -0.09    0.17
 -13  -5   4   -0.22    0.24
 -13  -5   4   -0.41    0.54
  13  -5  -4   -0.29    0.29
 -13   5   4    0.45    0.31
  13   5  -4    0.02    0.25
 -13   5   4   -0.14    0.20
 -12  -5   4   -0.08    0.21
  12  -5  -4   -0.12    0.15
 -12  -5   4    0.05    0.29
  12  -5  -4    0.23    0.25
 -12   5   4    0.33    0.18
  12   5  -4    0.64    0.41
 -12   5   4    0.18    0.30
  12   5  -4    0.16    0.24
 -11  -5   4    1.24    0.31
 -11  -5   4    0.83    0.30
  11  -5  -4    0.63    0.19
  11  -5  -4    1.04    0.33
 -11   5   4    1.16    0.37
 -11   5   4    0.71    0.22
  11   5  -4    0.62    0.28
  11   5  -4    0.84    0.35
 -10  -5   4    1.12    0.33
 -10  -5   4    1.00    0.31
 -10   5   4    0.82    0.21
  10   5  -4    1.04    0.29
  10   5  -4    1.64    0.41
 -10   5   4    0.92    0.34
   9  -5  -4    0.52    0.23
   9  -5  -4    0.93    0.18
  -9  -5   4    0.88    0.27
  -9  -5   4    0.72    0.26
   9   5  -4    0.85    0.28
  -9   5   4    1.08    0.21
   9   5  -4    0.76    0.33
  -9   5   4    0.40    0.23
  -8  -5   4   11.32    0.81
   8  -5  -4   11.77    0.79
   8  -5  -4   11.30    0.64
  -8  -5   4   12.05    0.87
  -8   5   4   10.67    0.83
   8   5  -4   11.40    0.80
  -8   5   4   10.43    0.65
   8   5  -4   10.70    0.88
   7  -5  -4    1.97    0.31
   7  -5  -4    1.94    0.19
  -7  -5   4    1.78    0.37
  -7  -5   4    2.39    0.36
   7   5  -4    1.99    0.33
   7   5  -4    2.05    0.40
  -7   5   4    1.93    0.36
  -7   5   4    1.58    0.21
  -6  -5   4    0.77    0.21
   6  -5  -4    0.67    0.11
   6  -5  -4    1.02    0.22
  -6  -5   4    1.01    0.26
  -6   5   4    1.04    0.14
   6   5  -4    0.64    0.20
   6   5  -4    1.23    0.30
  -6   5   4    1.14    0.25
   5  -5  -4    2.81    0.29
   5  -5  -4    2.52    0.17
  -5  -5   4    3.20    0.42
  -5  -5   4    3.14    0.39
  -5   5   4    3.19    0.40
   5   5  -4    3.34    0.46
  -5   5   4    2.28    0.18
   5   5  -4    2.81    0.31
   4  -5  -4  144.02    6.58
  -4  -5   4  137.48    6.67
   4  -5  -4  142.27    6.43
  -4  -5   4  142.21    6.70
   4   5  -4  141.36    6.75
   4   5  -4  145.95    6.63
  -4   5   4  146.26    6.63
  -3  -5   4   72.15    3.33
  -3  -5   4   63.86    3.17
   3  -5  -4   57.57    2.95
   3  -5  -4   66.93    3.07
   3  -5  -4   63.95    2.95
   3   5  -4   65.50    3.12
   3   5  -4   64.87    3.23
  -3   5   4   66.06    3.10
   2  -5  -4   37.50    1.88
   2  -5  -4   39.08    1.81
  -2  -5   4   39.10    2.02
  -2   5   4   37.13    1.88
   2   5  -4   39.35    1.95
   2   5  -4   40.91    2.06
  -1  -5   4   41.49    2.19
   1  -5  -4   43.52    2.09
   1  -5  -4   45.19    2.05
  -1  -5   4   42.95    2.23
  -1  -5   4   43.24    2.25
   1   5  -4   45.67    2.39
   1   5  -4   43.52    2.17
   0  -5   4  123.53    5.75
   0  -5   4  121.09    5.80
   0  -5  -4  121.92    5.65
   0  -5   4  117.62    5.80
   0  -5  -4  128.95    5.64
   0   5  -4  119.68    5.73
   0   5   4  127.23    5.66
   1  -5   4   27.83    1.51
   1  -5   4   26.44    1.45
  -1  -5  -4   28.82    1.39
   1  -5   4   27.43    1.53
  -1  -5  -4   27.35    1.37
  -1   5  -4   28.04    1.53
  -1   5  -4   26.94    1.45
   1   5   4   27.35    1.40
   2  -5   4    0.39    0.18
  -2  -5  -4    0.25    0.13
  -2  -5  -4    0.61    0.13
   2   5   4    0.27    0.11
   2   5   4    0.26    0.12
  -2   5  -4    0.23    0.15
  -2   5  -4    0.26    0.11
   3  -5   4    5.49    0.47
  -3  -5  -4    5.98    0.44
  -3  -5  -4    5.85    0.40
   3   5   4    5.77    0.43
  -3   5  -4    5.12    0.44
  -3   5  -4    5.17    0.50
   3   5   4    5.80    0.45
  -4  -5  -4    5.25    0.44
  -4  -5  -4    5.74    0.42
   4  -5   4    5.57    0.48
   4   5   4    4.79    0.45
  -4   5  -4    6.17    0.47
  -4   5  -4    5.21    0.51
  -4   5  -4    5.54    0.44
   4   5   4    5.29    0.44
   5  -5   4   14.36    0.88
  -5  -5  -4   13.04    0.83
  -5  -5  -4   13.49    0.80
  -5   5  -4   13.88    0.81
   5   5   4   12.83    0.86
   5   5   4   13.29    0.84
  -5   5  -4   11.44    0.89
  -6  -5  -4    1.80    0.33
  -6  -5  -4    1.78    0.27
   6  -5   4    1.76    0.32
   6   5   4    2.07    0.37
   6   5   4    1.15    0.28
  -6   5  -4    2.02    0.38
  -6   5  -4    1.62    0.26
  -7  -5  -4    0.18    0.13
  -7  -5  -4    0.26    0.16
   7  -5   4   -0.19    0.14
  -7   5  -4    0.22    0.21
  -7   5  -4    0.16    0.15
   7   5   4    0.50    0.24
  -8  -5  -4    6.19    0.59
  -8  -5  -4    6.59    0.57
   8  -5   4    7.12    0.61
   8   5   4    6.24    0.62
  -8   5  -4    5.34    0.72
  -8   5  -4    6.08    0.52
  -9  -5  -4    0.17    0.16
  -9  -5  -4    0.16    0.19
   9  -5   4    0.53    0.25
  -9   5  -4    0.35    0.27
   9   5   4    0.25    0.22
  -9   5  -4   -0.08    0.13
   9   5   4    0.19    0.24
  10  -5   4    1.89    0.40
 -10  -5  -4    1.82    0.37
 -10  -5  -4    2.12    0.40
 -10   5  -4    1.71    0.33
  10   5   4    1.10    0.35
  10   5   4    2.10    0.45
 -10   5  -4    0.87    0.37
  11  -5   4    0.47    0.29
 -11  -5  -4    0.09    0.27
 -11  -5  -4    0.18    0.22
 -11   5  -4    0.44    0.35
  11   5   4   -0.08    0.27
  11   5   4    1.10    0.36
 -12  -5  -4   -0.29    0.25
  12  -5   4    0.13    0.32
  12   5   4    0.28    0.33
 -12   5  -4   -0.30    0.32
 -12   5  -4   -0.08    0.22
  12   5   4   -0.48    0.22
 -13  -6   4    0.95    0.41
  13  -6  -4    0.24    0.29
  13   6  -4    0.30    0.27
 -13   6   4    0.54    0.38
 -13   6   4    0.31    0.21
  13   6  -4    0.04    0.51
  12  -6  -4    0.10    0.22
  12  -6  -4    0.50    0.18
 -12  -6   4   -0.12    0.25
 -12  -6   4   -0.08    0.29
  12   6  -4    0.14    0.35
 -12   6   4   -0.08    0.15
 -12   6   4   -0.29    0.24
  12   6  -4    0.32    0.30
 -11  -6   4    1.32    0.37
  11  -6  -4    1.27    0.34
 -11  -6   4    2.08    0.46
 -11   6   4    0.82    0.33
  11   6  -4    0.94    0.41
  11   6  -4    1.61    0.37
 -11   6   4    1.72    0.27
 -10  -6   4    2.19    0.45
 -10  -6   4    1.53    0.38
  10  -6  -4    1.68    0.34
  10  -6  -4    1.96    0.26
 -10   6   4    1.66    0.37
 -10   6   4    1.80    0.26
  10   6  -4    1.27    0.39
  10   6  -4    2.00    0.42
   9  -6  -4    3.70    0.31
   9  -6  -4    3.85    0.51
  -9  -6   4    3.47    0.52
  -9  -6   4    4.55    0.60
   9   6  -4    2.96    0.54
  -9   6   4    3.99    0.66
  -9   6   4    4.08    0.33
   9   6  -4    5.12    0.52
   8  -6  -4   10.51    0.73
   8  -6  -4    8.99    0.54
  -8  -6   4    9.55    0.75
  -8  -6   4    9.73    0.78
   8   6  -4    9.71    0.74
  -8   6   4    9.52    0.56
  -8   6   4    9.23    0.77
   8   6  -4    9.81    0.85
   7  -6  -4   11.47    0.76
   7  -6  -4   10.22    0.56
  -7  -6   4   11.20    0.83
  -7  -6   4   10.75    0.79
  -7   6   4    9.74    0.78
   7   6  -4   10.80    0.77
   7   6  -4   10.54    0.88
  -7   6   4   11.98    0.58
   6  -6  -4    2.70    0.16
  -6  -6   4    2.90    0.42
  -6  -6   4    3.21    0.43
   6  -6  -4    2.80    0.36
   6   6  -4    2.12    0.33
  -6   6   4    3.44    0.45
   6   6  -4    2.91    0.48
   5  -6  -4   21.22    1.21
  -5  -6   4   23.19    1.30
  -5  -6   4   22.08    1.31
  -5   6   4   21.47    1.26
   5   6  -4   23.64    1.25
   5   6  -4   20.93    1.36
  -4  -6   4  108.76    5.23
  -4  -6   4  107.45    5.23
   4  -6  -4  110.59    5.13
   4   6  -4  105.72    5.30
   4   6  -4  116.43    5.17
  -4   6   4  109.25    5.18
   3  -6  -4    6.63    0.34
  -3  -6   4    7.40    0.57
   3  -6  -4    6.69    0.49
  -3  -6   4    6.79    0.57
   3  -6  -4    7.18    0.36
   3   6  -4    7.82    0.53
  -3   6   4    7.55    0.52
   3   6  -4    7.16    0.62
   2  -6  -4   33.77    1.68
  -2  -6   4   32.73    1.76
   2  -6  -4   34.02    1.56
   2   6  -4   33.62    1.73
   2   6  -4   31.99    1.83
  -1  -6   4    4.95    0.43
   1  -6  -4    4.29    0.37
  -1  -6   4    4.55    0.47
  -1  -6   4    5.00    0.49
   1  -6  -4    5.37    0.32
   1   6  -4    6.56    0.54
  -1   6   4    5.35    0.35
   1   6  -4    4.59    0.40
   0  -6  -4   36.33    1.81
   0  -6  -4   35.97    1.75
   0  -6   4   34.21    1.94
   0  -6   4   38.39    1.96
   0  -6   4   35.61    1.87
   0   6  -4   36.19    1.85
   0   6   4   37.26    1.78
  -1  -6  -4   96.77    4.42
   1  -6   4   92.53    4.50
  -1  -6  -4   98.85    4.45
   1  -6   4  103.37    4.63
   1   6   4   95.62    4.44
  -1   6  -4   94.20    4.61
  -1   6  -4   84.84    4.47
  -2  -6  -4  122.88    5.56
  -2  -6  -4  121.43    5.56
   2  -6   4  118.54    5.69
   2   6   4  121.55    5.57
   2   6   4  119.72    5.60
  -2   6  -4  114.80    5.60
  -2   6  -4  119.52    5.74
  -3  -6  -4   26.23    1.37
  -3  -6  -4   26.00    1.35
   3  -6   4   27.28    1.47
  -3   6  -4   23.04    1.37
   3   6   4   25.77    1.39
  -3   6  -4   27.28    1.53
   3   6   4   26.46    1.40
  -4  -6  -4   14.71    0.87
  -4  -6  -4   14.98    0.85
   4  -6   4   14.82    0.96
  -4   6  -4   12.84    0.96
  -4   6  -4   13.09    0.87
   4   6   4   14.65    0.90
   4   6   4   15.36    0.92
  -5  -6  -4    6.41    0.50
  -5  -6  -4    6.96    0.55
   5  -6   4    7.10    0.58
  -5   6  -4    7.22    0.55
  -5   6  -4    6.47    0.50
   5   6   4    6.67    0.56
   5   6   4    7.21    0.58
  -5   6  -4    6.80    0.63
   6  -6   4    1.40    0.30
  -6  -6  -4    1.00    0.21
  -6  -6  -4    1.32    0.30
  -6   6  -4    1.51    0.33
  -6   6  -4    0.96    0.21
   6   6   4    1.53    0.33
   6   6   4    1.08    0.27
   7  -6   4   -0.06    0.18
  -7  -6  -4   -0.06    0.15
  -7  -6  -4   -0.18    0.09
  -7   6  -4   -0.15    0.17
  -7   6  -4    0.00    0.12
   7   6   4    0.10    0.15
   7   6   4   -0.22    0.14
   8  -6   4   19.95    1.29
  -8  -6  -4   21.41    1.28
  -8  -6  -4   21.19    1.26
  -8   6  -4   21.67    1.19
  -8   6  -4   19.20    1.39
   8   6   4   20.04    1.33
   9  -6   4    8.01    0.70
  -9  -6  -4    7.15    0.65
  -9  -6  -4    7.87    0.68
   9   6   4    8.13    0.85
  -9   6  -4    8.29    0.61
  -9   6  -4    6.96    0.89
 -10  -6  -4    2.34    0.42
  10  -6   4    2.45    0.46
 -10  -6  -4    2.76    0.49
  10   6   4    3.46    0.56
  10   6   4    3.32    0.57
 -10   6  -4    3.28    0.66
 -10   6  -4    3.73    0.46
  11  -6   4    0.06    0.24
 -11  -6  -4    0.36    0.29
 -11  -6  -4   -0.05    0.24
  11   6   4    0.01    0.28
 -11   6  -4   -0.29    0.30
  11   6   4    0.47    0.33
 -11   6  -4    0.37    0.23
 -12  -6  -4   -0.02    0.27
  12  -6   4    0.36    0.33
  12   6   4    0.24    0.31
 -12   6  -4   -0.19    0.21
  12   6   4    0.29    0.36
 -12   6  -4   -0.12    0.39
 -12  -7   4    0.02    0.36
 -12  -7   4    0.31    0.27
  12  -7  -4    0.08    0.28
  12   7  -4    0.52    0.32
 -12   7   4    0.35    0.16
  12   7  -4    0.33    0.37
 -12   7   4    0.38    0.35
  11  -7  -4    0.24    0.23
 -11  -7   4    0.11    0.23
 -11  -7   4   -0.29    0.25
  11   7  -4   -0.23    0.23
  11   7  -4   -0.30    0.29
 -11   7   4   -0.39    0.26
 -11   7   4    0.00    0.12
 -10  -7   4    1.78    0.40
  10  -7  -4    1.16    0.34
 -10  -7   4    0.82    0.31
 -10   7   4    1.17    0.18
  10   7  -4    1.14    0.44
 -10   7   4    0.62    0.33
  10   7  -4    1.84    0.38
   9  -7  -4    3.01    0.46
  -9  -7   4    3.66    0.52
  -9  -7   4    3.23    0.53
  -9   7   4    4.14    0.25
  -9   7   4    2.55    0.48
   9   7  -4    2.27    0.41
   9   7  -4    3.03    0.56
  -8  -7   4    0.25    0.21
   8  -7  -4   -0.11    0.15
  -8  -7   4    0.17    0.22
  -8   7   4   -0.01    0.23
   8   7  -4    0.06    0.20
   8   7  -4   -0.07    0.23
   7  -7  -4    1.21    0.26
  -7  -7   4    1.98    0.40
  -7  -7   4    1.48    0.34
  -7   7   4    1.29    0.32
   7   7  -4    1.46    0.31
   7   7  -4    1.19    0.38
  -6  -7   4    1.28    0.40
   6  -7  -4    0.35    0.17
  -6  -7   4    1.00    0.25
   6   7  -4    0.72    0.27
  -6   7   4    0.69    0.24
   6   7  -4    0.82    0.26
  -5  -7   4    4.65    0.48
  -5  -7   4    3.27    0.46
   5  -7  -4    4.97    0.43
  -5   7   4    3.88    0.43
   5   7  -4    4.69    0.61
   5   7  -4    4.26    0.42
  -4  -7   4    2.15    0.37
   4  -7  -4    2.03    0.30
  -4  -7   4    2.63    0.41
   4   7  -4    2.54    0.35
   4   7  -4    2.99    0.48
  -4   7   4    2.14    0.33
  -3  -7   4    9.86    0.75
   3  -7  -4    9.46    0.64
  -3  -7   4    9.86    0.71
   3  -7  -4   10.34    0.45
   3  -7  -4    8.98    0.45
   3   7  -4    9.29    0.77
  -3   7   4    9.48    0.66
   3   7  -4   10.62    0.67
  -2  -7   4    1.27    0.26
   2  -7  -4    1.80    0.26
   2  -7  -4    1.58    0.13
  -2  -7   4    0.97    0.28
   2   7  -4    1.40    0.24
   2   7  -4    1.22    0.31
   1  -7  -4   -0.01    0.11
  -1  -7   4   -0.06    0.12
  -1  -7   4    0.13    0.11
   1  -7  -4    0.14    0.08
   1  -7  -4    0.05    0.09
   1   7  -4    0.31    0.19
  -1   7   4    0.23    0.09
   1   7  -4    0.21    0.13
   0  -7  -4    0.99    0.16
   0  -7  -4    1.10    0.20
   0  -7   4    0.94    0.24
   0  -7   4    1.02    0.24
   0  -7  -4    1.13    0.22
   0   7  -4    0.98    0.21
   0   7   4    1.18    0.19
   1  -7   4    0.08    0.16
   1  -7   4    0.12    0.12
  -1  -7  -4    0.05    0.09
   1  -7   4    0.19    0.16
  -1  -7  -4    0.12    0.13
   1   7   4    0.00    0.09
  -1   7  -4    0.09    0.11
  -1   7  -4    0.24    0.11
   2  -7   4    1.44    0.31
  -2  -7  -4    1.37    0.24
   2  -7   4    2.01    0.31
  -2  -7  -4    1.31    0.22
   2   7   4    1.22    0.23
  -2   7  -4    1.52    0.27
   2   7   4    1.41    0.24
  -2   7  -4    1.19    0.30
  -3  -7  -4    1.68    0.28
  -3  -7  -4    1.92    0.27
   3  -7   4    1.73    0.34
   3   7   4    1.85    0.30
  -3   7  -4    2.16    0.41
   3   7   4    1.89    0.32
  -3   7  -4    1.64    0.27
   4  -7   4    1.05    0.26
  -4  -7  -4    0.90    0.21
  -4  -7  -4    0.97    0.22
   4   7   4    0.94    0.25
  -4   7  -4    0.89    0.22
   4   7   4    0.83    0.21
  -4   7  -4    0.98    0.27
  -5  -7  -4   -0.05    0.12
   5  -7   4    0.04    0.17
  -5  -7  -4    0.05    0.12
   5   7   4    0.00    0.15
  -5   7  -4    0.06    0.10
  -5   7  -4   -0.25    0.16
   5   7   4   -0.16    0.12
  -5   7  -4    0.06    0.10
  -6  -7  -4    3.53    0.44
  -6  -7  -4    3.86    0.45
   6  -7   4    3.10    0.47
  -6   7  -4    2.67    0.38
  -6   7  -4    2.90    0.33
   6   7   4    2.51    0.42
  -6   7  -4    2.52    0.47
   6   7   4    3.53    0.50
   7  -7   4    5.58    0.58
  -7  -7  -4    6.78    0.58
  -7  -7  -4    5.67    0.52
   7   7   4    5.84    0.58
  -7   7  -4    6.13    0.49
  -7   7  -4    6.96    0.57
   7   7   4    5.79    0.60
  -7   7  -4    5.95    0.76
   8  -7   4    2.96    0.48
  -8  -7  -4    2.18    0.39
  -8  -7  -4    3.00    0.43
   8   7   4    2.93    0.51
  -8   7  -4    3.22    0.57
  -8   7  -4    2.10    0.38
  -8   7  -4    3.21    0.35
   9  -7   4    0.07    0.21
  -9  -7  -4   -0.11    0.17
  -9  -7  -4    0.17    0.16
   9   7   4    0.07    0.18
  -9   7  -4    0.08    0.28
  -9   7  -4    0.00    0.14
 -10  -7  -4    0.38    0.23
 -10  -7  -4    0.42    0.24
  10  -7   4    0.60    0.30
 -10   7  -4    0.83    0.34
 -10   7  -4    0.47    0.23
  10   7   4    0.27    0.34
  10   7   4    0.97    0.35
 -11  -7  -4    0.95    0.37
  11  -7   4    1.34    0.35
 -11   7  -4    1.05    0.26
 -11   7  -4    1.07    0.42
  11   7   4    1.26    0.38
  11   7   4    1.69    0.45
  12  -7   4    0.39    0.32
 -12  -7  -4    0.47    0.30
  12   7   4    0.27    0.36
  12   7   4    0.94    0.39
 -12   7  -4    0.21    0.24
 -12   7  -4    0.99    0.48
 -12  -8   4    0.49    0.31
  12  -8  -4   -0.43    0.21
  12   8  -4    0.36    0.41
  12   8  -4   -0.18    0.24
 -12   8   4   -0.21    0.31
 -11  -8   4    0.46    0.28
 -11  -8   4   -0.19    0.31
  11  -8  -4    0.35    0.25
  11   8  -4    0.15    0.36
  11   8  -4   -0.02    0.26
 -11   8   4   -0.10    0.30
 -10  -8   4    6.66    0.73
  10  -8  -4    6.10    0.63
 -10  -8   4    7.39    0.70
  10   8  -4    5.77    0.86
 -10   8   4    7.19    0.78
  10   8  -4    7.34    0.71
   9  -8  -4    6.20    0.58
  -9  -8   4    6.72    0.68
  -9  -8   4    6.01    0.62
   9   8  -4    6.10    0.83
  -9   8   4    4.98    0.68
  -8  -8   4    1.97    0.38
  -8  -8   4    1.36    0.38
   8   8  -4    1.35    0.33
   8   8  -4    1.61    0.41
  -8   8   4    2.22    0.50
  -7  -8   4   -0.17    0.17
   7  -8  -4   -0.11    0.17
  -7  -8   4    0.03    0.14
   7   8  -4   -0.20    0.18
   7   8  -4   -0.25    0.18
  -7   8   4    0.08    0.17
  -6  -8   4    2.30    0.41
  -6  -8   4    1.47    0.37
   6  -8  -4    2.48    0.37
   6   8  -4    2.10    0.45
   6   8  -4    2.65    0.42
  -6   8   4    2.18    0.40
   5  -8  -4   26.05    1.49
  -5  -8   4   25.91    1.57
  -5  -8   4   27.41    1.60
   5   8  -4   25.59    1.66
   5   8  -4   28.21    1.50
  -5   8   4   28.55    1.57
  -4  -8   4    3.62    0.51
  -4  -8   4    5.49    0.49
   4  -8  -4    3.88    0.39
   4   8  -4    4.57    0.63
  -4   8   4    4.25    0.44
   4   8  -4    3.70    0.39
  -3  -8   4    3.19    0.44
  -3  -8   4    3.20    0.47
   3  -8  -4    3.78    0.36
  -3   8   4    2.74    0.38
   3   8  -4    3.05    0.34
   3   8  -4    2.78    0.48
   2  -8  -4   14.54    0.89
  -2  -8   4   14.14    0.94
  -2  -8   4   13.29    0.98
   2   8  -4   15.93    0.90
   2   8  -4   14.36    1.03
  -1  -8   4   11.48    0.89
  -1  -8   4   11.86    0.90
   1  -8  -4   12.72    0.79
   1  -8  -4   12.53    0.65
   1  -8  -4   13.02    0.82
  -1  -8   4   11.17    0.80
  -1   8   4   11.91    0.68
   1   8  -4   12.05    0.77
   1   8  -4   12.28    0.92
   0  -8  -4    0.55    0.18
   0  -8   4    0.21    0.19
   0  -8  -4    0.32    0.16
   0  -8   4    0.59    0.25
   0  -8  -4    0.50    0.13
   0  -8   4    0.48    0.18
   0   8   4    0.44    0.13
   0   8  -4    0.35    0.14
   1  -8   4   14.40    0.92
   1  -8   4   14.17    1.01
  -1  -8  -4   16.52    0.94
  -1  -8  -4   14.64    0.84
   1  -8   4   13.32    1.03
  -1   8  -4   15.45    0.92
   1   8   4   15.00    0.86
   2  -8   4   20.61    1.34
  -2  -8  -4   21.30    1.24
   2  -8   4   22.53    1.26
   2  -8   4   21.69    1.41
  -2  -8  -4   21.88    1.19
   2   8   4   24.28    1.27
   2   8   4   22.27    1.22
  -2   8  -4   22.26    1.24
  -2   8  -4   21.88    1.40
   3  -8   4   20.83    1.30
  -3  -8  -4   20.34    1.17
  -3  -8  -4   20.71    1.15
  -3   8  -4   20.58    1.34
  -3   8  -4   20.27    1.17
   3   8   4   20.19    1.20
   3   8   4   20.55    1.18
  -4  -8  -4   13.21    0.83
   4  -8   4   12.94    0.92
  -4  -8  -4   12.46    0.82
  -4   8  -4   12.74    0.82
  -4   8  -4   12.56    0.98
   4   8   4   12.84    0.86
   4   8   4   12.99    0.88
   5  -8   4    4.75    0.52
  -5  -8  -4    5.90    0.49
  -5  -8  -4    4.55    0.48
   5   8   4    4.63    0.50
  -5   8  -4    3.97    0.61
  -5   8  -4    4.82    0.42
   5   8   4    4.21    0.48
   6  -8   4   10.95    0.81
  -6  -8  -4    9.30    0.71
  -6  -8  -4   10.13    0.72
   6   8   4    9.80    0.77
  -6   8  -4    9.35    0.64
  -6   8  -4    9.82    0.87
  -6   8  -4    8.23    0.66
   6   8   4    9.35    0.78
   7  -8   4    8.84    0.77
  -7  -8  -4   10.54    0.74
  -7  -8  -4    9.21    0.73
  -7   8  -4    8.55    0.86
   7   8   4    8.83    0.77
  -7   8  -4    9.08    0.62
  -7   8  -4    8.83    0.68
   7   8   4   10.50    0.83
  -8  -8  -4    0.80    0.27
  -8  -8  -4    0.40    0.22
   8  -8   4    0.55    0.27
  -8   8  -4    0.14    0.23
   8   8   4    0.40    0.28
  -8   8  -4    0.98    0.26
  -8   8  -4    0.80    0.21
   8   8   4    0.84    0.26
  -9  -8  -4    7.78    0.71
  -9  -8  -4    9.78    0.77
   9  -8   4    7.93    0.75
  -9   8  -4    7.13    0.96
   9   8   4    9.28    0.83
  -9   8  -4    9.30    0.72
  -9   8  -4    8.44    0.61
 -10  -8  -4    0.49    0.26
  10  -8   4    0.42    0.26
 -10  -8  -4    0.45    0.25
 -10   8  -4    0.66    0.22
  10   8   4    0.77    0.31
 -10   8  -4    0.36    0.22
 -10   8  -4    0.53    0.41
  11  -8   4    7.96    0.76
 -11   8  -4    6.60    0.58
 -11   8  -4    5.25    0.89
 -11   8  -4    5.11    0.65
  11   8   4    7.75    0.80
 -12  -9   4    0.10    0.34
  12  -9  -4    0.37    0.30
  12   9  -4   -0.32    0.37
  12   9  -4    0.05    0.29
 -12   9   4    0.09    0.34
  11  -9  -4   -0.02    0.20
 -11  -9   4    0.08    0.23
 -11  -9   4   -0.20    0.39
 -11   9   4    0.23    0.33
  11   9  -4   -0.23    0.35
  10  -9  -4    0.00    0.22
 -10  -9   4   -0.02    0.23
 -10  -9   4   -0.12    0.24
  10   9  -4   -0.14    0.28
 -10   9   4   -0.03    0.25
  10   9  -4    0.15    0.26
  -9  -9   4    0.41    0.32
   9  -9  -4    1.58    0.35
  -9  -9   4    0.51    0.26
   9   9  -4    0.74    0.29
   9   9  -4    0.94    0.40
  -9   9   4    1.07    0.34
  -8  -9   4    0.08    0.21
   8  -9  -4    0.24    0.19
  -8  -9   4    0.16    0.22
  -8   9   4   -0.45    0.21
   8   9  -4    0.08    0.21
   8   9  -4    0.07    0.24
  -7  -9   4    9.18    0.85
  -7  -9   4   11.69    0.88
   7   9  -4    9.72    0.92
   7   9  -4   10.94    0.81
   6  -9  -4   20.23    1.24
  -6  -9   4   21.72    1.34
  -6  -9   4   20.06    1.32
   6   9  -4   19.52    1.42
   6   9  -4   21.22    1.26
  -6   9   4   20.30    1.32
  -5  -9   4   69.98    3.68
   5  -9  -4   76.86    3.61
  -5  -9   4   74.31    3.70
  -5   9   4   70.91    3.67
   5   9  -4   76.37    3.59
   5   9  -4   67.84    3.79
  -4  -9   4    0.10    0.17
  -4  -9   4    0.13    0.19
   4  -9  -4    0.22    0.12
   4   9  -4    0.05    0.13
   4   9  -4   -0.23    0.12
  -4   9   4    0.05    0.14
  -3  -9   4    5.58    0.53
   3  -9  -4    5.28    0.48
  -3  -9   4    5.27    0.57
   3   9  -4    4.74    0.66
   3   9  -4    6.24    0.48
   2  -9  -4    0.21    0.15
  -2  -9   4    0.12    0.14
  -2  -9   4   -0.18    0.13
  -2  -9   4   -0.10    0.10
   2  -9  -4    0.03    0.05
   2   9  -4    0.01    0.09
   2   9  -4   -0.06    0.16
  -1  -9   4    0.06    0.16
  -1  -9   4    0.02    0.19
  -1  -9   4    0.14    0.14
   1  -9  -4   -0.10    0.11
   1  -9  -4    0.06    0.06
   1  -9  -4    0.08    0.12
   1   9  -4    0.08    0.16
   1   9  -4    0.04    0.10
  -1   9   4    0.03    0.07
   0  -9   4   22.50    1.42
   0  -9   4   27.42    1.62
   0  -9  -4   26.53    1.47
   0  -9   4   26.88    1.61
   0  -9  -4   26.65    1.46
   0  -9  -4   25.33    1.30
   0   9  -4   26.25    1.40
   0   9   4   25.08    1.33
   1  -9   4   28.73    1.69
   1  -9   4   28.72    1.73
  -1  -9  -4   27.87    1.56
  -1  -9  -4   27.66    1.44
   1  -9   4   28.80    1.57
  -1   9  -4   27.49    1.51
   1   9   4   28.72    1.48
  -2  -9  -4    2.23    0.34
   2  -9   4    1.82    0.30
   2  -9   4    1.91    0.41
   2  -9   4    2.24    0.42
  -2  -9  -4    2.26    0.29
   2   9   4    2.15    0.31
  -2   9  -4    1.76    0.40
   3  -9   4   11.26    0.85
  -3  -9  -4    9.83    0.68
  -3  -9  -4   11.51    0.76
   3  -9   4   10.45    0.90
   3   9   4   10.21    0.75
  -3   9  -4    9.65    0.86
   3   9   4   10.74    0.73
  -3   9  -4   10.41    0.78
  -4  -9  -4    2.21    0.37
   4  -9   4    2.71    0.47
  -4  -9  -4    3.70    0.38
   4   9   4    3.34    0.47
  -4   9  -4    3.30    0.54
   4   9   4    3.72    0.48
  -4   9  -4    3.49    0.47
  -5  -9  -4    0.35    0.20
   5  -9   4    0.44    0.22
  -5  -9  -4    0.56    0.20
  -5   9  -4    0.14    0.12
   5   9   4    0.41    0.20
  -5   9  -4    0.69    0.29
   5   9   4    0.61    0.23
  -6  -9  -4    3.41    0.47
  -6  -9  -4    2.24    0.38
   6  -9   4    2.49    0.46
   6   9   4    3.21    0.48
   6   9   4    3.06    0.53
  -6   9  -4    3.08    0.33
  -6   9  -4    2.91    0.56
  -6   9  -4    3.34    0.37
   7  -9   4    9.42    0.78
  -7  -9  -4    8.46    0.70
  -7  -9  -4    8.40    0.70
  -7   9  -4    8.36    0.64
   7   9   4    9.25    0.77
   7   9   4    8.17    0.76
  -7   9  -4    7.68    0.85
  -7   9  -4    8.85    0.61
  -8  -9  -4    0.01    0.14
   8  -9   4   -0.12    0.18
  -8  -9  -4   -0.30    0.17
  -8   9  -4   -0.43    0.27
   8   9   4    0.06    0.21
  -8   9  -4   -0.24    0.12
   8   9   4    0.07    0.22
  -8   9  -4    0.07    0.13
  -9  -9  -4    0.24    0.21
   9  -9   4   -0.01    0.21
  -9  -9  -4   -0.08    0.33
  -9   9  -4    0.23    0.15
  -9   9  -4    0.15    0.17
   9   9   4   -0.20    0.24
   9   9   4   -0.17    0.16
  -9   9  -4    0.49    0.37
 -10  -9  -4    0.10    0.27
  10  -9   4    0.30    0.28
 -10  -9  -4    0.01    0.26
 -10   9  -4   -0.26    0.14
 -10   9  -4    0.00    0.15
  10   9   4    0.09    0.23
  10   9   4    0.04    0.28
  11  -9   4    0.39    0.35
 -11   9  -4   -0.13    0.31
  11   9   4    0.12    0.26
 -11   9  -4   -0.08    0.18
 -11   9  -4    0.12    0.39
  11 -10  -4    0.04    0.23
 -11 -10   4    0.20    0.34
  11  10  -4    0.38    0.45
  11  10  -4    0.25    0.28
 -10 -10   4    0.85    0.33
  10 -10  -4    0.93    0.31
 -10 -10   4   -0.09    0.30
  10  10  -4    0.16    0.42
  10  10  -4    0.69    0.32
 -10  10   4   -0.51    0.24
  -9 -10   4    3.23    0.54
   9 -10  -4    2.17    0.43
  -9  10   4    2.28    0.49
   9  10  -4    3.42    0.68
   9  10  -4    2.66    0.51
  -8 -10   4    1.63    0.37
  -8 -10   4    1.63    0.39
   8 -10  -4    2.05    0.39
  -8  10   4    1.44    0.44
   8  10  -4    2.15    0.41
   8  10  -4    1.44    0.44
   7 -10  -4    0.16    0.19
  -7 -10   4   -0.12    0.17
  -7 -10   4   -0.02    0.19
   7  10  -4    0.07    0.20
  -7  10   4    0.04    0.20
   7  10  -4    0.34    0.31
  -6 -10   4   -0.26    0.14
  -6 -10   4   -0.22    0.16
   6  10  -4   -0.07    0.17
   6  10  -4    0.03    0.25
  -5 -10   4    2.68    0.47
  -5 -10   4    1.42    0.34
   5 -10  -4    2.20    0.39
  -5  10   4    2.01    0.43
   5  10  -4    0.95    0.35
   5  10  -4    2.09    0.35
  -4 -10   4  123.53    6.03
  -4 -10   4  126.12    6.09
   4 -10  -4  129.71    5.97
   4  10  -4  127.44    5.90
  -4  10   4  123.39    6.00
   4  10  -4  118.36    6.16
   3 -10  -4    3.17    0.17
  -3 -10   4    3.76    0.52
  -3 -10   4    3.30    0.53
   3 -10  -4    3.96    0.42
   3  10  -4    3.93    0.40
   3  10  -4    2.48    0.55
  -2 -10   4   16.66    1.09
   2 -10  -4   16.82    0.86
  -2 -10   4   19.12    1.27
   2 -10  -4   16.42    1.06
   2 -10  -4   16.46    1.11
  -2 -10   4   17.21    1.19
  -2  10   4   15.41    0.86
   2  10  -4   15.26    1.19
   2  10  -4   18.19    1.02
  -1 -10   4   20.29    1.23
   1 -10  -4   19.80    1.01
   1 -10  -4   19.30    1.20
  -1 -10   4   18.67    1.33
   1 -10  -4   20.48    1.25
  -1 -10   4   20.32    1.35
   1  10  -4   20.07    1.13
  -1  10   4   18.67    1.04
   0 -10   4   41.42    2.51
   0 -10   4   44.44    2.38
   0 -10  -4   44.70    2.40
   0 -10  -4   46.67    2.21
   0 -10   4   44.39    2.52
   0 -10  -4   44.52    2.39
   0  10   4   46.83    2.25
   0  10  -4   50.26    2.33
  -1 -10  -4   31.44    1.75
   1 -10   4   30.82    1.86
   1 -10   4   31.75    1.73
   1 -10   4   28.78    1.88
  -1 -10  -4   31.96    1.60
  -1  10  -4   31.34    1.66
   1  10   4   32.16    1.64
   2 -10   4   13.32    1.02
  -2 -10  -4   13.82    0.83
   2 -10   4   13.02    1.07
  -2 -10  -4   13.77    0.93
   2 -10   4   14.35    0.91
   2  10   4   14.17    0.87
  -2  10  -4   13.21    0.85
   3 -10   4    1.58    0.42
  -3 -10  -4    2.04    0.35
   3 -10   4    2.40    0.46
  -3 -10  -4    1.96    0.31
  -3  10  -4    2.02    0.32
   3  10   4    2.12    0.36
   3  10   4    1.33    0.33
  -3  10  -4    2.02    0.46
  -4 -10  -4    1.48    0.29
  -4 -10  -4    1.52    0.29
   4 -10   4    1.27    0.36
  -4  10  -4    0.70    0.31
  -4  10  -4    1.44    0.29
   4  10   4    1.38    0.31
   4  10   4    1.46    0.30
  -5 -10  -4    0.54    0.24
  -5 -10  -4    0.26    0.18
   5 -10   4    0.36    0.24
   5  10   4    0.22    0.23
  -5  10  -4    0.21    0.12
  -5  10  -4    0.46    0.16
   5  10   4    0.39    0.26
  -5  10  -4    0.11    0.21
   6 -10   4    2.19    0.43
  -6 -10  -4    1.04    0.28
  -6 -10  -4    1.49    0.34
   6  10   4    1.71    0.39
   6  10   4    1.87    0.39
  -6  10  -4    1.72    0.27
  -6  10  -4    1.64    0.48
  -6  10  -4    1.59    0.27
  -7 -10  -4    0.63    0.24
  -7 -10  -4    0.66    0.28
   7 -10   4    1.00    0.35
  -7  10  -4    0.74    0.38
   7  10   4    0.92    0.32
  -7  10  -4    0.72    0.19
   7  10   4    0.92    0.33
  -7  10  -4    0.57    0.19
  -8 -10  -4    0.14    0.22
  -8 -10  -4    0.13    0.20
   8 -10   4    0.08    0.26
  -8  10  -4    0.19    0.14
   8  10   4    0.00    0.22
   8  10   4   -0.18    0.22
  -8  10  -4   -0.16    0.26
  -8  10  -4    0.16    0.14
  -9 -10  -4    1.03    0.32
  -9 -10  -4    1.25    0.37
   9 -10   4    1.60    0.42
  -9  10  -4    1.60    0.33
   9  10   4    1.08    0.38
  -9  10  -4    1.29    0.24
   9  10   4    1.52    0.41
  -9  10  -4    1.62    0.54
 -10 -10  -4    1.16    0.37
  10 -10   4    0.86    0.35
  10  10   4    0.92    0.43
  10  10   4    0.65    0.28
 -10  10  -4    0.88    0.23
 -10  10  -4    0.90    0.45
  11 -10   4    0.01    0.32
 -11  10  -4   -0.17    0.17
 -11  10  -4   -0.89    0.38
  11  10   4    0.04    0.42
 -11  10  -4    0.06    0.19
  11  10   4   -0.24    0.28
  11 -11  -4   -0.32    0.24
 -11 -11   4   -0.11    0.32
  11  11  -4   -0.02    0.23
  11  11  -4    0.21    0.44
 -11  11   4   -0.47    0.35
  10 -11  -4    0.04    0.24
 -10 -11   4    0.87    0.34
 -10  11   4    0.33    0.33
  10  11  -4    0.37    0.41
  10  11  -4    0.11    0.26
  -9 -11   4    0.07    0.23
  -9 -11   4    0.27    0.29
   9 -11  -4    0.17    0.22
   9  11  -4    0.30    0.39
  -9  11   4    0.08    0.25
   9  11  -4    0.13    0.24
  -8 -11   4    0.09    0.16
   8 -11  -4    0.21    0.23
  -8 -11   4    0.01    0.25
   8  11  -4    0.10    0.23
   8  11  -4   -0.28    0.27
  -8  11   4    0.10    0.22
   7 -11  -4   -0.05    0.22
  -7 -11   4    0.13    0.22
  -7 -11   4    0.09    0.24
   7  11  -4   -0.07    0.34
  -7  11   4    0.19    0.23
   7  11  -4   -0.24    0.25
  -6 -11   4    1.88    0.41
  -6 -11   4    2.27    0.45
   6 -11  -4    1.81    0.38
   6  11  -4    2.05    0.49
   6  11  -4    2.59    0.41
  -6  11   4    1.91    0.45
  -5 -11   4    1.01    0.36
   5 -11  -4    1.44    0.34
  -5 -11   4    0.81    0.33
   5  11  -4    1.41    0.32
   5  11  -4    1.51    0.47
   4 -11  -4    7.11    0.67
  -4 -11   4    8.26    0.72
  -4 -11   4    6.58    0.72
   4  11  -4    7.06    0.60
   4  11  -4    9.08    0.87
   3 -11  -4   -0.02    0.15
  -3 -11   4    0.02    0.22
  -3 -11   4    0.63    0.23
   3  11  -4    0.12    0.17
   3  11  -4   -0.08    0.27
  -2 -11   4    0.07    0.15
  -2 -11   4   -0.34    0.18
   2 -11  -4   -0.13    0.14
  -2 -11   4   -0.47    0.15
   2 -11  -4    0.14    0.18
   2 -11  -4    0.08    0.08
   2  11  -4   -0.06    0.15
   2  11  -4    0.22    0.12
  -2  11   4   -0.09    0.06
  -1 -11   4   -0.21    0.20
   1 -11  -4    0.23    0.20
  -1 -11   4    0.15    0.16
   1 -11  -4    0.20    0.14
   1 -11  -4    0.16    0.10
  -1 -11   4   -0.01    0.15
  -1  11   4    0.08    0.11
   1  11  -4    0.11    0.12
   0 -11  -4   -0.13    0.15
   0 -11  -4    0.06    0.12
   0 -11  -4    0.19    0.11
   0 -11   4   -0.26    0.16
   0 -11   4    0.06    0.22
   0 -11   4   -0.14    0.11
   0  11   4   -0.03    0.11
   0  11  -4   -0.05    0.09
  -1 -11  -4    0.20    0.18
  -1 -11  -4    0.08    0.15
   1 -11   4   -0.01    0.16
   1 -11   4   -0.21    0.20
  -1 -11  -4   -0.05    0.09
   1 -11   4    0.12    0.14
   1  11   4    0.11    0.14
  -1  11  -4    0.08    0.12
   2 -11   4    0.12    0.21
   2 -11   4    0.14    0.13
  -2 -11  -4   -0.02    0.10
  -2 -11  -4    0.15    0.16
   2 -11   4   -0.14    0.14
   2  11   4    0.08    0.13
  -2  11  -4   -0.05    0.08
  -3 -11  -4    0.07    0.12
   3 -11   4    0.22    0.18
  -3 -11  -4   -0.01    0.16
   3 -11   4    0.12    0.17
   3  11   4    0.10    0.14
  -3  11  -4    0.36    0.25
   3  11   4    0.04    0.12
  -3  11  -4    0.17    0.14
   4 -11   4    0.74    0.32
   4 -11   4    0.74    0.29
  -4 -11  -4    0.32    0.22
  -4 -11  -4    0.86    0.25
   4  11   4    0.66    0.25
   4  11   4    0.46    0.24
  -4  11  -4    1.19    0.38
  -4  11  -4    0.55    0.19
   5 -11   4   -0.08    0.18
  -5 -11  -4   -0.15    0.15
  -5 -11  -4   -0.09    0.15
  -5  11  -4    0.09    0.14
  -5  11  -4    0.02    0.08
   5  11   4   -0.01    0.17
  -5  11  -4    0.20    0.27
   5  11   4    0.19    0.22
  -6 -11  -4    0.77    0.23
   6 -11   4    0.92    0.30
  -6 -11  -4    0.64    0.25
  -6  11  -4    0.82    0.21
  -6  11  -4    0.82    0.23
  -6  11  -4    0.66    0.37
   6  11   4    0.73    0.33
   6  11   4    0.54    0.26
   7 -11   4    0.14    0.22
  -7 -11  -4    0.27    0.19
  -7 -11  -4    0.18    0.18
   7  11   4   -0.13    0.18
  -7  11  -4    0.30    0.30
  -7  11  -4    0.00    0.14
   7  11   4    0.03    0.24
  -7  11  -4   -0.08    0.11
   8 -11   4    0.55    0.30
  -8 -11  -4    0.33    0.33
  -8 -11  -4    0.27    0.23
  -8  11  -4    0.67    0.19
   8  11   4    0.67    0.29
  -8  11  -4    0.63    0.42
  -8  11  -4    0.66    0.23
   8  11   4    0.34    0.29
  -9 -11  -4   -0.27    0.23
   9 -11   4    0.41    0.31
  -9 -11  -4   -0.09    0.24
   9  11   4   -0.13    0.22
   9  11   4   -0.50    0.26
  -9  11  -4    0.15    0.32
  -9  11  -4    0.36    0.14
  -9  11  -4   -0.11    0.13
 -10 -11  -4    0.19    0.26
  10 -11   4    0.00    0.36
 -10  11  -4   -0.15    0.14
  10  11   4    0.00    0.33
 -10  11  -4   -0.26    0.43
 -10  11  -4   -0.07    0.14
  10  11   4    0.54    0.29
 -10 -12   4   -0.04    0.36
  10 -12  -4    0.13    0.27
  10  12  -4    0.39    0.30
  10  12  -4    0.08    0.41
  -9 -12   4    0.51    0.31
  -9 -12   4    0.20    0.31
   9 -12  -4    0.67    0.30
   9  12  -4    0.31    0.29
   9  12  -4   -0.10    0.42
  -9  12   4    0.28    0.30
   8 -12  -4    2.64    0.48
  -8 -12   4    3.13    0.57
  -8 -12   4    3.61    0.57
   8  12  -4    2.83    0.49
  -8  12   4    2.96    0.64
   8  12  -4    2.57    0.64
  -7 -12   4   -0.10    0.19
   7 -12  -4   -0.12    0.19
  -7 -12   4    0.13    0.22
  -7  12   4    0.11    0.23
   7  12  -4    0.21    0.20
   7  12  -4    0.42    0.30
  -6 -12   4    0.58    0.31
  -6 -12   4    1.01    0.36
   6 -12  -4    0.47    0.25
  -6  12   4    0.34    0.24
   6  12  -4    0.19    0.32
   6  12  -4    0.30    0.23
  -5 -12   4   -0.20    0.19
   5 -12  -4    0.22    0.22
  -5 -12   4    0.00    0.21
   5  12  -4    0.02    0.28
   5  12  -4    0.01    0.18
   4 -12  -4    9.52    0.80
  -4 -12   4   10.22    0.86
  -4 -12   4   10.08    0.90
   4  12  -4   11.52    1.00
   4  12  -4   10.07    0.76
   3 -12  -4    1.06    0.30
  -3 -12   4    0.96    0.32
   3 -12  -4    0.79    0.09
   3 -12  -4    1.35    0.36
  -3 -12   4    1.21    0.32
  -3 -12   4    1.09    0.38
   3  12  -4    0.37    0.30
   3  12  -4    0.78    0.22
   2 -12  -4    1.52    0.35
   2 -12  -4    1.40    0.21
  -2 -12   4    1.81    0.39
  -2 -12   4    1.41    0.44
  -2 -12   4    1.53    0.43
   2  12  -4    1.51    0.29
   2  12  -4    1.42    0.43
  -2  12   4    1.16    0.18
   1 -12  -4    0.04    0.10
  -1 -12   4    0.10    0.19
  -1 -12   4   -0.03    0.19
  -1 -12   4   -0.25    0.23
   1 -12  -4    0.09    0.21
   1 -12  -4   -0.07    0.20
  -1  12   4   -0.02    0.11
   1  12  -4   -0.10    0.10
   0 -12  -4    0.42    0.24
   0 -12   4    0.13    0.17
   0 -12  -4   -0.06    0.16
   0 -12  -4   -0.01    0.08
   0 -12   4   -0.45    0.22
   0 -12   4    0.04    0.22
   0  12  -4   -0.05    0.10
   0  12   4    0.25    0.13
  -1 -12  -4    2.07    0.31
   1 -12   4    2.60    0.40
   1 -12   4    1.64    0.46
  -1 -12  -4    2.32    0.43
   1 -12   4    1.71    0.45
  -1  12  -4    2.90    0.36
   1  12   4    2.35    0.35
  -2 -12  -4    8.49    0.61
   2 -12   4    8.11    0.65
   2 -12   4    5.19    0.84
  -2 -12  -4    8.79    0.75
   2 -12   4    9.00    0.83
  -2  12  -4    8.46    0.60
   2  12   4    8.12    0.64
   3 -12   4    6.60    0.90
  -3 -12  -4    4.79    0.54
  -3 -12  -4    4.72    0.48
   3 -12   4    5.01    0.70
  -3  12  -4    5.14    0.44
   3  12   4    6.20    0.54
   4 -12   4    1.18    0.39
   4 -12   4    1.82    0.45
  -4 -12  -4    1.48    0.31
  -4 -12  -4    1.26    0.32
  -4  12  -4    0.39    0.33
   4  12   4    1.13    0.33
   4  12   4    1.92    0.38
  -4  12  -4    1.55    0.26
   5 -12   4    2.21    0.52
  -5 -12  -4    2.15    0.39
   5 -12   4    2.85    0.53
  -5 -12  -4    2.01    0.38
   5  12   4    2.66    0.51
  -5  12  -4    2.74    0.58
   5  12   4    2.17    0.41
  -5  12  -4    2.30    0.33
  -5  12  -4    2.26    0.32
  -6 -12  -4    0.62    0.27
  -6 -12  -4    0.78    0.28
   6 -12   4    0.42    0.24
   6  12   4    0.62    0.29
  -6  12  -4    1.00    0.20
  -6  12  -4    0.46    0.18
  -6  12  -4    0.21    0.33
   6  12   4    0.41    0.25
  -7 -12  -4    0.09    0.22
  -7 -12  -4   -0.12    0.18
   7 -12   4   -0.23    0.22
   7  12   4    0.24    0.33
  -7  12  -4    0.26    0.14
   7  12   4    0.08    0.21
  -7  12  -4    0.37    0.16
  -8 -12  -4    0.11    0.26
  -8 -12  -4    0.10    0.22
   8 -12   4   -0.19    0.25
  -8  12  -4    0.23    0.15
   8  12   4    0.01    0.32
   8  12   4    0.18    0.26
  -8  12  -4    0.16    0.14
  -8  12  -4   -0.33    0.39
  -9 -12  -4    2.93    0.49
   9 -12   4    2.22    0.51
   9  12   4    2.69    0.54
  -9  12  -4    3.78    0.76
  -9  12  -4    3.09    0.32
  10 -13  -4    0.12    0.30
 -10 -13   4    0.04    0.36
 -10  13   4    0.80    0.56
  10  13  -4    0.28    0.28
  10  13  -4    0.18    0.49
  -9 -13   4   -0.02    0.28
   9 -13  -4    1.08    0.35
   9  13  -4    1.07    0.35
   9  13  -4    1.06    0.48
  -8 -13   4    1.49    0.45
  -8 -13   4    1.87    0.49
   8 -13  -4    1.81    0.45
  -8  13   4    1.32    0.43
   8  13  -4    1.97    0.59
   8  13  -4    2.01    0.43
   7 -13  -4    0.53    0.29
  -7 -13   4    0.47    0.29
   7  13  -4    0.06    0.36
   7  13  -4    0.21    0.22
  -7  13   4    0.23    0.29
  -6 -13   4    0.70    0.32
   6 -13  -4    1.40    0.36
  -6 -13   4    1.05    0.32
   6  13  -4    0.79    0.42
   6  13  -4    0.87    0.30
  -6  13   4    0.74    0.30
   5 -13  -4   -0.03    0.22
  -5 -13   4    0.13    0.25
  -5 -13   4   -0.12    0.20
   5  13  -4   -0.39    0.14
   5  13  -4    0.20    0.32
  -4 -13   4    7.03    0.74
   4 -13  -4    7.58    0.81
   4 -13  -4    8.34    0.73
  -4 -13   4    6.00    0.83
   4  13  -4    8.45    0.89
   4  13  -4    7.53    0.65
   3 -13  -4    3.52    0.54
   3 -13  -4    3.46    0.21
  -3 -13   4    4.31    0.67
  -3 -13   4    4.15    0.61
  -3 -13   4    4.33    0.74
   3 -13  -4    3.69    0.60
   3  13  -4    4.46    0.76
   3  13  -4    4.12    0.45
   2 -13  -4    3.93    0.57
   2 -13  -4    2.65    0.53
  -2 -13   4    3.87    0.57
  -2 -13   4    3.39    0.67
   2 -13  -4    3.20    0.29
  -2 -13   4    4.53    0.70
   2  13  -4    3.08    0.42
  -2  13   4    3.59    0.30
   1 -13  -4    4.88    0.39
  -1 -13   4    4.59    0.61
   1 -13  -4    4.06    0.58
  -1 -13   4    4.77    0.75
   1 -13  -4    4.00    0.63
  -1 -13   4    4.41    0.74
   1  13  -4    4.24    0.45
  -1  13   4    5.30    0.41
   0 -13  -4    1.09    0.32
   0 -13  -4    0.72    0.27
   0 -13   4    0.82    0.39
   0 -13   4    0.82    0.40
   0 -13  -4    0.75    0.18
   0 -13   4    0.91    0.30
   0  13   4    0.76    0.21
   0  13  -4    0.69    0.21
  -1 -13  -4    0.37    0.24
   1 -13   4    0.23    0.29
   1 -13   4    0.21    0.29
  -1 -13  -4    0.22    0.27
   1 -13   4    0.47    0.20
  -1 -13  -4    0.14    0.14
   1  13   4    0.37    0.19
  -1  13  -4    0.43    0.18
   2 -13   4    0.94    0.27
   2 -13   4    1.02    0.39
   2 -13   4    1.58    0.45
  -2 -13  -4    1.37    0.29
  -2 -13  -4    0.75    0.28
  -2 -13  -4    0.29    0.25
   2  13   4    1.04    0.27
  -2  13  -4    1.18    0.23
   3 -13   4   -0.09    0.21
  -3 -13  -4    0.03    0.23
  -3 -13  -4   -0.06    0.13
   3 -13   4   -0.07    0.24
   3  13   4    0.01    0.17
  -3  13  -4    0.09    0.13
   4 -13   4    0.21    0.21
  -4 -13  -4   -0.01    0.20
   4 -13   4    0.24    0.30
  -4 -13  -4    0.14    0.17
  -4  13  -4   -0.04    0.10
   4  13   4   -0.17    0.22
   4  13   4    0.08    0.17
  -5 -13  -4   -0.53    0.16
   5 -13   4    0.01    0.32
  -5 -13  -4   -0.05    0.18
   5 -13   4   -0.17    0.25
  -5  13  -4    0.04    0.12
  -5  13  -4   -0.02    0.11
  -5  13  -4   -0.27    0.28
   5  13   4   -0.17    0.15
   5  13   4    0.49    0.24
   6 -13   4    0.74    0.32
  -6 -13  -4    0.21    0.21
  -6 -13  -4    0.25    0.23
   6  13   4    0.43    0.32
  -6  13  -4    0.53    0.17
  -6  13  -4    0.50    0.16
  -6  13  -4    0.11    0.26
   6  13   4    0.52    0.24
  -7 -13  -4    0.55    0.24
  -7 -13  -4    0.62    0.29
   7 -13   4    0.38    0.32
   7  13   4    0.56    0.36
   7  13   4    0.74    0.33
  -7  13  -4    1.03    0.47
  -7  13  -4    1.00    0.20
   8 -13   4   -0.18    0.26
  -8 -13  -4   -0.12    0.27
  -8 -13  -4    0.20    0.29
   8  13   4    0.22    0.25
  -8  13  -4    0.09    0.13
   8  13   4    0.16    0.25
  -8  13  -4    0.62    0.41
  -8  13  -4   -0.03    0.10
   9 -13   4    0.46    0.38
  -9 -13  -4    1.13    0.36
   9  13   4   -0.29    0.40
  -9  13  -4    0.02    0.11
  -9  13  -4    0.08    0.15
  -9  13  -4   -0.42    0.39
   9  13   4    0.42    0.29
   9 -14  -4   -0.22    0.27
  -9 -14   4    0.29    0.32
   9  14  -4   -0.30    0.43
   9  14  -4    0.17    0.29
  -9  14   4    0.29    0.38
  -8 -14   4    0.25    0.28
   8 -14  -4    0.10    0.32
   8  14  -4    0.01    0.27
   8  14  -4    0.15    0.38
   7 -14  -4    0.32    0.24
  -7 -14   4    0.46    0.31
  -7 -14   4    0.13    0.33
  -7  14   4    0.77    0.29
   7  14  -4    0.27    0.33
   7  14  -4    0.58    0.31
  -6 -14   4    1.48    0.53
  -6 -14   4    1.55    0.45
   6 -14  -4    1.71    0.39
   6  14  -4    1.74    0.56
   6  14  -4    2.19    0.43
  -5 -14   4    0.69    0.32
  -5 -14   4    0.53    0.31
   5 -14  -4    0.11    0.23
   5  14  -4    0.54    0.27
   5  14  -4    0.31    0.37
  -4 -14   4    2.29    0.59
  -4 -14   4    2.14    0.47
   4 -14  -4    2.39    0.48
   4 -14  -4    3.23    0.63
  -4 -14   4    2.78    0.56
   4  14  -4    2.30    0.62
   4  14  -4    2.53    0.41
   3 -14  -4    7.54    0.77
  -3 -14   4    7.32    0.94
   3 -14  -4    7.70    0.81
  -3 -14   4    7.27    0.75
  -3 -14   4    9.74    0.98
   3  14  -4    7.71    0.65
   3  14  -4    6.53    0.95
   2 -14  -4   22.27    1.16
  -2 -14   4   22.72    1.59
  -2 -14   4   20.74    1.41
   2 -14  -4   22.62    1.46
  -2 -14   4   21.47    1.63
   2 -14  -4   19.47    1.47
  -2  14   4   21.19    1.13
   2  14  -4   22.13    1.28
  -1 -14   4    0.01    0.29
   1 -14  -4   -0.19    0.16
  -1 -14   4    0.32    0.21
   1 -14  -4    0.23    0.26
  -1 -14   4    0.04    0.31
   1 -14  -4    0.08    0.12
  -1  14   4    0.31    0.18
   1  14  -4    0.26    0.18
   0 -14   4    3.38    0.55
   0 -14   4    3.13    0.64
   0 -14  -4    3.08    0.54
   0 -14  -4    2.94    0.54
   0 -14  -4    2.93    0.38
   0 -14   4    2.87    0.64
   0  14  -4    3.14    0.40
   0  14   4    2.25    0.34
   1 -14   4    4.09    0.71
   1 -14   4    4.77    0.53
  -1 -14  -4    2.93    0.41
  -1 -14  -4    4.70    0.65
  -1 -14  -4    5.02    0.68
   1 -14   4    3.67    0.66
   1  14   4    4.86    0.45
  -1  14  -4    4.61    0.41
  -2 -14  -4    8.93    0.87
   2 -14   4   10.17    0.75
   2 -14   4    6.95    1.02
  -2 -14  -4    8.70    0.81
  -2 -14  -4    8.97    0.69
   2 -14   4    9.38    0.94
  -2  14  -4    8.24    0.61
   2  14   4    9.81    0.72
   3 -14   4    2.14    0.59
  -3 -14  -4    2.06    0.42
  -3 -14  -4    2.33    0.40
   3 -14   4    3.09    0.59
  -3  14  -4    2.68    0.30
   4 -14   4    5.53    0.79
  -4 -14  -4    6.30    0.66
  -4 -14  -4    6.28    0.59
   4 -14   4    4.82    0.85
  -4  14  -4    5.30    0.44
   4  14   4    5.93    0.59
   5 -14   4   -0.32    0.27
  -5 -14  -4    0.05    0.22
   5 -14   4   -0.07    0.31
  -5 -14  -4   -0.14    0.20
  -5  14  -4   -0.08    0.11
  -5  14  -4   -0.28    0.27
  -5  14  -4   -0.09    0.12
   5  14   4    0.31    0.25
   5  14   4    0.53    0.30
  -6 -14  -4    0.05    0.24
  -6 -14  -4    0.02    0.24
   6 -14   4    0.26    0.37
   6 -14   4    0.00    0.31
   6  14   4    0.09    0.24
  -6  14  -4    0.28    0.16
   6  14   4   -0.11    0.33
  -6  14  -4   -0.35    0.31
  -6  14  -4   -0.04    0.12
   7 -14   4    0.19    0.31
  -7 -14  -4   -0.23    0.23
  -7 -14  -4    0.08    0.24
   7 -14   4    0.17    0.43
  -7  14  -4   -0.21    0.09
  -7  14  -4    0.03    0.12
   7  14   4    0.05    0.25
   7  14   4    0.02    0.30
  -7  14  -4    0.47    0.44
   8 -14   4    1.39    0.42
  -8 -14  -4    1.64    0.43
   8  14   4    1.67    0.44
  -8  14  -4    1.30    0.19
  -8  14  -4    1.91    0.59
  -8 -15   4    1.09    0.44
   8 -15  -4    1.14    0.42
   8  15  -4    0.52    0.27
  -8  15   4    1.56    0.49
   8  15  -4    0.87    0.60
  -7 -15   4    1.56    0.48
   7 -15  -4    2.11    0.47
   7  15  -4    1.70    0.66
   7  15  -4    2.04    0.44
  -6 -15   4    0.30    0.38
   6 -15  -4    0.61    0.30
  -6 -15   4    0.20    0.29
   6  15  -4    0.72    0.47
   6  15  -4    0.52    0.30
   5 -15  -4    0.39    0.33
  -5 -15   4    0.11    0.28
   5 -15  -4    0.75    0.38
  -5 -15   4    0.89    0.38
   5  15  -4    0.16    0.37
   5  15  -4    0.46    0.27
  -4 -15   4    0.74    0.33
   4 -15  -4    0.84    0.42
  -4 -15   4    0.74    0.34
   4 -15  -4    0.66    0.31
  -4 -15   4    0.54    0.40
   4  15  -4    0.34    0.28
   4  15  -4    0.87    0.46
  -3 -15   4    2.57    0.52
   3 -15  -4    2.44    0.52
  -3 -15   4    1.80    0.48
   3 -15  -4    1.41    0.45
   3  15  -4    2.22    0.39
  -2 -15   4    7.21    0.71
   2 -15  -4    6.04    0.47
   2 -15  -4    6.06    0.79
  -2 -15   4    4.61    0.82
  -2 -15   4    7.51    0.96
   2 -15  -4    5.59    0.84
   2  15  -4    7.04    0.60
  -2  15   4    6.29    0.44
   1 -15  -4   10.91    0.99
  -1 -15   4   12.58    1.00
  -1 -15   4   12.67    1.13
  -1 -15   4   11.33    1.15
   1 -15  -4   12.08    1.08
   1 -15  -4   12.63    0.80
   1  15  -4   13.69    0.88
  -1  15   4   12.20    0.78
   0 -15  -4    0.93    0.39
   0 -15   4    1.33    0.42
   0 -15  -4    1.22    0.27
   0 -15   4    1.25    0.36
   0 -15  -4    1.58    0.43
   0 -15   4    1.53    0.55
   0  15   4    0.96    0.24
   0  15  -4    1.10    0.28
  -1 -15  -4    1.57    0.32
   1 -15   4    1.01    0.50
   1 -15   4    2.70    0.61
  -1 -15  -4    1.95    0.46
  -1 -15  -4    2.34    0.53
   1 -15   4    2.13    0.48
   1  15   4    1.70    0.32
  -1  15  -4    1.95    0.31
   2 -15   4   -0.23    0.27
  -2 -15  -4    0.16    0.21
   2 -15   4    0.29    0.36
  -2 -15  -4   -0.43    0.21
  -2 -15  -4    0.63    0.34
   2 -15   4    0.32    0.23
   2  15   4    0.15    0.18
  -2  15  -4    0.29    0.16
   3 -15   4    0.14    0.34
  -3 -15  -4   -0.06    0.25
  -3 -15  -4    0.28    0.28
  -3 -15  -4    0.03    0.17
  -3  15  -4    0.16    0.15
   3  15   4    0.12    0.20
  -4 -15  -4   -0.41    0.18
   4 -15   4   -0.01    0.39
   4 -15   4   -0.09    0.25
  -4 -15  -4   -0.33    0.22
  -4  15  -4    0.09    0.13
   4  15   4    0.06    0.22
  -5 -15  -4   -0.07    0.27
   5 -15   4    0.43    0.41
  -5 -15  -4   -0.01    0.21
   5 -15   4   -0.30    0.29
  -5  15  -4   -0.16    0.09
  -5  15  -4    0.00    0.15
   5  15   4   -0.18    0.18
   6 -15   4   -0.03    0.35
   6 -15   4    1.15    0.49
  -6 -15  -4   -0.14    0.28
  -6 -15  -4    0.04    0.26
  -6  15  -4   -0.61    0.34
  -6  15  -4    0.14    0.13
   6  15   4    0.31    0.21
   6  15   4   -0.55    0.45
   7 -15   4    0.28    0.48
  -7 -15  -4   -0.26    0.29
   7 -15   4    0.26    0.37
  -7  15  -4    0.08    0.42
   7  15   4   -0.12    0.20
  -7  15  -4   -0.14    0.11
  -7  15  -4   -0.12    0.09
   7  15   4   -0.12    0.45
   7 -16  -4   -0.36    0.36
  -7 -16   4    0.64    0.38
   7  16  -4    0.12    0.25
   7  16  -4   -0.06    0.56
  -6 -16   4    0.37    0.35
  -6 -16   4    0.33    0.37
   6 -16  -4    0.49    0.41
   6  16  -4   -0.81    0.37
   6  16  -4    0.17    0.25
   5 -16  -4    0.32    0.31
  -5 -16   4    1.01    0.38
  -5 -16   4    0.24    0.36
   5 -16  -4    0.92    0.41
  -5 -16   4    0.49    0.46
   5  16  -4    0.02    0.42
   5  16  -4    0.37    0.29
  -4 -16   4    1.45    0.44
   4 -16  -4    1.16    0.38
  -4 -16   4    1.78    0.59
  -4 -16   4    1.08    0.46
   4 -16  -4    2.53    0.60
   4  16  -4    1.09    0.36
   3 -16  -4    3.62    0.63
  -3 -16   4    3.99    0.63
  -3 -16   4    4.98    0.82
  -3 -16   4    4.79    0.84
   3 -16  -4    4.19    0.72
   3  16  -4    3.81    0.66
  -2 -16   4    1.75    0.54
   2 -16  -4    1.88    0.52
   2 -16  -4    1.33    0.23
  -2 -16   4    1.95    0.55
  -2 -16   4    1.36    0.40
   2 -16  -4    1.55    0.45
   2  16  -4    1.34    0.34
  -1 -16   4    6.88    1.04
   1 -16  -4    7.39    0.94
  -1 -16   4    6.12    0.92
   1 -16  -4    5.94    0.54
   1 -16  -4    6.37    0.84
  -1 -16   4    6.05    0.69
   1  16  -4    6.83    0.59
  -1  16   4    6.64    0.52
   0 -16   4    1.39    0.55
   0 -16  -4    1.55    0.51
   0 -16   4    2.01    0.42
   0 -16  -4    1.31    0.40
   0 -16   4    1.31    0.52
   0 -16  -4    1.58    0.31
   0  16   4    1.67    0.30
   0  16  -4    1.89    0.34
   1 -16   4    0.18    0.41
  -1 -16  -4    0.97    0.31
  -1 -16  -4    0.36    0.19
   1 -16   4    0.42    0.22
  -1 -16  -4    0.59    0.35
   1 -16   4    1.02    0.48
  -1  16  -4    0.65    0.21
   1  16   4    0.68    0.23
   2 -16   4    2.15    0.60
  -2 -16  -4    1.84    0.38
  -2 -16  -4    1.75    0.48
  -2 -16  -4    2.51    0.58
   2 -16   4    1.80    0.51
  -2  16  -4    2.33    0.34
   2  16   4    1.83    0.36
   3 -16   4    4.34    0.80
  -3 -16  -4    4.58    0.78
   3 -16   4    3.85    0.73
  -3 -16  -4    3.97    0.68
  -3 -16  -4    5.42    0.57
   3  16   4    4.22    0.59
  -3  16  -4    4.90    0.42
   4 -16   4    1.34    0.51
  -4 -16  -4    1.15    0.36
  -4 -16  -4    0.56    0.30
   4 -16   4    1.62    0.56
   4  16   4    1.31    0.36
   5 -16   4    0.29    0.37
  -5 -16  -4    0.47    0.30
  -5 -16  -4   -0.49    0.20
   5 -16   4    0.25    0.45
  -5  16  -4    0.14    0.15
   5  16   4    0.37    0.28
   6 -16   4    0.67    0.55
   6 -16   4    0.30    0.46
  -6 -16  -4    0.18    0.29
  -6 -16  -4   -0.35    0.26
  -6  16  -4   -0.11    0.08
  -6  16  -4   -0.01    0.15
   6  16   4    0.00    0.24
   5 -17  -4    0.60    0.33
  -5 -17   4    0.22    0.38
  -5 -17   4    0.12    0.39
   5 -17  -4    0.70    0.46
  -5 -17   4   -0.13    0.47
   5  17  -4    0.06    0.31
  -4 -17   4    0.35    0.43
  -4 -17   4   -0.24    0.44
  -4 -17   4    0.33    0.31
   4 -17  -4    0.27    0.41
   4 -17  -4    0.31    0.32
   4  17  -4   -0.10    0.22
   3 -17  -4   -0.20    0.38
  -3 -17   4   -0.32    0.35
  -3 -17   4    0.06    0.28
  -3 -17   4    0.35    0.44
   3 -17  -4   -0.61    0.24
   3  17  -4   -0.02    0.23
   2 -17  -4    0.22    0.38
   2 -17  -4    0.08    0.32
  -2 -17   4    0.62    0.40
   2 -17  -4    0.11    0.14
  -2 -17   4    0.20    0.25
  -2 -17   4    1.38    0.54
   1 -17  -4    0.92    0.46
   1 -17  -4    0.01    0.20
  -1 -17   4    0.13    0.25
   1 -17  -4    0.08    0.35
  -1 -17   4    0.29    0.42
  -1 -17   4    0.70    0.40
   1  17  -4    0.17    0.21
  -1  17   4    0.02    0.11
   0 -17  -4   -0.05    0.21
   0 -17   4    0.72    0.46
   0 -17   4    0.80    0.34
   0 -17   4    0.01    0.41
   0 -17  -4    0.42    0.40
   0 -17  -4    0.52    0.35
   0  17  -4    0.56    0.24
   0  17   4    0.36    0.16
  -1 -17  -4    0.66    0.35
   1 -17   4    1.26    0.52
   1 -17   4    0.81    0.36
  -1 -17  -4    0.76    0.41
  -1 -17  -4    1.48    0.33
   1 -17   4    1.18    0.48
  -1  17  -4    1.00    0.26
   1  17   4    1.16    0.28
   2 -17   4   -0.29    0.42
  -2 -17  -4    0.00    0.38
   2 -17   4    0.09    0.22
   2 -17   4    0.04    0.46
  -2 -17  -4    0.15    0.22
  -2 -17  -4    0.33    0.29
   2  17   4   -0.07    0.17
  -2  17  -4   -0.05    0.14
   3 -17   4    0.44    0.47
  -3 -17  -4    0.59    0.49
  -3 -17  -4    0.72    0.30
  -3 -17  -4    0.18    0.31
   3 -17   4    0.04    0.36
  -3  17  -4    0.00    0.11
   4 -17   4    1.48    0.51
  -4 -17  -4    0.28    0.40
  -4 -17  -4    0.84    0.46
  -4 -17  -4    1.06    0.36
   4 -17   4    0.41    0.42
   4  17   4    0.69    0.31
  -5 -17  -4   -0.11    0.32
   5  17   4    0.08    0.27
  -5  17  -4   -0.21    0.09
  -5  17  -4    0.17    0.17
  -3 -18   4    1.15    0.43
   3 -18  -4    0.37    0.36
  -3 -18   4    1.60    0.64
   3 -18  -4    0.84    0.50
  -3 -18   4    1.54    0.62
   3  18  -4    1.84    0.41
  -2 -18   4    8.07    1.15
  -2 -18   4    7.08    1.13
   2 -18  -4    8.53    1.14
  -2 -18   4   10.53    0.97
   2 -18  -4    9.75    0.62
   2  18  -4    8.70    0.78
   1 -18  -4    0.60    0.42
   1 -18  -4   -0.59    0.38
   1 -18  -4    0.39    0.22
  -1 -18   4    0.46    0.47
  -1 -18   4    0.92    0.47
  -1 -18   4    0.09    0.33
  -1  18   4    0.13    0.14
   1  18  -4    0.13    0.38
   0 -18  -4    0.21    0.39
   0 -18  -4    0.38    0.34
   0 -18  -4    0.13    0.40
   0 -18   4    0.15    0.28
   0 -18   4    0.44    0.49
   0 -18   4    0.15    0.38
   0  18  -4    0.00    0.20
   0  18   4    0.16    0.16
  -1 -18  -4    1.80    0.39
   1 -18   4    1.65    0.66
   1 -18   4    2.07    0.44
  -1 -18  -4    1.64    0.56
  -1 -18  -4    1.59    0.49
   1 -18   4    1.92    0.59
   2 -18   4    3.89    0.83
   2 -18   4    4.10    0.82
  -2 -18  -4    2.15    0.67
  -2 -18  -4    4.39    0.63
  -2 -18  -4    4.10    0.70
   2  18   4    3.10    0.47
  13   0  -5    0.49    0.30
 -13   0   5    0.07    0.26
 -13   0   5    0.20    0.29
 -12   0   5    0.00    0.24
  12   0  -5    0.37    0.28
 -12   0   5   -0.34    0.19
 -11   0   5   -0.09    0.17
 -11   0   5    0.10    0.17
  11   0  -5    0.04    0.24
  11   0  -5    0.43    0.23
  10   0  -5    0.16    0.20
 -10   0   5   -0.09    0.19
  10   0  -5    0.20    0.16
 -10   0   5   -0.10    0.18
   9   0  -5    0.01    0.15
   9   0  -5   -0.14    0.13
  -9   0   5    0.05    0.14
  -9   0   5    0.05    0.15
  -8   0   5   -0.26    0.10
   8   0  -5   -0.05    0.11
   8   0  -5    0.00    0.11
  -8   0   5   -0.19    0.12
  -7   0   5   -0.09    0.09
   7   0  -5    0.05    0.11
  -7   0   5   -0.01    0.11
   7   0  -5    0.08    0.14
  -6   0   5   -0.05    0.10
  -6   0   5    0.02    0.10
   6   0  -5    0.02    0.11
  -5   0   5    0.17    0.10
   5   0  -5   -0.09    0.09
  -5   0   5   -0.02    0.07
   5   0  -5    0.03    0.08
  -4   0   5   -0.08    0.05
   4   0  -5   -0.05    0.06
   4   0  -5    0.14    0.09
  -4   0   5    0.03    0.06
  -3   0   5   -0.03    0.04
  -3   0   5   -0.02    0.06
   3   0  -5    0.03    0.08
   3   0  -5    0.02    0.06
   2   0  -5   -0.06    0.06
   2   0  -5    0.03    0.05
  -2   0   5   -0.04    0.05
  -2   0   5    0.02    0.05
  -1   0   5    0.03    0.04
   1   0  -5   -0.01    0.05
   1   0  -5   -0.07    0.06
  -1   0   5    0.02    0.07
  -1   0   5    0.00    0.04
   0   0  -5    0.13    0.07
   0   0   5    0.22    0.06
   0   0  -5    0.27    0.11
   0   0  -5    0.21    0.08
  -1   0  -5    0.01    0.05
   1   0   5    0.01    0.05
   1   0   5    0.03    0.04
  -2   0  -5   -0.02    0.07
   2   0   5   -0.02    0.04
  -2   0  -5    0.00    0.05
   3   0   5    0.09    0.09
  -3   0  -5    0.33    0.12
  -3   0  -5    0.04    0.12
  -4   0  -5   -0.07    0.09
  -4   0  -5   -0.14    0.07
   4   0   5   -0.07    0.05
   5   0   5   -0.23    0.07
  -5   0  -5    0.07    0.10
  -5   0  -5    0.15    0.11
  -6   0  -5   -0.08    0.11
   6   0   5   -0.04    0.11
   6   0   5   -0.04    0.10
  -6   0  -5    0.08    0.12
  -7   0  -5   -0.18    0.11
   7   0   5   -0.14    0.11
   7   0   5    0.12    0.16
  -7   0  -5   -0.04    0.11
   8   0   5    0.01    0.17
  -8   0  -5    0.05    0.17
   8   0   5   -0.31    0.11
  -8   0  -5   -0.01    0.17
   9   0   5    0.01    0.21
  -9   0  -5   -0.06    0.18
  -9   0  -5   -0.08    0.18
   9   0   5   -0.24    0.15
  10   0   5    0.09    0.20
  10   0   5   -0.18    0.17
 -10   0  -5   -0.06    0.18
 -10   0  -5   -0.30    0.22
  11   0   5   -0.25    0.20
 -11   0  -5   -0.27    0.17
 -11   0  -5    0.26    0.28
  11   0   5   -0.09    0.21
  12   0   5   -0.26    0.23
 -12   0  -5   -0.17    0.27
 -12   0  -5    0.12    0.23
  12   0   5    0.60    0.29
 -13  -1   5   -0.14    0.26
  13  -1  -5    0.28    0.27
  13  -1  -5    0.05    0.21
 -13  -1   5   -0.13    0.29
  13   1  -5    0.01    0.23
 -13   1   5    0.03    0.28
  13   1  -5    0.27    0.34
 -13   1   5   -0.36    0.23
  12  -1  -5    1.60    0.42
  12  -1  -5    1.13    0.30
 -12  -1   5    1.17    0.35
 -12  -1   5    1.49    0.41
  12   1  -5    1.47    0.43
 -12   1   5    0.90    0.36
 -12   1   5    1.94    0.40
  12   1  -5    1.43    0.35
  11  -1  -5    1.82    0.33
 -11  -1   5    1.74    0.44
 -11  -1   5    1.65    0.40
 -11   1   5    1.88    0.40
  11   1  -5    1.36    0.31
  11   1  -5    1.61    0.39
 -11   1   5    1.80    0.39
 -10  -1   5    0.45    0.22
  10  -1  -5    0.22    0.23
  10  -1  -5    0.29    0.19
 -10  -1   5    0.72    0.26
  10   1  -5    0.98    0.25
 -10   1   5    0.20    0.18
  10   1  -5    0.64    0.28
 -10   1   5    0.60    0.25
  -9  -1   5    2.51    0.40
   9  -1  -5    2.12    0.38
   9  -1  -5    2.23    0.33
  -9  -1   5    2.68    0.41
   9   1  -5    2.09    0.34
  -9   1   5    1.93    0.33
   9   1  -5    2.36    0.41
  -9   1   5    2.44    0.38
   8  -1  -5    5.13    0.49
   8  -1  -5    4.89    0.41
  -8  -1   5    4.76    0.45
  -8  -1   5    4.43    0.47
   8   1  -5    4.78    0.48
   8   1  -5    4.96    0.44
  -8   1   5    4.26    0.43
  -8   1   5    4.62    0.45
   7  -1  -5   20.44    1.15
   7  -1  -5   19.52    1.06
  -7  -1   5   19.44    1.16
  -7  -1   5   20.81    1.14
  -7   1   5   19.50    1.13
   7   1  -5   19.68    1.09
  -7   1   5   18.22    1.11
   7   1  -5   20.61    1.19
  -6  -1   5   49.84    2.40
   6  -1  -5   49.26    2.34
   6  -1  -5   47.50    2.41
  -6  -1   5   47.76    2.45
  -6   1   5   47.41    2.41
   6   1  -5   49.20    2.45
  -6   1   5   46.92    2.38
   6   1  -5   50.88    2.38
   5  -1  -5   49.18    2.30
  -5  -1   5   47.66    2.33
  -5  -1   5   49.09    2.41
   5  -1  -5   48.36    2.34
  -5   1   5   46.30    2.31
   5   1  -5   48.50    2.38
   5   1  -5   47.96    2.34
  -5   1   5   46.54    2.35
   4  -1  -5    6.74    0.44
  -4  -1   5    6.56    0.44
  -4  -1   5    6.49    0.50
   4  -1  -5    6.45    0.44
   4   1  -5    7.69    0.49
   4   1  -5    6.70    0.48
  -4   1   5    6.31    0.47
  -4   1   5    6.96    0.43
   3  -1  -5   59.07    2.70
  -3  -1   5   55.33    2.79
   3  -1  -5   61.24    2.76
  -3  -1   5   57.17    2.71
  -3   1   5   59.89    2.68
   3   1  -5   59.82    2.78
  -3   1   5   51.26    2.74
   3   1  -5   56.57    2.75
  -2  -1   5   22.11    1.19
   2  -1  -5   21.46    1.06
   2  -1  -5   20.48    1.15
   2   1  -5   20.84    1.13
  -2   1   5   23.52    1.07
  -2   1   5   22.02    1.16
   2   1  -5   23.79    1.20
  -1  -1   5   73.18    3.41
   1  -1  -5   73.98    3.35
  -1  -1   5   72.34    3.50
   1  -1  -5   69.07    3.47
  -1  -1   5   74.59    3.44
   1   1  -5   68.38    3.49
  -1   1   5   79.38    3.32
   1   1  -5   75.56    3.45
  -1   1   5   74.33    3.31
   0  -1  -5   29.17    1.39
   0  -1  -5   31.09    1.41
   0  -1   5   29.74    1.47
   0  -1   5   31.90    1.46
   0   1  -5   29.12    1.48
   0   1  -5   30.16    1.49
   0   1  -5   27.64    1.53
  -1  -1  -5  108.19    5.12
   1  -1   5  116.43    5.17
  -1  -1  -5  108.51    5.24
  -1   1  -5  113.08    5.21
   1   1   5  117.46    5.13
   1   1   5  113.03    5.09
  -2  -1  -5   91.49    4.31
   2  -1   5   96.61    4.34
  -2  -1  -5   94.22    4.42
  -2   1  -5   92.69    4.38
   2   1   5   94.96    4.29
  -3  -1  -5    7.00    0.45
  -3  -1  -5    7.67    0.52
  -3   1  -5    6.82    0.51
   3   1   5    6.70    0.42
  -3   1  -5    7.06    0.49
  -4  -1  -5   71.66    3.32
  -4  -1  -5   66.65    3.25
   4   1   5   71.23    3.24
  -4   1  -5   66.90    3.30
  -4   1  -5   71.36    3.32
   4   1   5   64.46    3.34
  -5  -1  -5   23.44    1.25
  -5  -1  -5   22.21    1.21
   5  -1   5   22.61    1.20
  -5   1  -5   22.58    1.24
  -5   1  -5   21.60    1.24
   5   1   5   20.79    1.27
  -6  -1  -5    8.07    0.57
  -6  -1  -5    7.55    0.57
   6  -1   5    7.40    0.53
  -6   1  -5    6.82    0.55
   6   1   5    7.14    0.62
  -6   1  -5    7.46    0.59
  -7  -1  -5    0.52    0.19
   7  -1   5    0.09    0.14
   7  -1   5    0.06    0.15
  -7  -1  -5    0.07    0.13
  -7   1  -5    0.24    0.20
  -7   1  -5    0.14    0.15
   7   1   5    0.14    0.15
   7   1   5    0.09    0.12
  -8  -1  -5   18.40    1.15
   8  -1   5   17.56    1.20
   8  -1   5   20.03    1.16
  -8  -1  -5   17.00    1.15
   8   1   5   19.83    1.16
  -8   1  -5   18.95    1.14
   8   1   5   18.00    1.23
  -8   1  -5   18.92    1.21
   9  -1   5    0.29    0.20
  -9  -1  -5    0.18    0.24
  -9  -1  -5    0.70    0.23
   9  -1   5    0.16    0.24
   9   1   5    0.27    0.20
   9   1   5    0.33    0.24
  -9   1  -5    0.22    0.18
  -9   1  -5    0.95    0.35
  10  -1   5    1.22    0.35
  10  -1   5    1.05    0.31
 -10  -1  -5    0.85    0.30
 -10  -1  -5    1.14    0.30
  10   1   5    1.44    0.34
 -10   1  -5    1.20    0.33
 -10   1  -5    0.71    0.27
  10   1   5    1.37    0.39
 -11  -1  -5    1.34    0.37
 -11  -1  -5    1.53    0.42
  11  -1   5    1.12    0.33
 -11   1  -5    1.57    0.46
  11   1   5    1.31    0.31
  11   1   5    1.75    0.46
 -11   1  -5    1.36    0.33
 -12  -1  -5    3.82    0.65
  12  -1   5    2.69    0.52
 -12  -1  -5    3.48    0.55
  12   1   5    3.28    0.62
 -12   1  -5    4.16    0.64
  12   1   5    2.83    0.54
 -12   1  -5    3.29    0.58
 -13  -2   5    0.12    0.32
 -13  -2   5    0.81    0.38
  13  -2  -5    0.63    0.34
  13  -2  -5    0.73    0.25
  13   2  -5    0.74    0.38
 -13   2   5    0.51    0.32
  13   2  -5    0.80    0.32
 -13   2   5    0.72    0.34
 -12  -2   5    0.36    0.25
  12  -2  -5    0.59    0.28
  12  -2  -5    0.28    0.19
 -12  -2   5   -0.01    0.25
  12   2  -5    0.03    0.30
 -12   2   5    0.35    0.21
  12   2  -5    0.13    0.32
 -12   2   5    0.00    0.28
 -11  -2   5    0.36    0.25
  11  -2  -5    0.45    0.21
  11  -2  -5    0.51    0.26
  11   2  -5    0.63    0.27
  11   2  -5    0.95    0.30
 -11   2   5    0.61    0.25
 -11   2   5    0.62    0.31
 -10  -2   5   -0.12    0.16
 -10  -2   5    0.07    0.17
  10  -2  -5    0.03    0.14
  10  -2  -5    0.01    0.15
 -10   2   5   -0.03    0.13
  10   2  -5   -0.10    0.17
 -10   2   5   -0.11    0.17
  10   2  -5   -0.08    0.20
   9  -2  -5    0.01    0.12
   9  -2  -5    0.02    0.16
  -9  -2   5    0.42    0.19
  -9  -2   5   -0.25    0.13
  -9   2   5    0.02    0.14
   9   2  -5    0.02    0.16
  -9   2   5    0.01    0.12
   9   2  -5    0.02    0.16
  -8  -2   5    6.88    0.55
  -8  -2   5    6.45    0.58
   8  -2  -5    6.61    0.48
   8  -2  -5    6.25    0.54
   8   2  -5    5.71    0.57
  -8   2   5    6.65    0.55
  -8   2   5    6.32    0.51
   8   2  -5    5.64    0.51
  -7  -2   5    0.51    0.17
  -7  -2   5    0.70    0.22
   7  -2  -5    0.70    0.19
   7  -2  -5    0.75    0.16
  -7   2   5    0.82    0.18
   7   2  -5    0.77    0.22
  -7   2   5    0.63    0.19
   7   2  -5    0.60    0.18
   6  -2  -5    0.32    0.14
  -6  -2   5    0.32    0.14
   6  -2  -5    0.17    0.09
  -6  -2   5    0.29    0.12
   6   2  -5   -0.04    0.11
   6   2  -5    0.33    0.15
  -6   2   5    0.09    0.09
  -6   2   5    0.25    0.14
   5  -2  -5    0.59    0.15
  -5  -2   5    0.72    0.17
   5  -2  -5    0.65    0.13
  -5  -2   5    0.75    0.20
   5   2  -5    0.84    0.16
   5   2  -5    0.63    0.18
  -5   2   5    0.67    0.16
  -5   2   5    0.79    0.17
  -4  -2   5    3.23    0.28
  -4  -2   5    2.32    0.32
   4  -2  -5    2.20    0.22
   4  -2  -5    2.89    0.25
  -4   2   5    2.18    0.25
   4   2  -5    3.17    0.31
  -4   2   5    3.07    0.25
   4   2  -5    2.85    0.29
   3  -2  -5    2.23    0.19
   3  -2  -5    2.63    0.23
  -3  -2   5    1.67    0.27
  -3  -2   5    2.75    0.25
   3   2  -5    2.36    0.30
   3   2  -5    1.85    0.26
  -3   2   5    2.64    0.24
  -3   2   5    1.99    0.18
   2  -2  -5   13.21    0.78
  -2  -2   5   13.36    0.84
  -2  -2   5   13.97    0.83
   2  -2  -5   16.55    0.71
   2   2  -5   13.44    0.83
   2   2  -5   13.28    0.81
  -1  -2   5   38.38    1.87
  -1  -2   5   38.36    1.91
  -1  -2   5   37.04    1.86
   1  -2  -5   39.21    1.72
   1  -2  -5   38.29    1.86
   1   2  -5   35.04    1.89
   1   2  -5   37.34    1.88
   0  -2   5   48.08    2.36
   0  -2   5   45.65    2.29
   0  -2  -5   48.98    2.15
   0   2  -5   48.13    2.32
   0   2  -5   46.30    2.35
   0   2  -5   48.18    2.33
  -1  -2  -5    1.66    0.12
   1  -2   5    1.29    0.19
  -1  -2  -5    2.04    0.26
   1  -2   5    1.40    0.23
  -1   2  -5    1.65    0.26
  -1   2  -5    1.47    0.22
  -2  -2  -5    7.27    0.40
  -2  -2  -5    6.77    0.48
   2   2   5    7.15    0.40
  -2   2  -5    7.16    0.49
  -3  -2  -5   60.63    2.84
  -3  -2  -5   63.46    2.94
   3   2   5   60.47    2.84
  -3   2  -5   60.39    2.95
  -3   2  -5   57.90    2.93
  -4  -2  -5   51.26    2.49
   4  -2   5   51.12    2.46
  -4  -2  -5   50.57    2.42
   4   2   5   48.23    2.53
  -4   2  -5   49.71    2.51
   4   2   5   51.26    2.42
  -4   2  -5   50.15    2.50
  -5  -2  -5    0.73    0.17
   5  -2   5    1.02    0.20
  -5  -2  -5    0.56    0.18
   5   2   5    0.74    0.21
  -5   2  -5    0.95    0.24
   5   2   5    0.58    0.17
  -5   2  -5    0.86    0.20
  -6  -2  -5    7.72    0.58
  -6  -2  -5    6.72    0.52
   6  -2   5    7.21    0.53
  -6   2  -5    6.61    0.57
  -6   2  -5    7.41    0.56
   6   2   5    6.18    0.58
  -7  -2  -5    7.71    0.57
   7  -2   5    6.59    0.55
  -7  -2  -5    7.34    0.67
  -7   2  -5    7.00    0.61
  -7   2  -5    6.79    0.55
   7   2   5    5.85    0.60
  -8  -2  -5   40.64    2.12
   8  -2   5   40.69    2.11
  -8  -2  -5   39.47    2.12
   8   2   5   40.33    2.22
   8   2   5   40.11    2.12
  -8   2  -5   37.20    2.18
  -9  -2  -5    5.66    0.57
  -9  -2  -5    5.54    0.58
   9  -2   5    5.66    0.56
   9   2   5    5.33    0.56
  -9   2  -5    6.28    0.57
   9   2   5    5.83    0.63
  -9   2  -5    5.90    0.64
  10  -2   5    6.28    0.78
 -10  -2  -5    5.36    0.57
 -10  -2  -5    5.51    0.58
  10   2   5    4.75    0.69
  10   2   5    5.58    0.59
 -10   2  -5    4.33    0.66
 -10   2  -5    5.69    0.55
 -11  -2  -5    0.76    0.27
 -11  -2  -5    0.63    0.25
  11  -2   5    0.39    0.26
 -11   2  -5    0.31    0.30
 -11   2  -5    0.25    0.24
  11   2   5    0.61    0.25
  11   2   5    0.51    0.31
 -12  -2  -5    0.02    0.27
  12  -2   5    0.14    0.25
 -12  -2  -5   -0.36    0.23
 -12   2  -5    0.24    0.35
 -12   2  -5    0.20    0.27
  12   2   5   -0.03    0.29
  12   2   5    0.32    0.28
  13  -3  -5    1.18    0.30
 -13  -3   5    0.75    0.38
  13  -3  -5    0.70    0.35
 -13  -3   5    1.04    0.39
  13   3  -5    0.52    0.43
 -13   3   5    0.63    0.37
  13   3  -5    0.68    0.32
 -13   3   5    1.14    0.36
[truncated: 643,863 more chars]
