# Supplementary material for: 5-(4-Fluoro­phen­yl)-1-[4-(4-methyl­phen­yl)thia­zol-2-yl]-3-[4-(prop-2-yn­yloxy)phen­yl]-4,5-di­hydro-1H-pyrazole
Source: IUCrdata. 2022 Oct 25;7(Pt 10):x221003. doi: 10.1107/S2414314622010033 (PMC9638060; doi:10.1107/S2414314622010033)
Supplement: Supplementary file 2 [file x-07-x221003-Isup2.hkl]

data_I                                                                          
_shelx_title ' shelxt_a.res in P2(1)/c'                                         
_shelx_refln_list_code          4                                               
_shelx_F_calc_maximum      180.08                                               
_exptl_crystal_F_000       976.00                                               
_reflns_d_resolution_high  0.7702                                               
                                                                                
loop_                                                                           
 _space_group_symop_operation_xyz                                               
 'x, y, z'                                                                      
 '-x, y+1/2, -z+1/2'                                                            
 '-x, -y, -z'                                                                   
 'x, -y-1/2, z-1/2'                                                             
                                                                                
_cell_length_a    10.7859                                                       
_cell_length_b    14.5638                                                       
_cell_length_c    14.9956                                                       
_cell_angle_alpha  90.000                                                       
_cell_angle_beta   97.144                                                       
_cell_angle_gamma  90.000                                                       
                                                                                
_shelx_F_squared_multiplier     1.000                                           
                                                                                
loop_                                                                           
 _refln_index_h                                                                 
 _refln_index_k                                                                 
 _refln_index_l                                                                 
 _refln_F_squared_calc                                                          
 _refln_F_squared_meas                                                          
 _refln_F_squared_sigma                                                         
 _refln_observed_status                                                         
   2   0   0       2755.96       2793.04       126.82 o                         
   3   0   0        229.50        254.83         7.09 o                         
   4   0   0       1372.79       1365.01        32.56 o                         
   5   0   0       2461.78       2391.33        56.02 o                         
   6   0   0       1182.38       1272.24        31.83 o                         
   7   0   0        627.41        577.10        16.36 o                         
   8   0   0         82.24         90.77         5.62 o                         
   9   0   0        158.49        145.69         7.10 o                         
  10   0   0        276.93        288.34        11.22 o                         
  11   0   0         30.78         33.81         4.70 o                         
  12   0   0         47.58         43.65         5.41 o                         
  13   0   0          2.56          1.64         3.93 o                         
   1   1   0       1038.27        991.93        33.81 o                         
   2   1   0         15.47         13.98         1.22 o                         
   3   1   0         24.43         17.50         1.22 o                         
   4   1   0        871.26        868.71        15.17 o                         
   5   1   0          2.28          1.58         0.83 o                         
   6   1   0        337.40        343.46         7.91 o                         
   7   1   0         51.18         52.31         2.83 o                         
   8   1   0          1.46         -1.12         1.17 o                         
   9   1   0          0.01         -1.27         1.27 o                         
  10   1   0         35.32         35.00         3.38 o                         
  11   1   0        235.83        236.72         7.36 o                         
  12   1   0        127.11        119.03         6.00 o                         
  13   1   0          0.87          0.99         2.62 o                         
   0   2   0        321.12        329.27         9.35 o                         
   1   2   0       3667.96       3369.08        81.49 o                         
   2   2   0        387.21        427.09         7.65 o                         
   3   2   0       6452.14       6833.19       173.68 o                         
   4   2   0       3261.58       3149.91        51.39 o                         
   5   2   0         21.29         17.01         1.60 o                         
   6   2   0       1002.74       1100.11        19.61 o                         
   7   2   0        979.67        955.80        18.00 o                         
   8   2   0        652.85        629.71        12.82 o                         
   9   2   0         75.26         74.37         4.01 o                         
  10   2   0          0.35         -0.53         1.72 o                         
  11   2   0        455.54        466.34        11.42 o                         
  12   2   0         11.13         13.54         2.65 o                         
  13   2   0          0.17         -0.36         2.69 o                         
   1   3   0       2983.00       3132.55        60.42 o                         
   2   3   0       9216.26       9407.97       230.48 o                         
   3   3   0       1455.10       1409.84        25.41 o                         
   4   3   0        672.87        729.42        13.23 o                         
   5   3   0        321.29        360.11         7.52 o                         
   6   3   0         20.61         23.79         1.93 o                         
   7   3   0        223.55        215.98         5.72 o                         
   8   3   0         34.17         32.11         2.55 o                         
   9   3   0          3.07          3.00         1.70 o                         
  10   3   0        325.48        335.13         8.80 o                         
  11   3   0         43.10         38.51         3.55 o                         
  12   3   0          0.14         -1.10         3.24 o                         
  13   3   0        100.22         88.64         5.62 o                         
   0   4   0      32428.51      29058.66       952.10 o                         
   1   4   0      10789.79      10285.76       252.93 o                         
   2   4   0        136.06        129.90         3.57 o                         
   3   4   0       3269.23       3487.69        65.63 o                         
   4   4   0       3864.48       4393.02        82.48 o                         
   5   4   0        175.99        185.45         4.73 o                         
   6   4   0         19.35         15.06         1.64 o                         
   7   4   0        343.14        320.22         7.51 o                         
   8   4   0        325.18        329.14         8.75 o                         
   9   4   0         18.02         14.80         2.22 o                         
  10   4   0         94.68         95.36         4.90 o                         
  11   4   0        104.74        111.46         5.82 o                         
  12   4   0        102.99        107.64         6.62 o                         
  13   4   0          1.61          4.32         3.66 o                         
   1   5   0       5347.01       5379.30        92.75 o                         
   2   5   0        124.86        128.40         3.35 o                         
   3   5   0        368.85        400.66         8.04 o                         
   4   5   0       2114.34       2325.39        39.78 o                         
   5   5   0        246.15        255.72         6.58 o                         
   6   5   0        775.08        742.97        15.35 o                         
   7   5   0         58.88         62.25         3.75 o                         
   8   5   0          7.24          3.97         1.57 o                         
   9   5   0         11.44         15.58         2.45 o                         
  10   5   0          5.30          5.79         2.22 o                         
  11   5   0          1.61          0.88         2.14 o                         
  12   5   0         16.17         18.46         3.50 o                         
  13   5   0         26.33         24.77         4.26 o                         
   0   6   0       1532.25       1479.28        35.78 o                         
   1   6   0        893.74        775.94        14.17 o                         
   2   6   0          2.02          5.60         0.88 o                         
   3   6   0          3.90          9.56         1.36 o                         
   4   6   0         55.30         79.01         2.79 o                         
   5   6   0        276.56        251.00         6.02 o                         
   6   6   0         75.62         62.91         3.35 o                         
   7   6   0        185.77        183.45         5.81 o                         
   8   6   0        693.54        682.73        15.21 o                         
   9   6   0        117.89        129.54         5.61 o                         
  10   6   0         32.96         31.01         3.41 o                         
  11   6   0        187.65        195.39         7.26 o                         
  12   6   0         13.91         12.56         3.18 o                         
  13   6   0         32.61         30.16         5.27 o                         
   1   7   0        323.29        313.30         6.89 o                         
   2   7   0        277.41        275.10         6.33 o                         
   3   7   0        388.09        402.03        11.25 o                         
   4   7   0        179.61        196.72         4.93 o                         
   5   7   0         51.57         59.42         3.33 o                         
   6   7   0         13.16         15.26         1.81 o                         
   7   7   0         31.59         35.95         2.48 o                         
   8   7   0        147.09        142.51         5.53 o                         
   9   7   0          0.41          1.45         2.01 o                         
  10   7   0         64.77         54.85         4.11 o                         
  11   7   0         60.28         60.76         4.91 o                         
  12   7   0          2.34          0.02         3.05 o                         
   0   8   0       1752.78       1709.92        41.95 o                         
   1   8   0         80.32         64.75         2.84 o                         
   2   8   0        178.39        193.96         5.11 o                         
   3   8   0        667.78        796.38        16.35 o                         
   4   8   0         45.42         41.67         2.05 o                         
   5   8   0        164.61        161.41         4.46 o                         
   6   8   0        621.37        553.86        11.47 o                         
   7   8   0        437.38        458.27        10.34 o                         
   8   8   0        323.03        314.56         7.93 o                         
   9   8   0        214.70        202.74         6.49 o                         
  10   8   0         22.44         26.49         3.57 o                         
  11   8   0         18.70         17.10         3.12 o                         
  12   8   0         19.89         22.98         3.64 o                         
   1   9   0        592.78        516.39        11.40 o                         
   2   9   0        183.80        179.94         5.02 o                         
   3   9   0       1810.64       1981.63        36.98 o                         
   4   9   0         15.69         19.14         1.52 o                         
   5   9   0          5.09          3.60         0.83 o                         
   6   9   0          4.40         12.81         2.01 o                         
   7   9   0        107.10        102.47         4.91 o                         
   8   9   0         29.19         22.24         1.90 o                         
   9   9   0          2.48          2.46         1.37 o                         
  10   9   0          0.20          0.02         1.81 o                         
  11   9   0          4.35          3.71         3.28 o                         
  12   9   0          0.43          1.72         2.25 o                         
   0  10   0       1518.12       1453.19        37.12 o                         
   1  10   0        986.07        991.49        18.82 o                         
   2  10   0        155.77        142.65         4.66 o                         
   3  10   0        180.89        196.18         6.09 o                         
   4  10   0          8.39         11.54         1.32 o                         
   5  10   0        239.49        236.88         8.53 o                         
   6  10   0        129.35        123.51         6.83 o                         
   7  10   0          2.09          7.91         2.77 o                         
   8  10   0        139.13        145.24         9.22 o                         
   9  10   0        132.35        112.51         7.16 o                         
  10  10   0         80.71         75.66         9.39 o                         
  11  10   0         98.76         91.83         7.86 o                         
   1  11   0          0.05          1.97         1.29 o                         
   2  11   0        382.27        384.27         9.05 o                         
   3  11   0         57.06         54.18         2.96 o                         
   4  11   0        133.82        140.34         5.30 o                         
   5  11   0         22.45         22.10         3.33 o                         
   6  11   0         10.37          4.63         2.61 o                         
   7  11   0         33.24         36.31         4.66 o                         
   8  11   0         25.98         16.29         3.42 o                         
   9  11   0         69.20         64.12         5.52 o                         
  10  11   0         38.04         39.92         6.76 o                         
  11  11   0         49.92         63.69         6.94 o                         
   0  12   0        327.46        348.61        14.94 o                         
   1  12   0        431.02        422.91        10.04 o                         
   2  12   0         52.01         57.01         3.53 o                         
   3  12   0         37.44         47.48         2.99 o                         
   4  12   0         23.01         24.97         2.46 o                         
   5  12   0         17.30         18.29         3.39 o                         
   6  12   0        318.04        304.48        10.86 o                         
   7  12   0        127.82        152.76         9.36 o                         
   8  12   0         15.94         22.07         4.45 o                         
   9  12   0         11.84          6.28         4.01 o                         
  10  12   0          2.82          1.80         3.71 o                         
   1  13   0         18.27         17.68         2.36 o                         
   2  13   0        316.96        305.57         8.25 o                         
   3  13   0        152.18        147.08         5.39 o                         
   4  13   0         55.93         48.75         3.17 o                         
   5  13   0          0.01         -1.25         2.57 o                         
   6  13   0         28.40         36.62         5.16 o                         
   7  13   0          6.42          0.88         3.05 o                         
   8  13   0          7.38          7.83         3.65 o                         
   9  13   0          7.72          9.67         4.12 o                         
  10  13   0          0.03          1.20         4.33 o                         
   0  14   0       1733.07       1714.77        51.09 o                         
   1  14   0        308.62        318.03         8.90 o                         
   2  14   0        156.07        147.60         5.75 o                         
   3  14   0         25.23         26.62         3.13 o                         
   4  14   0         12.60         10.69         1.92 o                         
   5  14   0        428.15        437.41        14.96 o                         
   6  14   0         75.49         78.86         6.60 o                         
   7  14   0          2.55         -3.05         3.05 o                         
   8  14   0         11.58          9.18         4.01 o                         
   9  14   0          1.01         -0.90         4.15 o                         
   1  15   0        147.28        152.76         6.67 o                         
   2  15   0          0.69         -1.93         1.93 o                         
   3  15   0          7.78         18.53         3.30 o                         
   4  15   0         56.09         55.06         3.41 o                         
   5  15   0          2.20          5.61         3.35 o                         
   6  15   0          2.03          3.44         3.37 o                         
   7  15   0          4.10          1.29         4.60 o                         
   8  15   0          2.51          3.51         5.79 o                         
   0  16   0         27.01         34.19         4.99 o                         
   1  16   0          9.46         16.46         2.64 o                         
   2  16   0         16.05         20.83         5.17 o                         
   3  16   0         20.86         22.17         2.98 o                         
   4  16   0          2.66          6.07         3.70 o                         
   5  16   0         17.20         19.29         4.66 o                         
   6  16   0         86.20         85.15         8.46 o                         
   7  16   0         16.91         17.64         5.05 o                         
   1  17   0          0.84          0.52         2.27 o                         
   2  17   0          6.18          6.35         2.10 o                         
   3  17   0          1.68         10.31         3.81 o                         
   4  17   0         12.66         -0.76         8.07 o                         
   5  17   0          1.74          2.02         3.66 o                         
   6  17   0          0.82          2.88         4.78 o                         
   0  18   0          0.31         -2.46         3.94 o                         
   1  18   0         10.35          7.52         2.56 o                         
   2  18   0          5.79          2.88         3.08 o                         
   3  18   0          8.70          4.01         2.24 o                         
   4  18   0          4.48          6.00         4.73 o                         
 -13   1   1         46.97         43.84         4.19 o                         
 -12   1   1          9.26         13.92         2.77 o                         
 -11   1   1        109.36        115.77         5.50 o                         
 -10   1   1        261.69        275.95         7.65 o                         
  -9   1   1         89.97        104.78         4.53 o                         
  -8   1   1         24.70         14.46         1.80 o                         
  -7   1   1        116.29        122.91         4.02 o                         
  -6   1   1       2350.88       2577.50        45.97 o                         
  -5   1   1        520.31        499.49         9.57 o                         
  -4   1   1        159.11        130.73         3.27 o                         
  -3   1   1        422.57        472.52         8.48 o                         
  -2   1   1       8729.78       8864.26       311.91 o                         
  -1   1   1       1027.48       1042.71        18.12 o                         
   1   1   1       1284.86       1160.00        24.01 o                         
   2   1   1       2838.53       2909.30        59.37 o                         
   3   1   1       1442.09       1305.08        21.85 o                         
   4   1   1        203.78        192.96         4.42 o                         
   5   1   1         29.37         20.97         1.63 o                         
   6   1   1          0.03          4.15         1.16 o                         
   7   1   1        146.18        149.13         4.56 o                         
   8   1   1        394.76        360.91         8.50 o                         
   9   1   1        634.91        644.56        13.68 o                         
  10   1   1        254.03        254.15         7.44 o                         
  11   1   1         24.50         20.17         2.95 o                         
  12   1   1         14.12         14.35         2.93 o                         
  13   1   1          0.01         -3.79         3.79 o                         
 -13   2   1         32.52         30.05         4.25 o                         
 -12   2   1         34.24         30.67         3.61 o                         
 -11   2   1          0.01         -0.39         1.86 o                         
 -10   2   1          0.87          0.71         1.67 o                         
  -9   2   1          0.00         -1.38         1.38 o                         
  -8   2   1          6.71          6.76         1.58 o                         
  -7   2   1         10.26         11.54         1.55 o                         
  -6   2   1         25.95         30.13         2.50 o                         
  -5   2   1       1032.90       1102.55        19.26 o                         
  -4   2   1         57.64         73.35         2.44 o                         
  -3   2   1       2254.24       2300.51        37.55 o                         
  -2   2   1       5032.25       4845.94       220.08 o                         
  -1   2   1       2389.92       2139.24        49.15 o                         
   0   2   1       8222.00       6916.74       165.73 o                         
   1   2   1        506.73        604.36        12.02 o                         
   2   2   1       4578.87       4981.55       169.52 o                         
   3   2   1       2876.38       2771.54        45.19 o                         
   4   2   1        423.56        490.24         9.34 o                         
   5   2   1        215.43        243.12         5.98 o                         
   6   2   1        215.00        199.43         5.28 o                         
   7   2   1         17.05         19.59         1.97 o                         
   8   2   1         26.54         28.62         2.53 o                         
   9   2   1          1.68          3.33         1.80 o                         
  10   2   1         61.10         61.43         4.06 o                         
  11   2   1         77.52         82.56         4.93 o                         
  12   2   1        147.36        149.64         6.77 o                         
  13   2   1          5.33          7.55         3.39 o                         
 -13   3   1         31.04         29.97         3.87 o                         
 -12   3   1         18.06         13.16         2.72 o                         
 -11   3   1         47.80         48.08         3.78 o                         
 -10   3   1         63.03         62.56         3.97 o                         
  -9   3   1         38.19         43.59         3.07 o                         
  -8   3   1        171.07        155.91         4.99 o                         
  -7   3   1         27.89         39.81         2.54 o                         
  -6   3   1        274.79        271.42         6.28 o                         
  -5   3   1         45.75         32.57         1.91 o                         
  -4   3   1          2.41          2.16         0.73 o                         
  -3   3   1          5.55          2.82         0.66 o                         
  -2   3   1       3120.00       3289.01        61.72 o                         
  -1   3   1       4488.13       4372.82        81.23 o                         
   0   3   1      15541.54      14696.62       400.48 o                         
   1   3   1       3361.78       3365.50        58.11 o                         
   2   3   1      17865.46      18139.62       493.61 o                         
   3   3   1       8250.72       7754.31       249.29 o                         
   4   3   1       3108.26       3282.59        57.50 o                         
   5   3   1        402.05        425.14         9.28 o                         
   6   3   1         35.53         46.09         3.23 o                         
   7   3   1         76.40         83.25         3.76 o                         
   8   3   1        400.69        404.60        10.08 o                         
   9   3   1        581.50        599.98        12.92 o                         
  10   3   1          5.78          3.35         1.87 o                         
  11   3   1        307.18        293.43         8.56 o                         
  12   3   1         30.15         26.05         3.47 o                         
  13   3   1          0.59          0.34         2.73 o                         
 -13   4   1          0.16         -2.64         2.64 o                         
 -12   4   1         11.01         12.21         2.90 o                         
 -11   4   1         10.94         10.90         2.58 o                         
 -10   4   1          0.04          1.47         1.66 o                         
  -9   4   1         92.70         94.37         4.35 o                         
  -8   4   1          1.58          0.36         1.20 o                         
  -7   4   1          0.75          2.01         1.17 o                         
  -6   4   1          1.17         -0.02         0.91 o                         
  -5   4   1       2646.97       2760.71        45.82 o                         
  -4   4   1         38.14         41.89         1.82 o                         
  -3   4   1        294.50        276.69         5.62 o                         
  -2   4   1      18913.07      17809.98       490.36 o                         
  -1   4   1        491.50        499.70         9.13 o                         
   0   4   1       7435.66       7134.61       187.54 o                         
   1   4   1        141.99        165.53         4.94 o                         
   2   4   1       2859.29       2844.26        53.77 o                         
   3   4   1        338.25        427.35         9.11 o                         
   4   4   1         43.81         60.49         3.09 o                         
   5   4   1         16.37         15.51         1.69 o                         
   6   4   1          2.91          1.25         1.23 o                         
   7   4   1         22.12         27.08         2.55 o                         
   8   4   1          4.08          3.20         1.51 o                         
   9   4   1          3.03          2.63         1.83 o                         
  10   4   1         93.11         88.02         4.81 o                         
  11   4   1        114.62        118.87         5.98 o                         
  12   4   1         24.66         29.08         3.97 o                         
  13   4   1         17.90         19.74         4.25 o                         
 -13   5   1         27.57         16.22         4.34 o                         
 -12   5   1          0.92         -2.16         2.16 o                         
 -11   5   1         37.89         37.81         3.54 o                         
 -10   5   1        349.99        343.75         9.58 o                         
  -9   5   1          5.13         10.11         2.18 o                         
  -8   5   1         83.00         77.19         3.75 o                         
  -7   5   1          2.02          1.14         1.43 o                         
  -6   5   1        431.59        485.36        10.86 o                         
  -5   5   1       1026.70        807.28        16.10 o                         
  -4   5   1       5125.26       5050.75        81.83 o                         
  -3   5   1        440.17        503.37        11.62 o                         
  -2   5   1       7422.79       7449.79       151.54 o                         
  -1   5   1        512.29        431.94         8.29 o                         
   0   5   1          0.04          1.01         0.62 o                         
   1   5   1        968.68        839.17        15.99 o                         
   2   5   1        323.52        379.68        10.38 o                         
   3   5   1         49.78         40.20         2.55 o                         
   4   5   1        550.86        572.62        11.10 o                         
   5   5   1       1324.82       1326.05        25.12 o                         
   6   5   1        356.11        359.80         8.78 o                         
   7   5   1        309.86        311.31         8.23 o                         
   8   5   1         79.44         84.12         4.47 o                         
   9   5   1        272.58        273.51        10.12 o                         
  10   5   1        119.01        130.73         6.09 o                         
  11   5   1         14.24         11.48         2.92 o                         
  12   5   1          0.55          0.37         2.62 o                         
  13   5   1          0.27          2.67         4.40 o                         
 -13   6   1         59.22         55.73         6.54 o                         
 -12   6   1          2.47         -0.28         2.53 o                         
 -11   6   1         16.35         17.00         3.01 o                         
 -10   6   1         19.74         17.62         2.83 o                         
  -9   6   1         61.47         67.15         4.10 o                         
  -8   6   1         77.58         80.68         4.20 o                         
  -7   6   1        287.84        268.63         7.51 o                         
  -6   6   1        145.56        131.61         5.48 o                         
  -5   6   1         79.01         90.11         3.73 o                         
  -4   6   1       2752.33       3019.27        58.50 o                         
  -3   6   1         50.68         81.58         4.27 o                         
  -2   6   1         99.38        105.22         3.36 o                         
  -1   6   1        355.60        352.73         7.70 o                         
   0   6   1        123.25        114.82         3.26 o                         
   1   6   1        378.19        404.37         8.87 o                         
   2   6   1       1660.29       1667.31        32.59 o                         
   3   6   1        435.63        426.02        11.24 o                         
   4   6   1        491.42        544.97        10.87 o                         
   5   6   1         73.11         71.13         3.09 o                         
   6   6   1         22.84         20.98         2.19 o                         
   7   6   1        167.74        171.63         5.72 o                         
   8   6   1          7.97         11.20         2.37 o                         
   9   6   1          3.15          4.40         2.08 o                         
  10   6   1         32.21         32.58         3.83 o                         
  11   6   1         25.87         27.75         3.99 o                         
  12   6   1         10.24          8.55         3.63 o                         
  13   6   1          0.22         -3.23         3.23 o                         
 -12   7   1         28.91         40.64         4.03 o                         
 -11   7   1         93.92         90.21         7.67 o                         
 -10   7   1         28.78         32.36         3.33 o                         
  -9   7   1        202.34        199.00         6.78 o                         
  -8   7   1        523.17        498.33        12.02 o                         
  -7   7   1        304.63        276.74         7.07 o                         
  -6   7   1         22.09         30.62         2.02 o                         
  -5   7   1         53.77         42.42         3.48 o                         
  -4   7   1        132.72        167.67         6.75 o                         
  -3   7   1        570.43        485.19        10.55 o                         
  -2   7   1        688.67        628.58        12.00 o                         
  -1   7   1         21.12         22.82         1.67 o                         
   0   7   1         42.95         35.58         2.12 o                         
   1   7   1        499.06        483.70        10.35 o                         
   2   7   1       3605.76       3522.26        62.10 o                         
   3   7   1         16.55         36.98         2.83 o                         
   4   7   1        122.85        133.23         4.06 o                         
   5   7   1          6.04          6.74         1.84 o                         
   6   7   1         10.74          8.59         1.53 o                         
   7   7   1         67.52         60.46         3.36 o                         
   8   7   1       1075.56       1017.02        21.26 o                         
   9   7   1        151.01        148.76         6.20 o                         
  10   7   1         79.62         94.76         5.24 o                         
  11   7   1         12.29         13.34         2.78 o                         
  12   7   1          8.52          4.02         3.12 o                         
 -12   8   1          0.03          2.83         2.82 o                         
 -11   8   1          3.45          2.07         2.47 o                         
 -10   8   1         12.33         11.36         2.04 o                         
  -9   8   1         48.12         44.39         2.88 o                         
  -8   8   1          3.92          1.99         1.74 o                         
  -7   8   1        257.31        238.81         8.56 o                         
  -6   8   1        471.08        437.66        12.93 o                         
  -5   8   1        152.60        159.05         6.31 o                         
  -4   8   1       1032.33       1067.82        23.46 o                         
  -3   8   1        593.94        613.09        13.07 o                         
  -2   8   1        194.76        195.68         5.08 o                         
  -1   8   1         35.21         40.82         2.34 o                         
   0   8   1        214.59        210.92         6.14 o                         
   1   8   1        164.35        177.94         6.26 o                         
   2   8   1        599.44        602.79        12.86 o                         
   3   8   1          5.86          4.53         1.55 o                         
   4   8   1         86.58         77.83         3.29 o                         
   5   8   1        158.31        167.23         7.85 o                         
   6   8   1        367.97        337.67         8.05 o                         
   7   8   1        229.53        218.62         7.07 o                         
   8   8   1         24.17         21.80         2.35 o                         
   9   8   1          4.15          2.37         1.67 o                         
  10   8   1         17.05         22.38         2.96 o                         
  11   8   1          8.09          1.67         2.77 o                         
  12   8   1          9.08         10.53         3.87 o                         
 -12   9   1         14.70         19.29         4.87 o                         
 -11   9   1          8.68         10.39         2.39 o                         
 -10   9   1        156.40        143.53         8.07 o                         
  -9   9   1          0.35          5.14         3.25 o                         
  -8   9   1        106.64         94.62         6.27 o                         
  -7   9   1          1.36          3.92         2.41 o                         
  -6   9   1        235.24        223.08         8.14 o                         
  -5   9   1       1150.89       1042.89        27.28 o                         
  -4   9   1       2070.72       2045.75        41.89 o                         
  -3   9   1          7.04         14.22         1.71 o                         
  -2   9   1        463.35        537.66        11.07 o                         
  -1   9   1        533.52        523.45        11.16 o                         
   0   9   1          1.26          1.25         1.13 o                         
   1   9   1       1823.36       1724.18        32.20 o                         
   2   9   1          7.28         21.72         2.87 o                         
   3   9   1        865.29        788.31        17.75 o                         
   4   9   1        194.20        203.47         6.38 o                         
   5   9   1         10.07         10.04         1.72 o                         
   6   9   1         12.80          9.10         1.59 o                         
   7   9   1          0.86         -1.28         1.28 o                         
   8   9   1         11.85         13.43         2.04 o                         
   9   9   1         69.13         66.16         3.69 o                         
  10   9   1         13.20         16.20         2.44 o                         
  11   9   1          2.62          5.63         3.27 o                         
  12   9   1          0.06         -1.11         2.82 o                         
 -11  10   1          3.20          4.46         4.01 o                         
 -10  10   1          1.31          5.28         3.30 o                         
  -9  10   1         15.49         17.23         3.64 o                         
  -8  10   1        161.94        144.44        11.80 o                         
  -7  10   1         93.86         88.85         6.14 o                         
  -6  10   1         44.35         40.73         4.25 o                         
  -5  10   1        565.59        533.93        14.42 o                         
  -4  10   1          8.38          3.04         2.19 o                         
  -3  10   1         36.70         50.44         2.89 o                         
  -2  10   1        228.49        236.55         6.21 o                         
  -1  10   1        102.83         88.74         3.68 o                         
   0  10   1        131.48        132.52         4.62 o                         
   1  10   1         10.86         11.80         1.71 o                         
   2  10   1         72.45         71.25         3.67 o                         
   3  10   1        269.15        272.07         8.05 o                         
   4  10   1         54.86         59.76         3.55 o                         
   5  10   1          0.28          0.32         1.11 o                         
   6  10   1          1.31         -0.12         1.43 o                         
   7  10   1         19.86         23.07         2.48 o                         
   8  10   1         15.88          9.19         2.22 o                         
   9  10   1          0.02          3.68         2.87 o                         
  10  10   1          9.22          8.16         2.06 o                         
  11  10   1          3.66          3.19         2.90 o                         
 -11  11   1         42.65         53.97         6.42 o                         
 -10  11   1         31.10         43.85         5.86 o                         
  -9  11   1          7.81          5.24         3.05 o                         
  -8  11   1          9.76         17.98         3.50 o                         
  -7  11   1         37.96         39.00         5.96 o                         
  -6  11   1        117.99        112.20         6.92 o                         
  -5  11   1        272.28        257.45         9.22 o                         
  -4  11   1        187.85        170.18         7.42 o                         
  -3  11   1        453.46        406.39        10.28 o                         
  -2  11   1         24.56         33.28         2.50 o                         
  -1  11   1          0.05          2.35         1.29 o                         
   0  11   1         11.44         13.29         1.82 o                         
   1  11   1        324.33        330.19         8.18 o                         
   2  11   1       1468.14       1438.63        27.97 o                         
   3  11   1       1065.23       1088.61        23.97 o                         
   4  11   1        320.46        324.19         9.37 o                         
   5  11   1          7.59          9.98         1.68 o                         
   6  11   1        145.65        140.03         5.95 o                         
   7  11   1          0.02          2.07         2.43 o                         
   8  11   1        168.32        152.98         8.31 o                         
   9  11   1         10.79          8.07         3.40 o                         
  10  11   1         26.01         28.74         4.93 o                         
  11  11   1          5.10          5.26         5.68 o                         
 -10  12   1          0.97         -2.31         3.98 o                         
  -9  12   1          6.23          6.12         3.74 o                         
  -8  12   1          5.50         -0.76         4.09 o                         
  -7  12   1          0.01          3.00         2.98 o                         
  -6  12   1          7.93         10.25         2.85 o                         
  -5  12   1         55.16         55.05         5.32 o                         
  -4  12   1          0.31          0.42         2.49 o                         
  -3  12   1          3.46          4.36         1.40 o                         
  -2  12   1         67.89         72.19         3.74 o                         
  -1  12   1         56.95         71.56         3.88 o                         
   0  12   1         27.16         24.31         2.45 o                         
   1  12   1         21.55         17.04         2.26 o                         
   2  12   1        190.10        200.69         6.45 o                         
   3  12   1          7.59         10.38         2.06 o                         
   4  12   1        132.40        131.54         5.56 o                         
   5  12   1          8.05         10.02         1.72 o                         
   6  12   1         84.79         94.13         6.88 o                         
   7  12   1         54.83         40.02         5.17 o                         
   8  12   1          4.86          5.07         3.41 o                         
   9  12   1         20.07         21.07         4.30 o                         
  10  12   1         27.04         32.60         5.45 o                         
 -10  13   1          3.10          7.67         4.69 o                         
  -9  13   1         17.43         18.60         4.72 o                         
  -8  13   1         19.19          6.63         3.63 o                         
  -7  13   1          1.91          0.04         3.30 o                         
  -6  13   1         31.87         36.43         5.06 o                         
  -5  13   1        194.93        198.70         9.72 o                         
  -4  13   1         20.10         23.27         3.72 o                         
  -3  13   1          2.69          1.21         1.26 o                         
  -2  13   1          0.07          1.63         1.53 o                         
  -1  13   1         12.85         13.49         2.53 o                         
   0  13   1         20.58         23.86         2.54 o                         
   1  13   1        354.37        347.25         9.06 o                         
   2  13   1        184.60        189.69         9.48 o                         
   3  13   1        457.06        435.81        12.20 o                         
   4  13   1        197.16        214.22         8.28 o                         
   5  13   1         60.45         65.46         3.01 o                         
   6  13   1         28.71         37.79         5.69 o                         
   7  13   1         14.45         12.34         3.45 o                         
   8  13   1        102.49        110.33         8.27 o                         
   9  13   1         19.80         29.48         5.24 o                         
  -9  14   1          8.43          0.10         4.70 o                         
  -8  14   1          2.00         -3.12         3.12 o                         
  -7  14   1          1.65          2.23         3.34 o                         
  -6  14   1          1.88         -1.61         3.03 o                         
  -5  14   1          0.83          1.22         2.90 o                         
  -4  14   1         19.01         18.03         3.80 o                         
  -3  14   1         86.50         92.28         4.17 o                         
  -2  14   1         21.00         25.84         3.48 o                         
  -1  14   1         51.86         59.40         3.85 o                         
   0  14   1         81.91         89.60         5.12 o                         
   1  14   1         92.58         98.53         4.96 o                         
   2  14   1         81.20         84.43         4.59 o                         
   3  14   1          1.63         -3.04         3.04 o                         
   4  14   1          1.95          0.75         1.92 o                         
   5  14   1         46.08         42.94         3.16 o                         
   6  14   1          0.34          2.76         3.24 o                         
   7  14   1          1.01          1.59         3.46 o                         
   8  14   1          0.02         -2.09         3.65 o                         
   9  14   1          4.93         13.79         4.88 o                         
  -8  15   1         13.87          5.90         6.29 o                         
  -7  15   1          3.10          5.15         3.91 o                         
  -6  15   1        174.63        167.37         9.81 o                         
  -5  15   1        133.96        129.36         8.19 o                         
  -4  15   1         66.59         79.80         7.04 o                         
  -3  15   1         22.53         20.14         2.70 o                         
  -2  15   1         34.62         32.75         4.36 o                         
  -1  15   1        144.92        168.71         6.44 o                         
   0  15   1         51.32         57.47         4.90 o                         
   1  15   1          3.73          0.41         3.54 o                         
   2  15   1        112.39        114.31         5.68 o                         
   3  15   1        155.03        153.56         7.79 o                         
   4  15   1          1.97         -1.57         3.14 o                         
   5  15   1          0.34          9.45         3.43 o                         
   6  15   1          9.66         12.42         4.21 o                         
   7  15   1          2.78         -0.15         3.80 o                         
   8  15   1          9.96          5.34         4.70 o                         
  -7  16   1         21.81         23.70         5.51 o                         
  -6  16   1         27.91         40.03         5.61 o                         
  -5  16   1          0.10          2.16         4.15 o                         
  -4  16   1         11.34         13.09         3.91 o                         
  -3  16   1          2.34          5.59         2.16 o                         
  -2  16   1          1.48          1.86         2.61 o                         
  -1  16   1        110.77        122.41         5.71 o                         
   0  16   1         75.06         74.53         5.20 o                         
   1  16   1          0.16         -2.13         2.42 o                         
   2  16   1         11.98          4.07         2.95 o                         
   3  16   1         25.82         34.47         3.70 o                         
   4  16   1          0.00         -1.10         1.74 o                         
   5  16   1         49.04         46.74         6.16 o                         
   6  16   1          2.30         -1.69         3.78 o                         
   7  16   1         14.78         10.66         5.38 o                         
  -6  17   1          9.77         13.85         5.96 o                         
  -5  17   1         15.70         16.92         4.88 o                         
  -4  17   1         11.72          8.73         4.15 o                         
  -3  17   1         41.37         46.40         6.30 o                         
  -2  17   1         32.49         33.48         4.18 o                         
  -1  17   1         90.77         97.56         8.46 o                         
   0  17   1         10.34         10.07         2.98 o                         
   1  17   1         20.98         21.53         3.16 o                         
   2  17   1         43.52         54.69         4.77 o                         
   3  17   1        206.25        235.17        12.08 o                         
   4  17   1        124.47        120.43         8.58 o                         
   5  17   1          3.07          0.08         4.63 o                         
  -4  18   1          9.70         13.42         4.45 o                         
  -3  18   1         17.19         15.97         6.31 o                         
  -2  18   1          4.49          9.84         3.33 o                         
  -1  18   1         39.29         47.38         4.84 o                         
   0  18   1          6.92          2.81         4.06 o                         
   1  18   1          2.00          6.24         2.78 o                         
   2  18   1         14.24          7.86         3.00 o                         
   3  18   1          0.17         -0.61         4.18 o                         
   4  18   1          2.02          1.24         4.41 o                         
 -13   0   2        113.59        128.39         9.55 o                         
 -12   0   2        110.99        126.22        13.84 o                         
 -11   0   2         41.38         43.69         5.04 o                         
 -10   0   2        173.49        179.52         9.25 o                         
  -9   0   2        383.33        386.26        12.93 o                         
  -8   0   2        176.75        200.05         7.90 o                         
  -7   0   2        321.17        330.97        10.54 o                         
  -6   0   2       1982.78       1993.45        47.59 o                         
  -5   0   2       2046.75       2056.54        55.90 o                         
  -4   0   2       4184.77       3946.39        90.29 o                         
  -3   0   2       2038.68       1904.41        44.14 o                         
  -2   0   2       2257.43       2369.57        54.13 o                         
  -1   0   2        829.56        750.42        17.67 o                         
   0   0   2       6364.66       5514.72       208.94 o                         
   1   0   2       3927.35       4289.92       149.42 o                         
   2   0   2        486.07        529.55        19.01 o                         
   3   0   2        404.95        413.44        11.06 o                         
   4   0   2       1298.64       1322.06        31.93 o                         
   5   0   2        688.64        613.82        16.48 o                         
   6   0   2        726.55        666.34        18.19 o                         
   7   0   2        284.74        295.85        10.16 o                         
   8   0   2        743.01        704.32        20.52 o                         
   9   0   2        700.56        689.13        26.13 o                         
  10   0   2          0.90          6.41         3.16 o                         
  11   0   2        368.69        379.48        14.28 o                         
  12   0   2          5.94          2.72         4.02 o                         
  13   0   2         44.20         44.06         8.43 o                         
 -13   1   2         37.56         35.92         4.04 o                         
 -12   1   2        106.41        125.57         6.44 o                         
 -11   1   2         27.25         22.47         2.86 o                         
 -10   1   2          0.30         -1.07         1.63 o                         
  -9   1   2         10.07         11.88         1.87 o                         
  -8   1   2        179.83        181.33         5.28 o                         
  -7   1   2         53.43         65.91         3.48 o                         
  -6   1   2        428.72        469.62        10.12 o                         
  -5   1   2         31.26         37.57         2.01 o                         
  -4   1   2        478.76        505.53         9.34 o                         
  -3   1   2       2404.58       2382.62        38.75 o                         
  -2   1   2       1257.74       1358.20        30.44 o                         
  -1   1   2      14551.76      13797.03       368.36 o                         
   0   1   2       4241.73       3770.11       219.19 o                         
   1   1   2       1767.21       1548.87        31.95 o                         
   2   1   2        326.35        347.55         7.55 o                         
   3   1   2        386.84        393.72         8.06 o                         
   4   1   2         73.72         81.22         2.63 o                         
   5   1   2          6.24          2.78         0.97 o                         
   6   1   2          0.84          0.01         1.00 o                         
   7   1   2          4.59          3.78         1.34 o                         
   8   1   2        127.12        122.00         4.77 o                         
   9   1   2        695.78        694.62        14.53 o                         
  10   1   2        566.24        565.50        12.83 o                         
  11   1   2         18.67         20.74         2.97 o                         
  12   1   2         47.90         40.09         3.91 o                         
  13   1   2          2.97          3.54         3.02 o                         
 -13   2   2         27.49         29.80         4.17 o                         
 -12   2   2         98.40         92.12         5.69 o                         
 -11   2   2         33.75         34.23         3.27 o                         
 -10   2   2         90.93         93.14         4.45 o                         
  -9   2   2         12.84         14.89         2.24 o                         
  -8   2   2        282.77        293.41         7.22 o                         
  -7   2   2        701.63        692.39        13.37 o                         
  -6   2   2       2186.13       2466.65        41.19 o                         
  -5   2   2       2033.42       2073.11        36.94 o                         
  -4   2   2        965.25        919.90        16.07 o                         
  -3   2   2       2538.79       2561.06        41.73 o                         
  -1   2   2       5695.91       5771.43       193.00 o                         
   0   2   2        519.50        486.60         8.69 o                         
   1   2   2          9.39         14.18         1.54 o                         
   2   2   2        221.78        237.08         7.50 o                         
   3   2   2         77.41         80.86         3.08 o                         
   4   2   2        637.74        620.99        11.53 o                         
   5   2   2       1129.99       1145.69        20.22 o                         
   6   2   2        492.95        519.86        10.53 o                         
   7   2   2        141.68        144.73         4.62 o                         
   8   2   2        104.85        117.09         4.54 o                         
   9   2   2        503.80        508.88        11.53 o                         
  10   2   2        282.34        292.28         8.23 o                         
  11   2   2        117.54        130.79         6.10 o                         
  12   2   2         28.77         25.21         3.49 o                         
  13   2   2         21.08         26.09         3.93 o                         
 -13   3   2          0.96          5.58         2.79 o                         
 -12   3   2         24.98         30.97         4.75 o                         
 -11   3   2         37.13         31.34         3.13 o                         
 -10   3   2         20.58         21.90         2.82 o                         
  -9   3   2          4.67          3.10         1.72 o                         
  -8   3   2         11.35         13.12         1.88 o                         
  -7   3   2        226.07        233.42         5.89 o                         
  -6   3   2        134.35        166.46         4.50 o                         
  -5   3   2         30.76         34.43         1.94 o                         
  -4   3   2         69.87         68.29         3.62 o                         
  -3   3   2         78.67         82.26         2.44 o                         
  -1   3   2         33.40         39.28         2.53 o                         
   0   3   2        253.22        241.16         4.99 o                         
   1   3   2        220.67        271.51         5.84 o                         
   2   3   2         40.60         43.89         2.09 o                         
   3   3   2       1620.15       1578.08        30.77 o                         
   4   3   2       1874.57       2006.70        38.94 o                         
   5   3   2        161.70        182.40         5.16 o                         
   6   3   2        938.65        936.75        19.89 o                         
   7   3   2        168.54        168.21         5.02 o                         
   8   3   2         17.99         16.92         2.21 o                         
   9   3   2        336.21        326.01         8.51 o                         
  10   3   2         60.03         65.72         4.69 o                         
  11   3   2        180.25        172.39         6.81 o                         
  12   3   2         20.41         25.76         3.82 o                         
  13   3   2         27.48         27.95         4.97 o                         
 -13   4   2         70.55         83.36         5.95 o                         
 -12   4   2          8.84          9.56         2.75 o                         
 -11   4   2        105.98        109.56         5.73 o                         
 -10   4   2        122.46        123.90         5.27 o                         
  -9   4   2        410.61        393.25         9.37 o                         
  -8   4   2        245.28        242.95         6.86 o                         
  -7   4   2         29.96         26.23         2.40 o                         
  -6   4   2       1494.64       1493.37        26.06 o                         
  -5   4   2        610.55        589.99        11.25 o                         
  -4   4   2          0.73          2.01         0.71 o                         
  -3   4   2       5356.58       5049.14        94.59 o                         
  -2   4   2       4478.47       4250.47        79.76 o                         
  -1   4   2        199.46        191.93         4.47 o                         
   0   4   2        224.61        267.47         8.70 o                         
   1   4   2          0.05          0.79         0.60 o                         
   2   4   2        102.74        116.28         3.51 o                         
   3   4   2        581.33        687.13        14.63 o                         
   4   4   2       2938.61       3164.17        60.32 o                         
   5   4   2        796.36        785.27        17.01 o                         
   6   4   2       2228.97       2206.85        40.32 o                         
   7   4   2        128.23        144.75         5.10 o                         
   8   4   2          6.58          7.04         2.06 o                         
   9   4   2        299.92        294.80         9.32 o                         
  10   4   2        125.66        122.37         6.05 o                         
  11   4   2        212.36        232.66         8.08 o                         
  12   4   2        143.69        141.53         8.98 o                         
  13   4   2         81.52         93.63         7.02 o                         
 -13   5   2         32.91         29.65         3.78 o                         
 -12   5   2         26.64         24.12         3.16 o                         
 -11   5   2         41.07         36.61         3.36 o                         
 -10   5   2          3.90          3.18         1.84 o                         
  -9   5   2         11.66         12.18         2.03 o                         
  -8   5   2         10.28         13.53         1.88 o                         
  -7   5   2          0.00         -0.16         1.00 o                         
  -6   5   2          5.63          7.19         2.09 o                         
  -5   5   2        217.15        199.04         5.44 o                         
  -4   5   2        726.65        721.20        15.99 o                         
  -3   5   2        338.20        318.03         8.23 o                         
  -2   5   2        668.70        707.59        13.86 o                         
  -1   5   2        524.87        523.86        10.47 o                         
   0   5   2         86.84         80.02         2.76 o                         
   1   5   2        511.73        499.30         9.14 o                         
   2   5   2          6.85          6.45         1.15 o                         
   3   5   2         37.91         68.05         4.10 o                         
   4   5   2          6.93          3.54         1.22 o                         
   5   5   2         85.30         93.77         3.88 o                         
   6   5   2         16.00         15.02         1.93 o                         
   7   5   2        122.94        117.90         5.03 o                         
   8   5   2          3.19         -0.36         1.56 o                         
   9   5   2         83.50         73.46         4.78 o                         
  10   5   2         38.51         36.80         3.66 o                         
  11   5   2         55.33         55.96         4.94 o                         
  12   5   2         93.65        100.78         8.31 o                         
  13   5   2         44.06         47.14         5.28 o                         
 -13   6   2         11.03         12.42         5.27 o                         
 -12   6   2          0.97         -2.39         2.39 o                         
 -11   6   2         11.85         15.65         2.93 o                         
 -10   6   2         30.44         26.43         3.27 o                         
  -9   6   2         40.63         30.27         3.16 o                         
  -8   6   2         52.07         41.71         3.08 o                         
  -7   6   2        247.16        240.94         6.96 o                         
  -6   6   2         99.25         87.62         3.81 o                         
  -5   6   2       2699.44       2832.21        55.40 o                         
  -4   6   2          4.85          9.93         1.98 o                         
  -3   6   2       1049.29       1105.24        23.37 o                         
  -2   6   2       4556.19       4528.58        73.67 o                         
  -1   6   2       1083.70       1125.22        21.06 o                         
   0   6   2       1412.94       1400.51        24.18 o                         
   1   6   2        948.69        982.62        16.77 o                         
   2   6   2       2277.05       2481.96        41.66 o                         
   3   6   2         10.08         15.77         2.08 o                         
   4   6   2       1719.35       1612.17        29.91 o                         
   5   6   2       2328.52       2300.25        41.84 o                         
   6   6   2        834.91        830.74        17.29 o                         
   7   6   2          4.98          3.48         1.71 o                         
   8   6   2         28.22         26.07         2.87 o                         
   9   6   2        360.47        345.47         9.70 o                         
  10   6   2          6.03          7.34         2.62 o                         
  11   6   2         31.12         34.50         3.80 o                         
  12   6   2         14.62         18.20         3.53 o                         
 -13   7   2          9.22          8.61        15.15 o                         
 -12   7   2          0.12          0.79         2.51 o                         
 -11   7   2          2.83          2.31         2.35 o                         
 -10   7   2          1.72          1.16         2.09 o                         
  -9   7   2         94.57         85.76         4.53 o                         
  -8   7   2         11.50          9.43         2.55 o                         
  -7   7   2         61.95         45.30         2.81 o                         
  -6   7   2         64.58         79.29         4.97 o                         
  -5   7   2        313.89        346.81         9.80 o                         
  -4   7   2        164.84        176.81         6.24 o                         
  -3   7   2       2229.27       2399.89        47.36 o                         
  -2   7   2       1751.07       1858.33        31.77 o                         
  -1   7   2        672.27        683.51        12.96 o                         
   0   7   2         46.86         52.66         2.42 o                         
   1   7   2        131.10        157.22         5.14 o                         
   2   7   2       1621.98       1793.61        30.88 o                         
   3   7   2        467.71        560.48        12.20 o                         
   4   7   2          0.02          0.64         0.92 o                         
   5   7   2         91.09         82.44         3.72 o                         
   6   7   2         16.58         25.58         2.39 o                         
   7   7   2        120.30        131.89         4.88 o                         
   8   7   2          0.53         -1.69         1.72 o                         
   9   7   2         28.70         27.72         3.28 o                         
  10   7   2          2.49          8.91         2.35 o                         
  11   7   2         11.62         11.76         2.89 o                         
  12   7   2         11.20         12.71         3.87 o                         
 -12   8   2         10.18          6.18         3.80 o                         
 -11   8   2          0.18          0.53         2.16 o                         
 -10   8   2         19.57         14.99         3.16 o                         
  -9   8   2          1.10          0.53         0.87 o                         
  -8   8   2          7.41          6.31         2.44 o                         
  -7   8   2         28.91         36.54         3.96 o                         
  -6   8   2        593.72        579.51        15.10 o                         
  -5   8   2        392.33        421.34        11.57 o                         
  -4   8   2        479.86        498.88        12.80 o                         
  -3   8   2          2.68          6.37         2.83 o                         
  -2   8   2       2807.92       2765.48        53.78 o                         
  -1   8   2        582.17        571.41        10.90 o                         
   0   8   2        483.85        442.29         9.32 o                         
   1   8   2        363.81        332.16         8.09 o                         
   2   8   2       4228.86       4452.65        69.35 o                         
   3   8   2        346.48        361.30         8.95 o                         
   4   8   2       1057.15        962.58        21.09 o                         
   5   8   2        143.55        148.30         4.98 o                         
   6   8   2        256.68        223.06         6.59 o                         
   7   8   2        438.91        445.92        10.30 o                         
   8   8   2        240.57        243.22         7.12 o                         
   9   8   2        105.72        113.24         6.34 o                         
  10   8   2          9.98          7.32         2.90 o                         
  11   8   2         48.30         48.50         3.82 o                         
  12   8   2          9.47          5.31         2.80 o                         
 -12   9   2          2.25          6.16         4.46 o                         
 -11   9   2          6.42          3.56         3.36 o                         
 -10   9   2         82.04         74.21         6.10 o                         
  -9   9   2         31.59         29.43         4.03 o                         
  -8   9   2         28.56         28.55         3.92 o                         
  -7   9   2         20.95         15.48         3.90 o                         
  -6   9   2         59.40         59.53         5.05 o                         
  -5   9   2        132.76        116.97         7.23 o                         
  -4   9   2         66.14         61.00         4.44 o                         
  -3   9   2         13.74         13.03         3.21 o                         
  -2   9   2          1.30          5.65         1.32 o                         
  -1   9   2         79.37         93.27         3.99 o                         
   0   9   2        311.00        333.04         7.79 o                         
   1   9   2          3.49          1.78         1.19 o                         
   2   9   2         57.77         58.19         3.09 o                         
   3   9   2         77.22         90.38         4.22 o                         
   4   9   2         14.97         16.31         2.10 o                         
   5   9   2          2.89          1.09         1.90 o                         
   6   9   2         70.88         64.23         3.65 o                         
   7   9   2         66.46         68.50         3.80 o                         
   8   9   2          4.20          3.20         1.77 o                         
   9   9   2          9.72         11.22         2.18 o                         
  10   9   2         10.70         10.13         2.30 o                         
  11   9   2          0.16          1.05         3.40 o                         
 -11  10   2         23.09         12.77         4.57 o                         
 -10  10   2         14.20         12.78         3.73 o                         
  -9  10   2         51.35         63.44         5.54 o                         
  -8  10   2        332.65        320.44        12.17 o                         
  -7  10   2        170.06        166.42         8.07 o                         
  -6  10   2         68.28         62.12         5.27 o                         
  -5  10   2          8.13          9.87         2.77 o                         
  -4  10   2        257.52        267.56         9.01 o                         
  -3  10   2        683.60        658.45        15.46 o                         
  -2  10   2        142.78        148.71         4.65 o                         
  -1  10   2          0.08         -0.52         1.05 o                         
   0  10   2         43.29         53.85         3.02 o                         
   1  10   2        301.97        325.27         8.33 o                         
   2  10   2        154.77        160.03         5.03 o                         
   3  10   2         65.43         68.16         3.71 o                         
   4  10   2        641.34        604.76        13.90 o                         
   5  10   2        459.73        473.89        11.80 o                         
   6  10   2        136.46        142.15         5.25 o                         
   7  10   2         75.29         75.38         3.96 o                         
   8  10   2         32.96         34.32         3.26 o                         
   9  10   2         32.08         27.37         2.73 o                         
  10  10   2          0.29         -2.01         2.01 o                         
  11  10   2         40.90         54.39         5.83 o                         
 -11  11   2          5.01          7.61         4.30 o                         
 -10  11   2          1.95          4.08         3.26 o                         
  -9  11   2         15.90          7.55         3.46 o                         
  -8  11   2         20.16         12.83         3.54 o                         
  -7  11   2        105.53         95.26         6.54 o                         
  -6  11   2         34.32         27.65         4.36 o                         
  -5  11   2         37.50         35.68         4.18 o                         
  -4  11   2         62.32         50.34         4.98 o                         
  -3  11   2        426.61        447.38        10.36 o                         
  -2  11   2        209.57        205.61         5.70 o                         
  -1  11   2        212.77        199.03         6.27 o                         
   0  11   2          1.14          1.84         1.37 o                         
   1  11   2        703.57        779.09        15.87 o                         
   2  11   2         24.85         27.23         2.54 o                         
   3  11   2         13.00         18.12         2.39 o                         
   4  11   2         85.82         69.43         4.46 o                         
   5  11   2          9.97          6.38         1.67 o                         
   6  11   2         32.25         28.90         2.61 o                         
   7  11   2          2.17          2.44         1.51 o                         
   8  11   2        130.27        129.33         5.16 o                         
   9  11   2         17.11         19.17         2.33 o                         
  10  11   2         51.47         48.36         6.22 o                         
  11  11   2         17.73         19.38         4.23 o                         
 -10  12   2          3.57          0.19         3.76 o                         
  -9  12   2          0.33          0.55         3.42 o                         
  -8  12   2         41.62         38.29         5.11 o                         
  -7  12   2        163.85        167.27         8.95 o                         
  -6  12   2          0.38         -2.68         2.68 o                         
  -5  12   2        179.10        161.37         7.92 o                         
  -4  12   2        765.48        723.91        20.27 o                         
  -3  12   2       1316.03       1283.74        25.33 o                         
  -2  12   2       2314.36       2312.45        40.63 o                         
  -1  12   2          0.11         -0.30         1.35 o                         
   0  12   2         55.81         64.08         3.77 o                         
   1  12   2         90.58         99.82         4.44 o                         
   2  12   2         64.01         64.17         4.46 o                         
   3  12   2        944.50        879.97        24.54 o                         
   4  12   2        336.92        307.09         8.46 o                         
   5  12   2         19.59         21.39         2.19 o                         
   6  12   2        178.67        165.42         6.93 o                         
   7  12   2         19.49         21.70         2.57 o                         
   8  12   2         23.73         23.89         2.13 o                         
   9  12   2          1.12          2.58         3.56 o                         
  10  12   2          0.80         -2.27         4.09 o                         
 -10  13   2          1.64         -1.89         4.07 o                         
  -9  13   2          0.11         -6.63         6.63 o                         
  -8  13   2          1.26         -0.29         3.22 o                         
  -7  13   2          0.64          0.86         3.16 o                         
  -6  13   2         47.99         49.07         6.17 o                         
  -5  13   2         40.09         46.28         5.28 o                         
  -4  13   2         58.56         59.32         5.26 o                         
  -3  13   2         20.83         22.23         2.42 o                         
  -2  13   2         14.51         13.05         2.25 o                         
  -1  13   2        237.55        230.03         8.61 o                         
   0  13   2          3.53          4.46         1.98 o                         
   1  13   2         43.70         45.19         3.63 o                         
   2  13   2         27.50         29.13         2.70 o                         
   3  13   2         42.74         49.02         4.05 o                         
   4  13   2          0.11          1.02         2.80 o                         
   5  13   2         26.21         25.99         2.47 o                         
   6  13   2          2.49          3.56         1.77 o                         
   7  13   2         10.64          8.67         3.20 o                         
   8  13   2          4.67          6.33         3.33 o                         
   9  13   2          2.11         -5.01         5.01 o                         
  -9  14   2         22.90         14.98         5.44 o                         
  -8  14   2         86.61         81.00         7.17 o                         
  -7  14   2         13.12         10.63         3.63 o                         
  -6  14   2         83.19        103.96        12.27 o                         
  -5  14   2         26.06         22.70         3.99 o                         
  -4  14   2         10.46         11.46         3.25 o                         
  -3  14   2         47.30         50.73         3.47 o                         
  -2  14   2          0.93          1.78         1.63 o                         
  -1  14   2         58.44         51.24         3.86 o                         
   0  14   2         12.26         15.49         2.41 o                         
   1  14   2         11.82         12.35         2.67 o                         
   2  14   2         43.21         40.06         3.24 o                         
   3  14   2          4.14          6.91         2.99 o                         
   4  14   2        182.90        190.50         7.56 o                         
   5  14   2        140.86        154.99         5.64 o                         
   6  14   2          7.72         11.65         2.79 o                         
   7  14   2          5.38          1.22         5.62 o                         
   8  14   2          1.07         -1.64         3.77 o                         
   9  14   2          1.12          0.71         4.95 o                         
  -8  15   2         18.58         17.34         5.15 o                         
  -7  15   2          0.77          4.32         5.67 o                         
  -6  15   2          0.20          1.79         3.78 o                         
  -5  15   2         33.27         27.11         4.41 o                         
  -4  15   2          5.93          5.82         3.40 o                         
  -3  15   2         27.03         21.84         2.88 o                         
  -2  15   2        260.94        268.57        10.11 o                         
  -1  15   2        158.71        164.25         7.38 o                         
   0  15   2        197.76        201.70         7.26 o                         
   1  15   2         53.04         53.27         3.95 o                         
   2  15   2         13.15         10.29         2.45 o                         
   3  15   2          3.11          2.84         2.22 o                         
   4  15   2         25.86         28.66         3.72 o                         
   5  15   2          7.61          5.50         1.58 o                         
   6  15   2         14.30          7.47         3.48 o                         
   7  15   2          0.01         -3.19         3.19 o                         
   8  15   2          1.00         -2.81         4.14 o                         
  -7  16   2         47.37         55.86        17.44 o                         
  -6  16   2          9.21          4.41         5.34 o                         
  -5  16   2         17.88         23.79         4.94 o                         
  -4  16   2          0.17          0.41         3.35 o                         
  -3  16   2         43.61         44.92         3.36 o                         
  -2  16   2         70.69         69.50         4.22 o                         
  -1  16   2         57.31         57.56         4.05 o                         
   0  16   2        445.16        463.18        14.78 o                         
   1  16   2         92.91         93.70         5.28 o                         
   2  16   2         26.54         29.91         3.78 o                         
   3  16   2         68.47         59.86         4.48 o                         
   4  16   2         83.94         75.21        11.24 o                         
   5  16   2          1.67          1.51         2.57 o                         
   6  16   2         22.95          7.24         4.12 o                         
   7  16   2          2.78          8.09         4.39 o                         
  -6  17   2          0.22         -1.29         4.60 o                         
  -5  17   2         12.69         19.66         4.98 o                         
  -4  17   2          1.11         -0.22         4.20 o                         
  -3  17   2         49.86         46.46         5.39 o                         
  -2  17   2          7.65          9.87         3.57 o                         
  -1  17   2        189.27        195.93         8.39 o                         
   0  17   2         64.23         77.89         4.98 o                         
   1  17   2         96.29         92.56         6.39 o                         
   2  17   2         57.09         57.93         5.18 o                         
   3  17   2         44.19         43.93         6.50 o                         
   4  17   2         11.81         21.40         4.81 o                         
   5  17   2          2.49          1.78         4.48 o                         
  -4  18   2          0.28          3.85         4.49 o                         
  -3  18   2         10.99         12.81         4.79 o                         
  -2  18   2         45.25         43.70         6.24 o                         
  -1  18   2          6.52          4.52         2.43 o                         
   0  18   2          8.53          5.46         3.40 o                         
   1  18   2         40.83         33.65         5.37 o                         
   2  18   2          0.33          0.67         3.97 o                         
   3  18   2         21.10         24.25         5.08 o                         
 -13   1   3         13.14         13.86         3.00 o                         
 -12   1   3         47.46         51.69         4.16 o                         
 -11   1   3          1.27          0.28         1.88 o                         
 -10   1   3         47.22         46.89         3.46 o                         
  -9   1   3         15.71         16.17         2.20 o                         
  -8   1   3        262.05        248.85         6.47 o                         
  -7   1   3         21.36         27.91         2.20 o                         
  -6   1   3         12.31          7.07         1.29 o                         
  -5   1   3        937.20        983.16        17.32 o                         
  -4   1   3       1355.06       1271.03        21.55 o                         
  -3   1   3        402.78        395.73         9.32 o                         
  -2   1   3       5640.30       5545.84       219.49 o                         
  -1   1   3       4756.28       4206.88        85.72 o                         
   0   1   3      13869.01      12296.19       409.32 o                         
   1   1   3       1839.65       1696.73        39.16 o                         
   2   1   3        169.23        216.48         5.85 o                         
   3   1   3        101.84        136.51         4.49 o                         
   4   1   3        488.08        519.27        10.72 o                         
   5   1   3        141.32        144.81         4.15 o                         
   6   1   3       1764.42       1782.14        30.79 o                         
   7   1   3       1764.38       1728.72        30.34 o                         
   8   1   3          1.66          3.86         1.63 o                         
   9   1   3        149.24        142.13         5.77 o                         
  10   1   3        530.27        566.48        13.13 o                         
  11   1   3          2.83          4.97         2.34 o                         
  12   1   3          0.49         -2.61         2.61 o                         
  13   1   3         25.99         37.95         5.62 o                         
 -13   2   3          8.65          9.08         2.90 o                         
 -12   2   3          3.09          2.46         3.74 o                         
 -11   2   3         34.29         33.73         3.75 o                         
 -10   2   3         15.38         11.55         2.13 o                         
  -9   2   3         19.06         20.38         2.47 o                         
  -8   2   3        259.23        258.58         6.71 o                         
  -7   2   3        168.41        169.56         4.86 o                         
  -6   2   3        606.62        643.25        12.53 o                         
  -5   2   3         38.45         29.84         1.86 o                         
  -4   2   3        381.23        424.67         8.19 o                         
  -3   2   3       8624.25       8754.17       252.06 o                         
  -2   2   3       3148.04       3068.44        49.72 o                         
  -1   2   3        267.96        273.29         7.37 o                         
   0   2   3       1014.98        940.57        20.77 o                         
   1   2   3          2.01          3.50         0.64 o                         
   2   2   3          6.89          5.72         0.91 o                         
   3   2   3         23.70         17.70         1.40 o                         
   4   2   3        252.66        258.99         6.78 o                         
   5   2   3        345.14        367.34         7.95 o                         
   6   2   3        409.82        433.53         9.28 o                         
   7   2   3        125.14        127.01         4.46 o                         
   8   2   3          3.63          5.41         1.83 o                         
   9   2   3        156.79        157.50         6.10 o                         
  10   2   3         63.04         56.48         4.06 o                         
  11   2   3          2.46         -2.19         2.26 o                         
  12   2   3          1.87         -0.57         2.63 o                         
  13   2   3          2.36         -3.15         3.15 o                         
 -13   3   3          7.14          5.92         2.96 o                         
 -12   3   3        180.18        199.91         7.25 o                         
 -11   3   3         31.95         37.74         3.40 o                         
 -10   3   3         33.33         29.52         2.93 o                         
  -9   3   3          6.84          3.69         1.59 o                         
  -8   3   3        130.28        134.76         4.58 o                         
  -7   3   3         73.28         98.40         3.68 o                         
  -6   3   3        151.62        151.56         5.34 o                         
  -5   3   3        550.41        649.10        12.17 o                         
  -4   3   3       3086.36       3100.77        50.83 o                         
  -3   3   3         43.24         36.90         1.64 o                         
  -2   3   3        710.42        754.96        15.41 o                         
  -1   3   3       3282.64       3122.80        58.72 o                         
   0   3   3          0.73         12.18         1.10 o                         
   1   3   3        456.53        439.32         8.31 o                         
   2   3   3        249.78        258.83         5.91 o                         
   3   3   3        120.45        127.46         3.78 o                         
   4   3   3        363.40        377.74         9.20 o                         
   5   3   3        772.95        853.33        18.26 o                         
   6   3   3        563.21        581.41        12.60 o                         
   7   3   3       1117.79       1096.44        21.98 o                         
   8   3   3        622.81        590.67        13.49 o                         
   9   3   3         91.61         96.71         5.19 o                         
  10   3   3          0.76         -1.99         1.99 o                         
  11   3   3          0.01          0.25         2.40 o                         
  12   3   3          1.33         -2.60         2.60 o                         
  13   3   3         41.78         49.15         5.81 o                         
 -13   4   3          0.72          1.62         2.77 o                         
 -12   4   3          2.07          1.59         2.35 o                         
 -11   4   3         43.86         42.10         3.63 o                         
 -10   4   3        103.35        122.00         5.21 o                         
  -9   4   3        331.42        335.02        11.29 o                         
  -8   4   3        104.82        104.94         4.14 o                         
  -7   4   3          7.45          6.91         1.42 o                         
  -6   4   3        945.10        977.62        17.78 o                         
  -5   4   3        106.15        113.85         3.61 o                         
  -4   4   3         34.59         33.52         1.83 o                         
  -3   4   3         66.23         62.00         2.33 o                         
  -2   4   3        358.91        374.86         7.38 o                         
  -1   4   3        427.63        414.23        11.16 o                         
   0   4   3       1153.73       1214.48        20.96 o                         
   1   4   3         51.50         64.30         2.71 o                         
   2   4   3        758.37        811.01        15.63 o                         
   3   4   3        637.98        721.12        14.35 o                         
   4   4   3        406.66        451.37         9.92 o                         
   5   4   3        124.49        181.79         5.81 o                         
   6   4   3        610.33        622.12        13.86 o                         
   7   4   3         76.27         68.01         6.02 o                         
   8   4   3         44.16         38.51         3.27 o                         
   9   4   3        650.42        642.25        14.93 o                         
  10   4   3         13.75         14.13         2.79 o                         
  11   4   3         58.38         67.89         4.87 o                         
  12   4   3         35.47         34.49         4.35 o                         
  13   4   3          9.76          8.98         3.81 o                         
 -13   5   3         17.42         11.66         3.31 o                         
 -12   5   3         28.44         41.15         3.78 o                         
 -11   5   3         95.25        102.53         5.20 o                         
 -10   5   3        259.14        243.38         7.35 o                         
  -9   5   3          0.01          0.28         1.51 o                         
  -8   5   3         83.43         84.93         3.80 o                         
  -7   5   3          0.27         -0.87         1.24 o                         
  -6   5   3         10.57         12.16         1.42 o                         
  -5   5   3       1107.35        992.86        19.65 o                         
  -4   5   3        710.07        743.25        16.64 o                         
  -3   5   3       4305.56       4079.17        77.37 o                         
  -2   5   3        775.71        741.01        14.51 o                         
  -1   5   3        240.87        249.23         5.89 o                         
   0   5   3       3230.85       2929.39        51.65 o                         
   1   5   3        652.37        632.01        11.29 o                         
   2   5   3       2314.17       2468.45        44.06 o                         
   3   5   3       1690.85       1861.52        37.90 o                         
   4   5   3       1824.51       1815.08        31.21 o                         
   5   5   3        267.58        312.95         9.24 o                         
   6   5   3       2617.93       2666.13        52.31 o                         
   7   5   3       1061.83       1010.05        20.64 o                         
   8   5   3         33.21         31.86         3.06 o                         
   9   5   3        154.75        148.55         6.17 o                         
  10   5   3          0.49         -0.30         2.23 o                         
  11   5   3         65.43         68.53         5.37 o                         
  12   5   3         59.05         67.13         5.31 o                         
 -13   6   3          0.33         -0.81         3.28 o                         
 -12   6   3          4.19          3.59         3.59 o                         
 -11   6   3          4.89          0.37         1.89 o                         
 -10   6   3         10.37          5.05         1.75 o                         
  -9   6   3        187.60        191.89         5.90 o                         
  -8   6   3         91.39         78.05         3.59 o                         
  -7   6   3        164.30        167.78         5.52 o                         
  -6   6   3        621.72        671.71        15.08 o                         
  -5   6   3          3.82          7.37         2.12 o                         
  -4   6   3       4082.35       4140.10        79.24 o                         
  -3   6   3         50.64         77.91         4.00 o                         
  -2   6   3        972.28        986.71        19.04 o                         
  -1   6   3        513.95        519.36        13.04 o                         
   0   6   3         90.13        105.33         3.54 o                         
   1   6   3        254.74        272.78         6.02 o                         
   2   6   3          3.83          5.60         1.41 o                         
   3   6   3         68.12         60.40         3.52 o                         
   4   6   3        240.35        215.77         5.69 o                         
   5   6   3         99.19         94.70         3.80 o                         
   6   6   3         14.70         22.90         2.64 o                         
   7   6   3         79.52         89.66         4.95 o                         
   8   6   3        463.94        436.01        11.13 o                         
   9   6   3         53.60         54.07         4.09 o                         
  10   6   3         45.35         46.93         4.76 o                         
  11   6   3         20.72         27.07         3.67 o                         
  12   6   3          7.71         10.87         6.22 o                         
 -12   7   3         51.08         43.07         4.16 o                         
 -11   7   3          5.19         12.97         2.65 o                         
 -10   7   3         35.74         28.88         3.69 o                         
  -9   7   3          0.51          0.96         1.72 o                         
  -8   7   3        519.75        518.71        12.28 o                         
  -7   7   3       1579.50       1498.58        32.05 o                         
  -6   7   3       1495.71       1444.78        30.91 o                         
  -5   7   3        161.39        166.59         6.29 o                         
  -4   7   3       9755.29       9976.05       205.92 o                         
  -3   7   3         19.64         29.92         2.89 o                         
  -2   7   3        698.32        663.34        14.82 o                         
  -1   7   3       1741.87       1605.05        26.35 o                         
   0   7   3         98.99        129.41         3.91 o                         
   1   7   3       1303.69       1275.56        23.01 o                         
   2   7   3         53.34         66.59         3.17 o                         
   3   7   3         10.52          8.02         1.56 o                         
   4   7   3         53.15         65.15         3.65 o                         
   5   7   3         90.41         79.35         3.70 o                         
   6   7   3         92.77         96.33         4.45 o                         
   7   7   3        318.67        312.35         8.69 o                         
   8   7   3         15.15         18.98         2.98 o                         
   9   7   3         12.57         11.01         2.81 o                         
  10   7   3          0.19         -0.53         2.12 o                         
  11   7   3         35.84         32.70         5.03 o                         
  12   7   3         17.02          9.21         3.48 o                         
 -12   8   3          0.25         -1.20         4.34 o                         
 -11   8   3          1.69          0.25         1.21 o                         
 -10   8   3         12.53         10.43         3.32 o                         
  -9   8   3         61.69         59.26         5.22 o                         
  -8   8   3         41.32         34.95         4.24 o                         
  -7   8   3        161.45        169.66         7.11 o                         
  -6   8   3          6.12          8.57         2.64 o                         
  -5   8   3         67.41         73.93         4.79 o                         
  -4   8   3         35.45         53.19         4.01 o                         
  -3   8   3         13.22         22.49         5.38 o                         
  -2   8   3         96.23         91.89         3.38 o                         
  -1   8   3        221.55        226.18         5.51 o                         
   0   8   3          8.90         12.54         1.57 o                         
   1   8   3       2388.14       2452.77        44.55 o                         
   2   8   3          8.82          9.20         1.44 o                         
   3   8   3         20.23         23.26         2.36 o                         
   4   8   3         41.00         31.33         2.74 o                         
   5   8   3          0.24         -0.11         1.21 o                         
   6   8   3         51.10         48.24         3.20 o                         
   7   8   3        116.08        114.08         5.45 o                         
   8   8   3         99.08         92.34         4.92 o                         
   9   8   3         14.51         12.14         2.37 o                         
  10   8   3          4.75          7.42         2.41 o                         
  11   8   3          0.00          1.34         2.49 o                         
  12   8   3          0.84          2.77         3.24 o                         
 -12   9   3         17.14         15.79         5.48 o                         
 -11   9   3          9.58          8.52         3.67 o                         
 -10   9   3         68.04         64.06         5.66 o                         
  -9   9   3          6.54          7.78         3.03 o                         
  -8   9   3          0.15         -2.32         2.32 o                         
  -7   9   3         10.42         10.55         4.36 o                         
  -6   9   3         26.61         27.38         3.49 o                         
  -5   9   3        139.24        131.39         6.37 o                         
  -4   9   3         22.66         19.05         3.61 o                         
  -3   9   3          8.01         11.90         2.87 o                         
  -2   9   3        243.00        227.84         6.97 o                         
  -1   9   3        392.04        387.70         8.33 o                         
   0   9   3       1007.16       1014.37        19.00 o                         
   1   9   3        298.01        292.81         7.84 o                         
   2   9   3        672.68        709.52        13.63 o                         
   3   9   3          5.03         11.94         1.87 o                         
   4   9   3         22.80         20.09         2.41 o                         
   5   9   3         11.78          8.79         1.78 o                         
   6   9   3        922.00        879.30        17.56 o                         
   7   9   3        203.30        188.46         6.56 o                         
   8   9   3        258.61        257.45        10.54 o                         
   9   9   3         51.58         57.06         4.07 o                         
  10   9   3         14.29         19.82         2.97 o                         
  11   9   3          0.65         -2.36         2.36 o                         
 -11  10   3          2.16         -1.90         4.05 o                         
 -10  10   3          2.30         -2.69         2.94 o                         
  -9  10   3         41.14         29.87         4.37 o                         
  -8  10   3         16.65         17.15         3.35 o                         
  -7  10   3         12.34          9.72         2.82 o                         
  -6  10   3          0.75          0.21         2.18 o                         
  -5  10   3         10.37          9.27         2.72 o                         
  -4  10   3         50.90         51.38         4.72 o                         
  -3  10   3         64.92         56.95         5.17 o                         
  -2  10   3         34.59         41.72         2.56 o                         
  -1  10   3        110.77        108.98         4.40 o                         
   0  10   3          3.10          1.65         1.69 o                         
   1  10   3        315.20        327.00         8.65 o                         
   2  10   3        296.79        327.87         8.62 o                         
   3  10   3          7.26          7.79         1.83 o                         
   4  10   3          2.48          1.97         1.62 o                         
   5  10   3         13.11         14.19         2.37 o                         
   6  10   3        139.84        110.56         5.09 o                         
   7  10   3        238.95        211.99         8.20 o                         
   8  10   3         40.74         33.99         5.80 o                         
   9  10   3         16.50         17.93         3.12 o                         
  10  10   3          0.18         -2.12         2.13 o                         
  11  10   3          7.08          8.81         2.71 o                         
 -11  11   3         20.99         15.25         4.93 o                         
 -10  11   3          1.22         -2.73         3.81 o                         
  -9  11   3          1.79          1.75         3.03 o                         
  -8  11   3         14.76         16.48         3.38 o                         
  -7  11   3         32.56         35.07         4.32 o                         
  -6  11   3          0.15         -1.62         2.24 o                         
  -5  11   3        177.33        173.41         8.06 o                         
  -4  11   3        728.37        759.87        20.76 o                         
  -3  11   3         72.11         73.80         4.43 o                         
  -2  11   3         52.08         51.13         3.15 o                         
  -1  11   3        485.11        464.43        10.47 o                         
   0  11   3         82.63         86.98         4.13 o                         
   1  11   3        174.49        170.14         5.57 o                         
   2  11   3        206.27        202.06         6.50 o                         
   3  11   3        147.41        133.04         5.71 o                         
   4  11   3         30.62         31.24         3.24 o                         
   5  11   3         52.11         51.16         3.55 o                         
   6  11   3        140.38        154.66         5.66 o                         
   7  11   3         88.21         87.64         4.72 o                         
   8  11   3         31.86         49.48         4.74 o                         
   9  11   3          0.02          0.54         2.09 o                         
  10  11   3          0.21         -2.28         2.65 o                         
 -10  12   3         10.99          5.26         6.08 o                         
  -9  12   3          6.89          1.13         3.37 o                         
  -8  12   3         20.74         14.48         3.70 o                         
  -7  12   3          2.40          2.54         3.41 o                         
  -6  12   3         19.51         32.10         4.12 o                         
  -5  12   3          7.26          6.11         2.88 o                         
  -4  12   3         15.12          9.68         3.24 o                         
  -3  12   3        501.39        487.31        12.11 o                         
  -2  12   3        605.01        634.37        13.56 o                         
  -1  12   3        118.09        113.83         4.62 o                         
   0  12   3         25.36         33.79         2.94 o                         
   1  12   3          3.45          5.52         1.78 o                         
   2  12   3        130.04        139.05         5.58 o                         
   3  12   3          1.80          3.76         1.85 o                         
   4  12   3         62.63         58.12         4.09 o                         
   5  12   3         19.60         14.56         2.99 o                         
   6  12   3         28.25         31.27         2.84 o                         
   7  12   3          5.31          5.87         1.85 o                         
   8  12   3         34.81         38.32         3.93 o                         
   9  12   3         10.05          3.66         1.82 o                         
  10  12   3         11.33          3.67         4.18 o                         
 -10  13   3         16.89         15.18         5.34 o                         
  -9  13   3          0.13         -3.44         3.44 o                         
  -8  13   3          3.87          3.92         4.25 o                         
  -7  13   3         15.95          7.52         3.66 o                         
  -6  13   3        110.88        106.65        10.17 o                         
  -5  13   3        174.80        176.39         9.39 o                         
  -4  13   3        143.98        147.74         8.30 o                         
  -3  13   3         54.33         57.21         4.01 o                         
  -2  13   3          6.81          7.47         1.87 o                         
  -1  13   3         10.35          6.69         2.03 o                         
   0  13   3        522.61        517.77        12.00 o                         
   1  13   3        333.92        344.70         9.09 o                         
   2  13   3         81.10         87.24         4.54 o                         
   3  13   3          5.14          6.28         2.75 o                         
   4  13   3          0.13          2.31         2.68 o                         
   5  13   3          1.04          0.27         1.52 o                         
   6  13   3         64.59         64.94         3.73 o                         
   7  13   3         78.15         81.96         4.89 o                         
   8  13   3         45.91         48.96         3.08 o                         
   9  13   3         64.36         52.61         8.48 o                         
  -9  14   3          0.95         -2.43         4.36 o                         
  -8  14   3         27.09         24.60         5.24 o                         
  -7  14   3          0.19          9.34         3.79 o                         
  -6  14   3          1.01         -1.31         3.38 o                         
  -5  14   3         21.60         16.13         5.44 o                         
  -4  14   3          9.37          2.53         2.84 o                         
  -3  14   3          4.89          4.52         1.66 o                         
  -2  14   3        107.38        106.02         5.36 o                         
  -1  14   3         93.99         99.55         4.96 o                         
   0  14   3          1.45          1.47         2.79 o                         
   1  14   3        212.87        232.09         7.37 o                         
   2  14   3         74.24         70.13         6.15 o                         
   3  14   3          0.99          1.37         2.50 o                         
   4  14   3         55.60         48.14         4.41 o                         
   5  14   3         52.05         42.98         3.44 o                         
   6  14   3         52.96         49.37         3.29 o                         
   7  14   3          0.69         -0.01         2.85 o                         
   8  14   3          0.72         -0.80         3.80 o                         
  -8  15   3          0.02         -2.16         5.74 o                         
  -7  15   3         17.29         16.26         6.16 o                         
  -6  15   3         34.11         41.69         5.67 o                         
  -5  15   3         20.61         26.70         4.43 o                         
  -4  15   3        101.59        109.04         7.33 o                         
  -3  15   3          0.06         -0.71         2.84 o                         
  -2  15   3         72.51         78.47         5.56 o                         
  -1  15   3        255.93        252.91         8.23 o                         
   0  15   3        215.58        242.59        10.62 o                         
   1  15   3        242.39        264.30         8.58 o                         
   2  15   3         80.67         87.25         6.34 o                         
   3  15   3          1.01          1.06         2.11 o                         
   4  15   3          4.80          5.37         3.14 o                         
   5  15   3          0.55         -1.68         1.68 o                         
   6  15   3         80.70         83.38         4.96 o                         
   7  15   3         17.20         19.78         6.05 o                         
  -7  16   3         11.02          9.14         5.25 o                         
  -6  16   3         21.90         24.73         5.28 o                         
  -5  16   3          1.80          0.31         3.54 o                         
  -4  16   3         25.28         34.66         4.95 o                         
  -3  16   3          4.66          4.83         3.48 o                         
  -2  16   3        172.47        194.17         6.95 o                         
  -1  16   3         26.31         26.90         3.62 o                         
   0  16   3         34.25         38.79         3.86 o                         
   1  16   3         17.78         18.06         3.01 o                         
   2  16   3          4.69          5.21         2.90 o                         
   3  16   3         20.97         21.40         6.11 o                         
   4  16   3          5.12          0.71         2.29 o                         
   5  16   3          0.14         -1.85         1.85 o                         
   6  16   3          1.97         -1.92         3.01 o                         
  -5  17   3         57.58         56.05         6.43 o                         
  -4  17   3         28.95         25.64         7.86 o                         
  -3  17   3          0.04          0.03         3.60 o                         
  -2  17   3         81.04         91.26         5.82 o                         
  -1  17   3         28.28         35.48         4.21 o                         
   0  17   3         63.57         63.54         4.59 o                         
   1  17   3          5.95          2.99         2.58 o                         
   2  17   3          0.03          2.41         3.26 o                         
   3  17   3         14.24          2.52         3.92 o                         
   4  17   3          4.41          2.45         3.74 o                         
   5  17   3         10.50          4.67         2.36 o                         
  -3  18   3         12.35          2.13         4.46 o                         
  -2  18   3          0.31          3.84         2.72 o                         
  -1  18   3         28.01         18.82         3.82 o                         
   0  18   3          2.47         -1.52         2.43 o                         
   1  18   3          0.75          1.29         3.12 o                         
   2  18   3          3.72          3.67         4.28 o                         
   3  18   3         21.66          6.68         4.48 o                         
 -13   0   4          2.88          0.67         4.61 o                         
 -12   0   4         14.95         22.90         5.54 o                         
 -11   0   4         27.54         28.38         4.23 o                         
 -10   0   4         40.31         44.98         5.41 o                         
  -9   0   4         46.68         55.42         4.82 o                         
  -8   0   4       1179.77       1268.07        32.50 o                         
  -7   0   4        327.55        333.41        10.81 o                         
  -6   0   4        254.93        238.21         9.35 o                         
  -5   0   4        441.49        448.58        12.61 o                         
  -4   0   4          1.79         11.87         1.64 o                         
  -3   0   4       1082.26       1180.33        39.40 o                         
  -2   0   4        426.95        437.85        11.59 o                         
  -1   0   4        717.72        658.75        24.52 o                         
   0   0   4        104.66        105.68         6.14 o                         
   1   0   4        994.66       1039.01        34.44 o                         
   2   0   4       3433.08       3274.81        93.03 o                         
   3   0   4        438.46        325.21        11.19 o                         
   4   0   4      13282.32      14709.17       523.47 o                         
   5   0   4        120.64        137.30         5.77 o                         
   6   0   4         76.62         77.36         5.16 o                         
   7   0   4       1380.92       1438.94        36.67 o                         
   8   0   4        154.19        147.54         7.78 o                         
   9   0   4       2433.04       2361.30        59.10 o                         
  10   0   4        191.13        185.88         9.33 o                         
  11   0   4        126.13        137.13         9.34 o                         
  12   0   4         22.32         17.12         4.51 o                         
  13   0   4          2.91         -4.09         4.09 o                         
 -13   1   4         33.09         32.69         3.69 o                         
 -12   1   4          3.29          0.64         2.39 o                         
 -11   1   4         34.47         41.62         4.26 o                         
 -10   1   4         19.03         17.35         2.60 o                         
  -9   1   4         17.46         13.27         1.99 o                         
  -8   1   4        290.39        296.21         7.34 o                         
  -7   1   4         43.10         51.55         3.16 o                         
  -6   1   4        226.58        248.51         5.91 o                         
  -5   1   4         14.60         10.86         1.32 o                         
  -4   1   4       1812.75       1906.96        33.95 o                         
  -3   1   4          3.35          1.23         0.74 o                         
  -2   1   4        197.34        192.01         6.02 o                         
  -1   1   4          0.95          0.61         0.36 o                         
   0   1   4        480.79        396.09         7.75 o                         
   1   1   4       1536.13       1606.32        33.40 o                         
   2   1   4        301.17        303.10         8.81 o                         
   3   1   4       1353.86       1497.91        29.42 o                         
   4   1   4       2012.61       2196.16        46.46 o                         
   5   1   4         47.12         44.36         2.77 o                         
   6   1   4         83.83         92.31         3.75 o                         
   7   1   4        384.17        395.67         9.15 o                         
   8   1   4         27.90         26.52         2.61 o                         
   9   1   4        402.26        388.48         9.82 o                         
  10   1   4          1.64          1.77         2.14 o                         
  11   1   4         39.43         41.35         4.14 o                         
  12   1   4          3.18          1.18         2.80 o                         
  13   1   4         18.27         17.73         3.86 o                         
 -13   2   4         38.72         35.90         3.84 o                         
 -12   2   4         14.51         11.85         2.78 o                         
 -11   2   4        154.87        144.33         6.09 o                         
 -10   2   4         84.32         81.55         4.41 o                         
  -9   2   4          0.04         -0.16         1.41 o                         
  -8   2   4        696.01        728.84        15.50 o                         
  -7   2   4        122.19        111.46         5.40 o                         
  -6   2   4        613.00        598.86        11.64 o                         
  -5   2   4          0.94          0.98         0.91 o                         
  -4   2   4         52.46         67.07         2.41 o                         
  -3   2   4         23.95         15.65         1.52 o                         
  -2   2   4        138.30        150.11         3.82 o                         
  -1   2   4        643.56        531.65        11.30 o                         
   0   2   4        205.81        179.41         5.04 o                         
   1   2   4        324.53        294.68         7.95 o                         
   2   2   4       1092.22       1095.15        23.76 o                         
   3   2   4        187.03        138.10         3.94 o                         
   4   2   4       1200.43       1227.86        23.00 o                         
   5   2   4        875.98        917.76        19.56 o                         
   6   2   4        427.16        405.51        10.41 o                         
   7   2   4        124.34        127.16         4.92 o                         
   8   2   4        162.22        144.41         5.27 o                         
   9   2   4          1.59         -1.44         1.71 o                         
  10   2   4        733.28        702.99        15.46 o                         
  11   2   4         35.16         38.29         3.95 o                         
  12   2   4         18.77         16.97         3.43 o                         
  13   2   4          1.32         -3.26         3.99 o                         
 -13   3   4          0.06         -2.01         2.60 o                         
 -12   3   4          5.57          5.12         2.46 o                         
 -11   3   4         46.79         44.78         3.80 o                         
 -10   3   4          2.02          2.16         2.00 o                         
  -9   3   4        166.15        147.78         5.37 o                         
  -8   3   4         33.67         32.28         2.53 o                         
  -7   3   4          3.12          0.66         1.47 o                         
  -6   3   4         91.52         96.21         3.55 o                         
  -5   3   4        488.55        502.28         9.86 o                         
  -4   3   4        109.65        125.06         3.87 o                         
  -3   3   4         17.42         28.87         1.83 o                         
  -2   3   4        445.39        482.09        10.51 o                         
  -1   3   4        213.52        244.25         6.14 o                         
   0   3   4        134.22        121.63         3.31 o                         
   1   3   4        429.65        389.13         7.63 o                         
   2   3   4        114.36        111.56         3.37 o                         
   3   3   4        175.45        160.10         4.48 o                         
   4   3   4         96.55        108.18         3.76 o                         
   5   3   4         42.75         48.62         2.96 o                         
   6   3   4        212.28        229.46         7.06 o                         
   7   3   4        681.53        639.67        15.28 o                         
   8   3   4        273.82        269.48         8.11 o                         
   9   3   4         86.97         86.88         5.72 o                         
  10   3   4        126.62        120.99         6.83 o                         
  11   3   4         16.19         15.97         3.16 o                         
  12   3   4          5.17         -1.64         2.90 o                         
  13   3   4         15.96         19.78         4.50 o                         
 -13   4   4          0.05         -2.30         3.25 o                         
 -12   4   4          0.02          1.10         2.16 o                         
 -11   4   4         77.28         80.39         4.82 o                         
 -10   4   4        124.80        123.44         5.47 o                         
  -9   4   4        445.99        439.73        10.50 o                         
  -8   4   4         63.62         52.92         3.21 o                         
  -7   4   4        732.08        737.15        14.32 o                         
  -6   4   4         12.90         18.08         1.69 o                         
  -5   4   4        431.06        441.76         9.75 o                         
  -4   4   4       6250.52       6419.23       103.49 o                         
  -3   4   4       3005.37       3085.72        54.40 o                         
  -2   4   4       4135.97       4048.73        65.76 o                         
  -1   4   4       5951.11       5886.60       109.86 o                         
   0   4   4        595.48        559.46        12.23 o                         
   1   4   4       1260.23       1217.05        19.96 o                         
   2   4   4       1376.46       1273.40        23.65 o                         
   3   4   4         26.88         21.16         2.02 o                         
   4   4   4        683.00        664.54        13.76 o                         
   5   4   4         97.91        118.16         4.29 o                         
   6   4   4        154.87        153.22         5.57 o                         
   7   4   4       1231.72       1201.01        26.01 o                         
   8   4   4       1175.37       1172.55        23.82 o                         
   9   4   4        141.50        150.36         6.12 o                         
  10   4   4          6.96          4.41         2.27 o                         
  11   4   4          0.01         -0.81         3.21 o                         
  12   4   4          9.04         12.98         3.42 o                         
 -13   5   4          0.35         -2.56         2.73 o                         
 -12   5   4          6.04          3.95         2.35 o                         
 -11   5   4         24.83         25.51         2.87 o                         
 -10   5   4         32.94         31.36         3.58 o                         
  -9   5   4         22.86         24.23         2.49 o                         
  -8   5   4        307.69        332.36         8.07 o                         
  -7   5   4         46.61         57.00         2.99 o                         
  -6   5   4         29.83         26.92         2.17 o                         
  -5   5   4         87.12         80.16         4.06 o                         
  -4   5   4       4196.87       4243.10        74.37 o                         
  -3   5   4       1898.59       1933.83        32.63 o                         
  -2   5   4       1093.95       1152.81        23.37 o                         
  -1   5   4       1239.45       1297.35        24.57 o                         
   0   5   4       3658.70       3654.28        64.18 o                         
   1   5   4        804.49        818.06        15.23 o                         
   2   5   4          7.67         10.13         1.43 o                         
   3   5   4        152.87        167.45         4.99 o                         
   4   5   4        176.52        162.54         4.77 o                         
   5   5   4        365.38        394.06         9.46 o                         
   6   5   4         57.83         51.61         3.44 o                         
   7   5   4          2.05          4.74         1.94 o                         
   8   5   4        188.02        188.18         7.23 o                         
   9   5   4          3.79          5.53         2.13 o                         
  10   5   4         54.53         51.07         4.38 o                         
  11   5   4         15.55          9.64         4.03 o                         
  12   5   4          2.20         -3.20         3.20 o                         
 -13   6   4         11.19         11.34         3.68 o                         
 -12   6   4          0.16          1.89         2.34 o                         
 -11   6   4         39.80         43.70         4.38 o                         
 -10   6   4         60.18         53.56         3.56 o                         
  -9   6   4        107.84        118.79         5.30 o                         
  -8   6   4        286.39        284.57         7.24 o                         
  -7   6   4        347.59        324.55         7.53 o                         
  -6   6   4         73.69         82.77         3.60 o                         
  -5   6   4        648.59        657.66        15.51 o                         
  -4   6   4       3293.83       3262.63        63.12 o                         
  -3   6   4        231.10        210.89         4.91 o                         
  -2   6   4       1156.10        989.41        22.64 o                         
  -1   6   4        175.99        151.53         5.76 o                         
   0   6   4       1077.13       1078.71        20.74 o                         
   1   6   4       2869.07       2833.64        50.53 o                         
   2   6   4       3585.74       3559.53        63.04 o                         
   3   6   4        808.08        772.57        15.80 o                         
   4   6   4        455.72        428.25        10.12 o                         
   5   6   4        186.67        203.21         5.80 o                         
   6   6   4         27.98         36.21         2.98 o                         
   7   6   4          2.13         -1.49         1.49 o                         
   8   6   4        607.01        614.52        15.59 o                         
   9   6   4        230.72        231.94         8.61 o                         
  10   6   4         90.56         91.05         5.63 o                         
  11   6   4          9.26          3.86         2.99 o                         
  12   6   4          0.04          2.05         3.54 o                         
 -12   7   4         15.29          8.65         2.99 o                         
 -11   7   4          2.11         -2.53         2.53 o                         
 -10   7   4         34.38         36.81         4.21 o                         
  -9   7   4         95.59        104.55         7.40 o                         
  -8   7   4          4.40          1.18         2.42 o                         
  -7   7   4         48.71         42.56         3.94 o                         
  -6   7   4         22.31         22.64         2.97 o                         
  -5   7   4        124.83        128.77         6.42 o                         
  -4   7   4         91.83         70.39         4.38 o                         
  -3   7   4        312.33        289.70         6.29 o                         
  -2   7   4         33.92         44.33         3.33 o                         
  -1   7   4          1.56          3.48         1.13 o                         
   0   7   4         24.43         31.40         2.28 o                         
   1   7   4          2.66          3.09         1.19 o                         
   2   7   4         52.20         42.64         2.71 o                         
   3   7   4         59.97         54.17         3.41 o                         
   4   7   4         18.86         27.68         2.59 o                         
   5   7   4          0.11         -0.68         1.29 o                         
   6   7   4         84.61         92.10         4.80 o                         
   7   7   4        195.90        182.02         6.02 o                         
   8   7   4         86.48         83.90         4.80 o                         
   9   7   4          1.59          1.27         2.15 o                         
  10   7   4         13.18         16.02         3.10 o                         
  11   7   4         38.98         36.07         4.30 o                         
  12   7   4         23.73         14.62         3.94 o                         
 -12   8   4          0.03         -1.69         4.79 o                         
 -11   8   4          3.31          3.49         3.48 o                         
 -10   8   4        196.17        202.28         8.79 o                         
  -9   8   4        181.18        180.03         8.82 o                         
  -8   8   4         58.18         50.43         5.17 o                         
  -7   8   4          0.99         -2.02         2.02 o                         
  -6   8   4         66.87         66.82         4.86 o                         
  -5   8   4        830.57        802.73        18.94 o                         
  -4   8   4        121.09        126.34         6.90 o                         
  -3   8   4         91.72         94.79         4.86 o                         
  -2   8   4        469.98        432.28        12.54 o                         
  -1   8   4        346.28        361.26         7.79 o                         
   0   8   4          5.50         12.75         1.68 o                         
   1   8   4        457.81        442.17        10.38 o                         
   2   8   4        694.22        657.67        12.67 o                         
   3   8   4        614.03        608.52        13.59 o                         
   4   8   4        388.18        380.99         9.74 o                         
   5   8   4        138.07        142.34         5.52 o                         
   6   8   4        275.40        284.72         7.71 o                         
   7   8   4        312.18        277.07         7.76 o                         
   8   8   4         19.65         18.65         2.71 o                         
   9   8   4        237.97        256.55         9.90 o                         
  10   8   4         13.26         15.40         2.92 o                         
  11   8   4        182.80        198.66        16.15 o                         
 -12   9   4          3.11          2.13         4.30 o                         
 -11   9   4          0.31         -0.38         3.61 o                         
 -10   9   4          8.94         -0.76         2.96 o                         
  -9   9   4         35.44         26.68         4.27 o                         
  -8   9   4          2.72          0.95         2.57 o                         
  -7   9   4        328.37        311.63        15.99 o                         
  -6   9   4        603.98        610.50        15.92 o                         
  -5   9   4       2233.38       2167.10        44.52 o                         
  -4   9   4          0.25          1.34         1.68 o                         
  -3   9   4        152.83        164.76         7.08 o                         
  -2   9   4          0.05          0.09         1.22 o                         
  -1   9   4          0.94          1.27         1.00 o                         
   0   9   4        730.35        766.17        15.11 o                         
   1   9   4        775.69        839.24        17.51 o                         
   2   9   4         62.93         61.93         3.84 o                         
   3   9   4        303.91        312.72         8.19 o                         
   4   9   4         89.50         96.90         4.98 o                         
   5   9   4         11.93         12.32         2.12 o                         
   6   9   4         96.38         89.52         4.49 o                         
   7   9   4        251.82        255.91         7.51 o                         
   8   9   4          0.18         -1.82         1.82 o                         
   9   9   4          0.88          2.10         2.20 o                         
  10   9   4          1.16          0.14         2.29 o                         
  11   9   4          6.09          1.68         3.53 o                         
 -11  10   4          0.29          5.67         4.42 o                         
 -10  10   4         15.05          8.77         6.44 o                         
  -9  10   4         75.20         80.54         6.81 o                         
  -8  10   4         49.44         52.83         4.90 o                         
  -7  10   4          2.57          1.68         2.42 o                         
  -6  10   4          0.01         -2.50         2.50 o                         
  -5  10   4         56.22         58.09         5.97 o                         
  -4  10   4       3828.06       3710.64        73.03 o                         
  -3  10   4        112.52        100.46         5.98 o                         
  -2  10   4        520.15        498.89        10.35 o                         
  -1  10   4        565.52        584.79        12.34 o                         
   0  10   4       1303.70       1356.31        24.86 o                         
   1  10   4        915.08        929.78        19.34 o                         
   2  10   4        421.67        407.42        10.28 o                         
   3  10   4         52.57         58.11         3.82 o                         
   4  10   4         43.39         40.69         3.42 o                         
   5  10   4          7.33          9.18         1.96 o                         
   6  10   4         44.91         48.98         3.51 o                         
   7  10   4         23.30         22.05         2.72 o                         
   8  10   4          2.18          1.95         2.01 o                         
   9  10   4         41.88         40.56         3.67 o                         
  10  10   4         31.22         26.21         3.92 o                         
  11  10   4          2.06         -3.12         3.12 o                         
 -11  11   4          0.66         -3.85         3.85 o                         
 -10  11   4          9.79          9.13         3.97 o                         
  -9  11   4          2.29          4.68         3.11 o                         
  -8  11   4          0.54          1.49         2.63 o                         
  -7  11   4          3.04          0.48         2.94 o                         
  -6  11   4         75.95         62.87         5.18 o                         
  -5  11   4         36.91         37.33         4.71 o                         
  -4  11   4        214.21        224.54        12.33 o                         
  -3  11   4          5.87          3.67         2.85 o                         
  -2  11   4          0.01         -1.48         1.81 o                         
  -1  11   4          1.92          2.92         1.42 o                         
   0  11   4          0.19         -0.97         1.27 o                         
   1  11   4          1.08          1.19         1.43 o                         
   2  11   4          2.83          0.73         1.35 o                         
   3  11   4          3.08          3.47         1.56 o                         
   4  11   4         21.96         19.55         2.64 o                         
   5  11   4          2.31          0.22         1.49 o                         
   6  11   4         27.82         22.20         2.72 o                         
   7  11   4          0.05          1.82         1.80 o                         
   8  11   4         20.90         15.57         2.77 o                         
   9  11   4          0.03         -0.43         2.79 o                         
  10  11   4          0.55          0.42         2.42 o                         
 -10  12   4         12.64          4.52         4.79 o                         
  -9  12   4         12.11          9.86         3.82 o                         
  -8  12   4         82.74         88.54         6.72 o                         
  -7  12   4          0.00          2.53         2.59 o                         
  -6  12   4         18.23         13.55         3.32 o                         
  -5  12   4          2.40          0.09         2.77 o                         
  -4  12   4        319.28        303.63        11.32 o                         
  -3  12   4         22.49         25.77         2.80 o                         
  -2  12   4         41.00         41.82         3.03 o                         
  -1  12   4          0.07         -0.79         1.48 o                         
   0  12   4          0.14          0.84         1.98 o                         
   1  12   4         60.43         69.54         4.30 o                         
   2  12   4        227.00        245.24         8.77 o                         
   3  12   4        142.87        158.06         8.38 o                         
   4  12   4         40.62         41.57         3.94 o                         
   5  12   4         63.52         69.14         4.10 o                         
   6  12   4         17.25         18.36         2.54 o                         
   7  12   4          2.60          3.29         2.13 o                         
   8  12   4          1.56          2.22         2.23 o                         
   9  12   4         85.19         87.97         6.20 o                         
 -10  13   4          6.25          7.27         4.76 o                         
  -9  13   4         17.83         21.75         7.57 o                         
  -8  13   4         36.13         52.32         5.64 o                         
  -7  13   4         11.23          9.01         3.71 o                         
  -6  13   4         29.47         27.96         4.00 o                         
  -5  13   4          0.03         -2.70         2.70 o                         
  -4  13   4        231.89        224.92         9.25 o                         
  -3  13   4        107.82        111.62         4.57 o                         
  -2  13   4        102.50        102.96         5.05 o                         
  -1  13   4        126.05        138.98         5.49 o                         
   0  13   4         15.44         23.77         2.67 o                         
   1  13   4          6.08          9.10         2.16 o                         
   2  13   4         29.61         30.65         3.04 o                         
   3  13   4          0.57         -0.26         2.04 o                         
   4  13   4          0.35          1.41         1.88 o                         
   5  13   4          1.36         -1.97         1.97 o                         
   6  13   4         11.98         12.23         2.30 o                         
   7  13   4         20.94         21.93         3.21 o                         
   8  13   4          2.11          2.26         2.06 o                         
   9  13   4         11.40          4.84         4.82 o                         
  -9  14   4          1.42          1.45         4.30 o                         
  -8  14   4          4.16          3.73         4.52 o                         
  -7  14   4          2.22         12.62         3.59 o                         
  -6  14   4         48.90         53.14         6.10 o                         
  -5  14   4         16.02         12.47         3.83 o                         
  -4  14   4         84.95         75.02         5.82 o                         
  -3  14   4        241.86        229.30         9.11 o                         
  -2  14   4        633.04        642.52        14.25 o                         
  -1  14   4          2.92          3.78         1.96 o                         
   0  14   4         80.75         86.66         4.89 o                         
   1  14   4        144.42        130.41         6.30 o                         
   2  14   4        273.05        268.45         8.10 o                         
   3  14   4         75.06         74.57         5.54 o                         
   4  14   4        180.49        170.81         7.38 o                         
   5  14   4          1.95         -0.92         2.07 o                         
   6  14   4          1.58          1.00         2.11 o                         
   7  14   4          5.18         -0.28         1.78 o                         
   8  14   4         52.00         43.17         4.34 o                         
  -8  15   4         20.97         29.11         5.29 o                         
  -7  15   4         61.84         56.69         7.35 o                         
  -6  15   4          9.44         13.53         4.40 o                         
  -5  15   4         14.41         13.05         3.94 o                         
  -4  15   4         12.11         19.48         3.91 o                         
  -3  15   4         71.88         63.70         6.16 o                         
  -2  15   4        195.99        189.55         8.33 o                         
  -1  15   4        366.60        368.07         9.95 o                         
   0  15   4         25.34         35.42         3.49 o                         
   1  15   4         54.12         56.22         4.23 o                         
   2  15   4         11.01          3.86         2.78 o                         
   3  15   4          3.21          3.19         2.50 o                         
   4  15   4          0.10         -2.39         2.39 o                         
   5  15   4          0.73         -1.87         1.87 o                         
   6  15   4          3.76          1.44         4.19 o                         
   7  15   4          1.46         -1.82         1.82 o                         
  -7  16   4          1.48          2.80         5.11 o                         
  -6  16   4          2.00          3.30         5.45 o                         
  -5  16   4         11.72         14.00         4.07 o                         
  -4  16   4         45.79         44.12         5.54 o                         
  -3  16   4        133.64        124.08         8.51 o                         
  -2  16   4         38.67         44.59         4.24 o                         
  -1  16   4        182.22        192.70         7.26 o                         
   0  16   4         43.38         49.17         4.08 o                         
   1  16   4         13.68         17.40         2.72 o                         
   2  16   4         72.49         60.84         4.87 o                         
   3  16   4        131.56        138.22         6.84 o                         
   4  16   4         34.17         33.68         5.13 o                         
   5  16   4          4.67          3.43         3.43 o                         
   6  16   4          2.83         -0.25         2.82 o                         
  -5  17   4          0.34          7.81         4.56 o                         
  -4  17   4          0.12          4.15         3.92 o                         
  -3  17   4          0.58         -3.57         3.57 o                         
  -2  17   4          4.20          9.11         4.44 o                         
  -1  17   4          9.26          5.65         2.64 o                         
   0  17   4         15.36         11.44         2.80 o                         
   1  17   4         27.37         31.67         3.64 o                         
   2  17   4          1.35          0.78         2.38 o                         
   3  17   4         15.49          6.88         3.39 o                         
   4  17   4         19.46         22.89         4.78 o                         
   5  17   4          0.01         -1.72         2.44 o                         
  -3  18   4         36.47         36.42         5.80 o                         
  -2  18   4        266.75        272.66        13.86 o                         
  -1  18   4          7.36          6.84         3.66 o                         
   0  18   4          0.88          5.19         2.84 o                         
   1  18   4         39.65         53.87         6.03 o                         
   2  18   4        110.49        109.09         8.60 o                         
 -13   1   5          0.23         -0.32         2.69 o                         
 -12   1   5         40.19         41.70         3.89 o                         
 -11   1   5         53.26         50.27         4.18 o                         
 -10   1   5         18.00         14.88         2.50 o                         
  -9   1   5         64.21         67.90         3.87 o                         
  -8   1   5        144.52        140.72         4.73 o                         
  -7   1   5        549.58        587.56        11.83 o                         
  -6   1   5       1577.56       1444.66        25.22 o                         
  -5   1   5       1346.81       1424.46        24.62 o                         
  -4   1   5        229.38        200.53         4.82 o                         
  -3   1   5       1869.53       1714.12        28.75 o                         
  -2   1   5        624.65        655.90        12.73 o                         
  -1   1   5       2030.95       2187.21        33.79 o                         
   0   1   5        911.17        888.59        16.38 o                         
   1   1   5       3392.33       3353.49        62.56 o                         
   2   1   5       2798.48       2792.70        57.74 o                         
   3   1   5        195.44        208.79         6.29 o                         
   4   1   5       2100.49       2044.44        39.94 o                         
   5   1   5        697.36        660.77        14.97 o                         
   6   1   5        241.21        220.54         6.91 o                         
   7   1   5          3.80          4.52         1.55 o                         
   8   1   5        553.64        553.94        12.33 o                         
   9   1   5          9.39         10.61         2.35 o                         
  10   1   5         38.19         33.38         3.34 o                         
  11   1   5         42.47         41.62         4.15 o                         
  12   1   5         87.19        100.00         6.51 o                         
 -13   2   5         19.03         18.70         3.40 o                         
 -12   2   5          9.78          6.72         2.62 o                         
 -11   2   5         18.56         17.19         2.90 o                         
 -10   2   5          0.25         -1.13         1.65 o                         
  -9   2   5          0.69          0.52         1.50 o                         
  -8   2   5        185.68        188.35         5.60 o                         
  -7   2   5         27.04         20.64         1.95 o                         
  -6   2   5          8.98          5.92         1.25 o                         
  -5   2   5         19.13         21.00         1.70 o                         
  -4   2   5         71.14         82.12         4.18 o                         
  -3   2   5         64.27         68.60         3.70 o                         
  -2   2   5        434.70        422.11        13.59 o                         
  -1   2   5       1060.19       1121.25        20.80 o                         
   0   2   5       1376.52       1414.17        27.85 o                         
   1   2   5         48.97         47.64         2.63 o                         
   2   2   5        164.36        211.28         6.48 o                         
   3   2   5       1585.28       1800.33        38.50 o                         
   4   2   5       1336.44       1496.07        27.78 o                         
   5   2   5         26.94         23.35         2.15 o                         
   6   2   5        176.59        208.26         6.73 o                         
   7   2   5        213.52        205.43         7.12 o                         
   8   2   5       1176.87       1181.84        25.99 o                         
   9   2   5        157.26        170.73         6.57 o                         
  10   2   5        168.62        160.82         6.95 o                         
  11   2   5         16.82         14.69         2.98 o                         
  12   2   5          3.60          1.78         3.04 o                         
 -13   3   5         19.15         25.49         3.74 o                         
 -12   3   5         79.81         79.08         5.33 o                         
 -11   3   5         12.26         12.56         2.56 o                         
 -10   3   5          6.20          3.54         2.02 o                         
  -9   3   5          0.64          1.34         1.59 o                         
  -8   3   5          1.87          2.00         1.42 o                         
  -7   3   5        262.28        260.90         6.53 o                         
  -6   3   5         25.41         17.38         1.65 o                         
  -5   3   5          2.78          0.03         1.09 o                         
  -4   3   5       1443.46       1516.74        32.84 o                         
  -3   3   5        915.42        827.01        15.96 o                         
  -2   3   5        193.18        185.92         4.67 o                         
  -1   3   5         68.77         80.74         3.52 o                         
   0   3   5        116.73        115.09         4.62 o                         
   1   3   5        438.26        411.25        10.49 o                         
   2   3   5       1569.33       1556.70        28.41 o                         
   3   3   5         68.89         70.87         3.17 o                         
   4   3   5       8456.66       8612.49       148.40 o                         
   5   3   5       1510.28       1435.75        27.20 o                         
   6   3   5        313.01        313.40         8.15 o                         
   7   3   5        157.62        155.22         6.08 o                         
   8   3   5        721.53        749.95        18.00 o                         
   9   3   5         49.67         53.15         4.50 o                         
  10   3   5         82.36         85.48         5.49 o                         
  11   3   5        260.35        268.72        10.05 o                         
  12   3   5         92.39         92.60         6.16 o                         
 -13   4   5          0.00         -3.03         4.11 o                         
 -12   4   5         11.06          5.93         2.60 o                         
 -11   4   5          7.76          7.81         2.21 o                         
 -10   4   5          3.98          4.57         2.08 o                         
  -9   4   5        292.98        290.97         8.51 o                         
  -8   4   5        427.88        424.78         9.66 o                         
  -7   4   5         12.64         14.50         1.70 o                         
  -6   4   5        117.03        116.70         4.07 o                         
  -5   4   5        324.11        350.70         8.09 o                         
  -4   4   5        690.11        700.76        13.13 o                         
  -3   4   5         69.03         65.30         2.89 o                         
  -2   4   5        244.69        250.36         6.05 o                         
  -1   4   5        106.69        115.65         3.91 o                         
   0   4   5         34.73         32.06         2.08 o                         
   1   4   5          0.00          0.19         0.80 o                         
   2   4   5         19.77         29.76         2.06 o                         
   3   4   5         75.67         97.50         3.69 o                         
   4   4   5        187.29        209.44         5.89 o                         
   5   4   5        111.24        117.11         4.45 o                         
   6   4   5        490.27        503.86        11.71 o                         
   7   4   5         44.50         57.77         4.05 o                         
   8   4   5          0.54          0.92         2.07 o                         
   9   4   5         50.52         52.70         4.37 o                         
  10   4   5         19.58         15.09         2.98 o                         
  11   4   5          2.11          3.10         2.73 o                         
  12   4   5          8.68         12.77         3.59 o                         
 -13   5   5          0.16          1.20         2.73 o                         
 -12   5   5          0.40          2.18         2.34 o                         
 -11   5   5          0.62          3.63         2.10 o                         
 -10   5   5        264.77        255.70         8.20 o                         
  -9   5   5        154.13        159.67         5.58 o                         
  -8   5   5        389.77        371.26         8.78 o                         
  -7   5   5        521.70        500.39        10.71 o                         
  -6   5   5       2135.11       2181.82        37.24 o                         
  -5   5   5       1511.87       1594.38        29.73 o                         
  -4   5   5         48.04         51.33         2.87 o                         
  -3   5   5       1682.15       1538.46        26.54 o                         
  -2   5   5         23.73         16.44         1.57 o                         
  -1   5   5       1888.94       1930.55        35.41 o                         
   0   5   5          7.38         10.28         1.58 o                         
   1   5   5        675.93        588.77        11.73 o                         
   2   5   5         94.85        103.28         3.97 o                         
   3   5   5        477.83        494.08        11.58 o                         
   4   5   5         71.59         64.93         3.29 o                         
   5   5   5        152.04        142.27         4.97 o                         
   6   5   5          1.17          2.73         2.02 o                         
   7   5   5         17.87         18.62         2.47 o                         
   8   5   5          4.37          1.56         2.25 o                         
   9   5   5          2.91          2.56         2.24 o                         
  10   5   5          2.55         -2.24         2.63 o                         
  11   5   5         32.83         24.29         3.81 o                         
  12   5   5         42.57         42.32         5.60 o                         
 -13   6   5          0.03         -1.29         2.89 o                         
 -12   6   5         18.89         20.88         3.00 o                         
 -11   6   5         66.54         64.13         4.83 o                         
 -10   6   5          5.62          7.21         2.03 o                         
  -9   6   5         36.02         35.58         2.76 o                         
  -8   6   5         52.75         53.51         3.33 o                         
  -7   6   5         28.28         20.47         1.83 o                         
  -6   6   5        219.06        205.38         5.93 o                         
  -5   6   5          0.31          4.72         0.99 o                         
  -4   6   5          0.97         -0.63         0.63 o                         
  -3   6   5         53.68         59.51         2.85 o                         
  -2   6   5        350.70        371.00         9.43 o                         
  -1   6   5       2042.91       2125.03        39.01 o                         
   0   6   5         16.88         20.24         2.20 o                         
   1   6   5        255.43        291.84         7.04 o                         
   2   6   5         94.07        111.23         4.41 o                         
   3   6   5        110.42         93.81         4.08 o                         
   4   6   5         84.55         95.12         4.22 o                         
   5   6   5        532.02        566.35        12.73 o                         
   6   6   5        283.10        282.59         7.54 o                         
   7   6   5        764.42        754.54        16.77 o                         
   8   6   5        169.41        176.36         7.46 o                         
   9   6   5          0.05         -2.03         2.19 o                         
  10   6   5          1.03          0.55         2.77 o                         
  11   6   5        119.44        118.63         7.42 o                         
  12   6   5          8.09          5.68         3.96 o                         
 -12   7   5         14.82         12.84         3.38 o                         
 -11   7   5         18.80         20.17         3.28 o                         
 -10   7   5         18.49         22.79         3.79 o                         
  -9   7   5         32.49         30.31         3.81 o                         
  -8   7   5         16.80         22.33         4.38 o                         
  -7   7   5        599.23        587.27        15.18 o                         
  -6   7   5        227.69        225.50         8.52 o                         
  -5   7   5        915.08        847.34        23.62 o                         
  -4   7   5        231.04        188.80         6.56 o                         
  -3   7   5          0.22          0.64         0.77 o                         
  -2   7   5        453.53        469.83        11.55 o                         
  -1   7   5       1722.65       1679.33        29.61 o                         
   0   7   5       3778.66       3992.38        66.05 o                         
   1   7   5        957.05        933.50        17.80 o                         
   2   7   5        496.90        547.21        11.61 o                         
   3   7   5         16.79         16.12         1.97 o                         
   4   7   5        558.70        545.57        12.85 o                         
   5   7   5        320.36        286.93         8.13 o                         
   6   7   5         13.32         15.11         2.32 o                         
   7   7   5        502.34        512.79        11.83 o                         
   8   7   5         47.06         51.92         3.79 o                         
   9   7   5         57.11         65.74         4.62 o                         
  10   7   5          1.40          2.76         2.69 o                         
  11   7   5         30.33         38.69         5.17 o                         
 -12   8   5          9.81         16.87         5.23 o                         
 -11   8   5         12.42         12.30         3.64 o                         
 -10   8   5         13.32          7.27         3.30 o                         
  -9   8   5          3.22          6.25         2.85 o                         
  -8   8   5         15.67         16.99         3.16 o                         
  -7   8   5        253.22        276.06         9.38 o                         
  -6   8   5        827.76        829.99        19.81 o                         
  -5   8   5        244.09        225.10        13.08 o                         
  -4   8   5        222.48        205.20         7.21 o                         
  -3   8   5         93.68         92.01         4.79 o                         
  -2   8   5         50.54         46.28         3.67 o                         
  -1   8   5          7.89          5.63         1.28 o                         
   0   8   5         56.37         63.36         3.42 o                         
   1   8   5          5.49          4.94         1.58 o                         
   2   8   5          1.57          1.62         1.42 o                         
   3   8   5          0.08         -1.15         1.15 o                         
   4   8   5        135.65        118.08         5.00 o                         
   5   8   5        442.89        462.29        10.67 o                         
   6   8   5        663.31        648.59        14.00 o                         
   7   8   5         76.80         60.54         4.02 o                         
   8   8   5         60.08         49.07         3.77 o                         
   9   8   5          1.16          0.73         2.06 o                         
  10   8   5          0.01          2.44         2.47 o                         
  11   8   5          1.43          0.68         2.95 o                         
 -12   9   5          1.67         -2.53         3.99 o                         
 -11   9   5         32.74         35.44         5.15 o                         
 -10   9   5         24.54         21.89         3.79 o                         
  -9   9   5          3.85          0.03         2.75 o                         
  -8   9   5         16.94         15.08         3.10 o                         
  -7   9   5         85.90         96.77         7.19 o                         
  -6   9   5       2665.89       2603.62        52.89 o                         
  -5   9   5        266.64        232.12         8.46 o                         
  -4   9   5        170.69        175.86         7.82 o                         
  -3   9   5         87.32         86.71         4.99 o                         
  -2   9   5          8.62          7.46         1.57 o                         
  -1   9   5        374.24        351.44         7.98 o                         
   0   9   5        193.82        167.87         5.69 o                         
   1   9   5        669.26        604.40        13.63 o                         
   2   9   5         10.11          8.33         1.68 o                         
   3   9   5        342.08        317.64         8.29 o                         
   4   9   5        443.25        444.09        12.23 o                         
   5   9   5        572.84        550.94        12.34 o                         
   6   9   5         29.38         22.68         3.02 o                         
   7   9   5         33.66         47.07         3.65 o                         
   8   9   5         66.65         69.58         4.48 o                         
   9   9   5          1.32          0.61         2.23 o                         
  10   9   5         34.08         35.87         4.00 o                         
  11   9   5         37.99         36.79         7.89 o                         
 -11  10   5          0.18          3.95         4.15 o                         
 -10  10   5          0.24         -2.94         2.94 o                         
  -9  10   5          0.19          5.19         3.15 o                         
  -8  10   5          9.36          8.66         2.83 o                         
  -7  10   5         13.04         14.44         3.19 o                         
  -6  10   5         71.30         70.92         5.35 o                         
  -5  10   5         80.16         74.48         5.47 o                         
  -4  10   5        778.18        815.78        23.47 o                         
  -3  10   5         15.97         17.63         1.97 o                         
  -2  10   5         84.42         99.61         6.92 o                         
  -1  10   5         69.74         69.15         3.58 o                         
   0  10   5         69.68         81.50         4.42 o                         
   1  10   5        113.13        110.98         5.80 o                         
   2  10   5         62.39         80.66         4.49 o                         
   3  10   5          0.20         -0.43         1.51 o                         
   4  10   5          0.15         -1.48         1.48 o                         
   5  10   5         29.54         29.31         3.01 o                         
   6  10   5          1.36          1.31         1.77 o                         
   7  10   5        127.97        132.19         5.82 o                         
   8  10   5          2.15          1.97         2.10 o                         
   9  10   5         12.95         17.10         2.94 o                         
  10  10   5          4.78         10.01         4.62 o                         
 -11  11   5          0.45         -4.69         4.69 o                         
 -10  11   5         29.09         28.75         5.73 o                         
  -9  11   5         16.60         13.75         3.45 o                         
  -8  11   5          3.33          4.31         2.99 o                         
  -7  11   5        176.84        189.52         9.74 o                         
  -6  11   5         32.71         32.36         3.84 o                         
  -5  11   5        173.68        147.89         7.45 o                         
  -4  11   5         68.88         67.20         5.72 o                         
  -3  11   5        146.85        141.55         4.51 o                         
  -2  11   5        205.88        210.43         7.02 o                         
  -1  11   5        184.96        175.91         5.71 o                         
   0  11   5        260.26        254.22         7.16 o                         
   1  11   5         41.98         36.58         3.01 o                         
   2  11   5         46.11         43.53         3.57 o                         
   3  11   5        138.92        124.36         8.48 o                         
   4  11   5        416.86        401.77        11.03 o                         
   5  11   5        471.60        449.71        12.00 o                         
   6  11   5        485.17        451.28        11.21 o                         
   7  11   5        319.77        334.18         9.36 o                         
   8  11   5          6.18          8.29         2.92 o                         
   9  11   5          6.52          6.65         2.64 o                         
  10  11   5          1.48         -2.49         2.56 o                         
 -10  12   5         16.82         21.38         4.87 o                         
  -9  12   5          8.88          9.98         4.00 o                         
  -8  12   5         33.09         23.25         4.06 o                         
  -7  12   5         36.52         37.18         5.36 o                         
  -6  12   5         37.31         39.91         5.09 o                         
  -5  12   5          4.66          7.08         3.13 o                         
  -4  12   5         90.07         90.35         6.75 o                         
  -3  12   5          1.08          2.77         1.75 o                         
  -2  12   5        103.20        103.97         5.05 o                         
  -1  12   5        409.13        411.30        11.19 o                         
   0  12   5         44.24         42.51         3.35 o                         
   1  12   5         10.72          8.36         2.11 o                         
   2  12   5          0.14          0.59         1.65 o                         
   3  12   5          0.90          2.45         2.21 o                         
   4  12   5        192.86        169.93         7.09 o                         
   5  12   5        151.82        140.85         6.99 o                         
   6  12   5         57.78         54.54         4.27 o                         
   7  12   5         10.05         12.10         2.78 o                         
   8  12   5        112.54        100.78         7.26 o                         
   9  12   5         28.80         19.35         4.83 o                         
  -9  13   5          1.03         -3.91         4.13 o                         
  -8  13   5         37.03         33.24         4.71 o                         
  -7  13   5          3.54         -0.37         4.26 o                         
  -6  13   5        321.20        331.21        12.85 o                         
  -5  13   5         10.67          9.86         3.43 o                         
  -4  13   5          0.38         -0.08         2.52 o                         
  -3  13   5        132.07        130.55         4.99 o                         
  -2  13   5         15.98         12.31         3.00 o                         
  -1  13   5         18.70         23.96         2.93 o                         
   0  13   5        202.83        206.02         6.89 o                         
   1  13   5        240.47        260.75         7.87 o                         
   2  13   5         69.13         73.74         4.98 o                         
   3  13   5          6.97          4.47         2.41 o                         
   4  13   5        130.64        141.31         7.08 o                         
   5  13   5        129.70        128.93         6.32 o                         
   6  13   5          0.99          2.43         2.29 o                         
   7  13   5          4.52          1.78         2.28 o                         
   8  13   5         91.12         87.86         7.24 o                         
  -9  14   5          4.25          5.39         4.61 o                         
  -8  14   5         91.12         85.40         8.55 o                         
  -7  14   5         58.45         56.08         8.10 o                         
  -6  14   5         16.45         13.42         4.17 o                         
  -5  14   5          5.75          1.31         3.17 o                         
  -4  14   5        396.63        425.55        12.90 o                         
  -3  14   5          0.21          2.77         2.69 o                         
  -2  14   5         40.08         37.82         3.61 o                         
  -1  14   5         27.78         26.21         4.37 o                         
   0  14   5         37.81         32.89         3.18 o                         
   1  14   5         53.77         58.20         4.36 o                         
   2  14   5         27.10         29.56         3.91 o                         
   3  14   5          0.24         -0.36         2.35 o                         
   4  14   5          0.13         -0.14         2.31 o                         
   5  14   5          0.03         -1.50         2.42 o                         
   6  14   5          2.40          3.74         2.28 o                         
   7  14   5          1.67         -1.82         2.05 o                         
   8  14   5          2.60          5.55         4.73 o                         
  -8  15   5         58.66         54.47         9.00 o                         
  -7  15   5         58.58         69.45         8.60 o                         
  -6  15   5         32.49         35.30         5.47 o                         
  -5  15   5          0.96         -0.91         3.58 o                         
  -4  15   5          1.69          3.95         3.02 o                         
  -3  15   5          2.59          2.36         3.23 o                         
  -2  15   5         26.02         23.50         3.40 o                         
  -1  15   5         15.82         15.04         2.60 o                         
   0  15   5         45.02         51.40         3.90 o                         
   1  15   5          0.19          1.07         2.23 o                         
   2  15   5          0.28          0.15         2.02 o                         
   3  15   5         38.98         46.74         4.61 o                         
   4  15   5         14.71         17.86         3.87 o                         
   5  15   5         25.03         31.12         6.90 o                         
   6  15   5          1.27         -2.05         2.05 o                         
   7  15   5         42.43         47.68         5.26 o                         
  -6  16   5          0.11         -1.78         4.20 o                         
  -5  16   5          1.57         -0.72         6.95 o                         
  -4  16   5         21.28         17.74         4.66 o                         
  -3  16   5         76.48         69.80         6.33 o                         
  -2  16   5          0.60          2.78         2.45 o                         
  -1  16   5          7.58         12.30         2.45 o                         
   0  16   5          3.18         -1.37         2.30 o                         
   1  16   5         12.07         13.21         2.89 o                         
   2  16   5          0.46         -1.32         3.62 o                         
   3  16   5         63.31         62.71         4.99 o                         
   4  16   5          2.99          2.18         3.47 o                         
   5  16   5          0.12         -1.75         2.85 o                         
   6  16   5          2.32          1.04         2.43 o                         
  -5  17   5          2.44          3.93         4.83 o                         
  -4  17   5          3.13          1.26         5.52 o                         
  -3  17   5         23.52         26.21         5.90 o                         
  -2  17   5         54.47         58.07         7.28 o                         
  -1  17   5         25.02         25.97         4.19 o                         
   0  17   5         81.16         87.44         6.60 o                         
   1  17   5         50.68         55.43         4.74 o                         
   2  17   5          8.69         14.34         3.43 o                         
   3  17   5          0.40         -1.99         3.76 o                         
   4  17   5         69.40         72.75         7.41 o                         
  -2  18   5          2.74          2.03         3.67 o                         
  -1  18   5          0.10          0.48         3.73 o                         
   0  18   5          6.75          6.14         3.03 o                         
   1  18   5         53.20         38.95         5.93 o                         
 -13   0   6          8.59          1.73         6.08 o                         
 -12   0   6         93.65        124.32         8.98 o                         
 -11   0   6        141.57        144.16         8.62 o                         
 -10   0   6        256.50        265.70        10.77 o                         
  -9   0   6         11.57          8.81         4.07 o                         
  -8   0   6        188.98        178.59         7.68 o                         
  -7   0   6        139.69        166.94         7.06 o                         
  -6   0   6          9.36         18.18         2.70 o                         
  -5   0   6        619.95        532.05        14.98 o                         
  -4   0   6         52.79         37.29         3.34 o                         
  -3   0   6       1465.25       1385.08        40.85 o                         
  -2   0   6        319.29        276.13         8.33 o                         
  -1   0   6        323.57        367.47        14.47 o                         
   0   0   6        240.30        282.91         7.16 o                         
   1   0   6        102.46        139.13         5.35 o                         
   2   0   6         71.50         64.94         4.46 o                         
   3   0   6       1701.87       1753.33        48.56 o                         
   4   0   6         91.10         81.35         5.01 o                         
   5   0   6         42.57         39.49         4.17 o                         
   6   0   6        280.85        303.10        15.12 o                         
   7   0   6        694.33        617.66        26.36 o                         
   8   0   6       1925.18       1808.85        52.83 o                         
   9   0   6        223.46        230.07        10.38 o                         
  10   0   6        231.04        235.18        14.91 o                         
  11   0   6        193.41        228.59        12.97 o                         
  12   0   6          0.25         -4.25         4.73 o                         
 -13   1   6         50.54         49.96         4.22 o                         
 -12   1   6         14.52         12.93         3.00 o                         
 -11   1   6        131.38        134.20         6.26 o                         
 -10   1   6          0.12         -0.01         1.89 o                         
  -9   1   6         28.67         25.88         2.69 o                         
  -8   1   6         27.60         26.48         2.46 o                         
  -7   1   6         73.05         82.17         3.59 o                         
  -6   1   6        360.34        375.50         8.24 o                         
  -5   1   6        999.38        980.13        18.83 o                         
  -4   1   6         82.77         75.94         2.84 o                         
  -3   1   6       2497.78       2533.97        45.79 o                         
  -2   1   6         68.15         68.12         2.35 o                         
  -1   1   6        344.16        302.45         6.84 o                         
   0   1   6         43.72         48.06         2.33 o                         
   1   1   6         32.81         31.58         1.49 o                         
   2   1   6       1889.72       2033.50        42.75 o                         
   3   1   6        250.64        287.22         7.33 o                         
   4   1   6          7.42          8.98         1.55 o                         
   5   1   6         65.15         68.23         5.23 o                         
   6   1   6         92.69         99.15         4.86 o                         
   7   1   6        120.95        102.65         5.74 o                         
   8   1   6         21.44         20.72         3.15 o                         
   9   1   6         74.20         82.93         5.20 o                         
  10   1   6         17.54         19.04         3.34 o                         
  11   1   6         19.37         18.75         3.53 o                         
  12   1   6          9.41          6.38         3.58 o                         
 -13   2   6         14.57         14.31         3.37 o                         
 -12   2   6          6.38         11.94         2.98 o                         
 -11   2   6         18.58         23.43         3.54 o                         
 -10   2   6          7.32          4.17         2.15 o                         
  -9   2   6        191.22        192.62         6.02 o                         
  -8   2   6         26.13         32.81         2.60 o                         
  -7   2   6          6.05          3.99         1.46 o                         
  -6   2   6        165.56        197.55         5.28 o                         
  -5   2   6        696.99        665.18        13.71 o                         
  -4   2   6       1924.61       1892.23        34.22 o                         
  -3   2   6        921.24        899.38        18.70 o                         
  -2   2   6       1146.18       1299.70        23.89 o                         
  -1   2   6       5781.14       5916.57       102.30 o                         
   0   2   6        874.84        869.90        20.23 o                         
   1   2   6        277.11        333.97         8.14 o                         
   2   2   6      12727.19      14226.88       347.32 o                         
   3   2   6        313.81        426.46        11.00 o                         
   4   2   6       1530.41       1450.78        29.44 o                         
   5   2   6        773.15        828.43        16.90 o                         
   6   2   6          0.07         -0.25         1.32 o                         
   7   2   6       1146.24       1008.72        20.80 o                         
   8   2   6         10.03          4.66         2.35 o                         
   9   2   6         11.95         17.89         3.39 o                         
  10   2   6         71.75         73.99         5.18 o                         
  11   2   6         36.94         41.03         4.71 o                         
  12   2   6         31.16         41.18         4.78 o                         
 -13   3   6         21.88         17.51         3.65 o                         
 -12   3   6          0.09         -1.56         2.25 o                         
 -11   3   6          2.47          3.31         2.17 o                         
 -10   3   6        227.17        232.63         7.10 o                         
  -9   3   6         13.85         10.91         2.03 o                         
  -8   3   6         26.54         25.26         2.70 o                         
  -7   3   6          0.03         -1.16         1.16 o                         
  -6   3   6        237.02        215.76         5.62 o                         
  -5   3   6         62.65         69.13         2.94 o                         
  -4   3   6       1381.58       1395.54        24.29 o                         
  -3   3   6        959.89       1108.10        20.97 o                         
  -2   3   6       3384.92       3605.02        68.53 o                         
  -1   3   6       1048.09       1028.23        23.25 o                         
   0   3   6          0.49         13.49         1.79 o                         
   1   3   6         19.03         18.64         1.78 o                         
   2   3   6        435.77        535.57        14.24 o                         
   3   3   6          8.02         15.47         1.80 o                         
   4   3   6        155.09        142.99         4.62 o                         
   5   3   6         75.02         90.95         4.88 o                         
   6   3   6        206.42        215.49         7.08 o                         
   7   3   6        143.11        140.32         5.60 o                         
   8   3   6         56.71         55.80         4.19 o                         
   9   3   6          0.07          1.89         2.23 o                         
  10   3   6        133.90        122.60         8.44 o                         
  11   3   6         24.21         23.19         3.88 o                         
  12   3   6          9.78         10.46         4.97 o                         
 -13   4   6          9.10          2.30         2.85 o                         
 -12   4   6         25.92         23.44         3.55 o                         
 -11   4   6          8.78         10.79         2.53 o                         
 -10   4   6         20.17         20.00         2.56 o                         
  -9   4   6         24.98         22.06         2.69 o                         
  -8   4   6          0.06          0.02         1.46 o                         
  -7   4   6         13.97         15.58         1.86 o                         
  -6   4   6         74.58         72.59         3.27 o                         
  -5   4   6        668.96        626.58        12.26 o                         
  -4   4   6        517.12        502.50        10.92 o                         
  -3   4   6        209.13        185.60         5.12 o                         
  -2   4   6         72.07         86.02         3.72 o                         
  -1   4   6        347.72        308.86         8.01 o                         
   0   4   6       1001.19       1015.65        23.15 o                         
   1   4   6       1570.87       1572.61        31.91 o                         
   2   4   6        542.14        526.17        11.46 o                         
   3   4   6        164.85        136.63         4.38 o                         
   4   4   6         97.24         85.96         3.89 o                         
   5   4   6        139.92        145.67         5.03 o                         
   6   4   6        764.46        765.01        16.41 o                         
   7   4   6         70.93         63.80         4.20 o                         
   8   4   6        416.55        401.38        10.75 o                         
   9   4   6          7.15          6.66         3.02 o                         
  10   4   6         45.46         44.22         4.40 o                         
  11   4   6         13.51         14.60         3.66 o                         
  12   4   6          4.79          0.47         3.64 o                         
 -13   5   6          3.96          3.72         2.96 o                         
 -12   5   6         17.97         14.70         2.86 o                         
 -11   5   6         56.09         50.26         3.78 o                         
 -10   5   6         32.75         30.15         3.26 o                         
  -9   5   6         60.37         54.75         3.85 o                         
  -8   5   6        104.61         99.92         4.27 o                         
  -7   5   6        150.52        154.82         4.88 o                         
  -6   5   6        237.99        242.92         6.11 o                         
  -5   5   6        102.04        106.87         4.02 o                         
  -4   5   6        311.26        346.06         8.30 o                         
  -3   5   6        144.59        155.88         4.66 o                         
  -2   5   6       1110.64       1243.52        23.67 o                         
  -1   5   6        104.10        126.87         4.28 o                         
   0   5   6        239.83        248.75         7.04 o                         
   1   5   6        173.15        187.53         5.14 o                         
   2   5   6          2.68          1.46         0.93 o                         
   3   5   6         18.65         27.50         2.27 o                         
   4   5   6        112.93        132.53         4.55 o                         
   5   5   6        308.16        283.02         7.32 o                         
   6   5   6        113.23        112.95         5.14 o                         
   7   5   6        428.02        428.88        11.05 o                         
   8   5   6          6.23          3.09         2.16 o                         
   9   5   6         38.27         37.75         3.62 o                         
  10   5   6         16.14         20.59         3.56 o                         
  11   5   6         13.69         10.69         3.25 o                         
  12   5   6          5.94          6.68         5.24 o                         
 -12   6   6         48.88         55.26         4.20 o                         
 -11   6   6         37.45         41.68         3.58 o                         
 -10   6   6         37.59         37.98         4.52 o                         
  -9   6   6          0.06          3.14         1.50 o                         
  -8   6   6         61.70         63.04         4.24 o                         
  -7   6   6        731.59        716.77        15.52 o                         
  -6   6   6        208.05        312.83        16.11 o                         
  -5   6   6         68.66         76.10         3.43 o                         
  -4   6   6       1585.45       1549.49        29.19 o                         
  -3   6   6        334.56        351.13         7.71 o                         
  -2   6   6        249.73        282.71         7.45 o                         
  -1   6   6       1630.39       1712.23        32.23 o                         
   0   6   6         67.26         60.51         3.54 o                         
   1   6   6         58.00         60.71         3.84 o                         
   2   6   6       1454.20       1426.84        25.45 o                         
   3   6   6        831.77        839.75        18.81 o                         
   4   6   6        782.20        756.60        16.10 o                         
   5   6   6        864.14        817.97        16.45 o                         
   6   6   6        356.97        350.30         8.93 o                         
   7   6   6        257.08        267.64         8.78 o                         
   8   6   6          5.45          7.31         2.56 o                         
   9   6   6         92.03        102.61         5.93 o                         
  10   6   6         46.96         54.03         4.47 o                         
  11   6   6          2.09         -2.73         3.74 o                         
 -12   7   6          2.17          4.47         2.86 o                         
 -11   7   6          0.05         -0.75         2.13 o                         
 -10   7   6         10.43         12.48         2.17 o                         
  -9   7   6         49.59         43.74         2.89 o                         
  -8   7   6        111.87        116.69         6.51 o                         
  -7   7   6         97.60        100.48         5.89 o                         
  -6   7   6          0.01          7.64         2.37 o                         
  -5   7   6        487.34        466.64        13.57 o                         
  -4   7   6        218.18        198.86         6.20 o                         
  -3   7   6        110.62        134.80         5.87 o                         
  -2   7   6        189.34        207.46         6.17 o                         
  -1   7   6        276.63        353.12         8.30 o                         
   0   7   6        108.86        119.96         4.49 o                         
   1   7   6        145.86        135.31         4.76 o                         
   2   7   6        688.63        691.06        15.10 o                         
   3   7   6        183.16        182.25         5.59 o                         
   4   7   6         97.59         84.82         4.42 o                         
   5   7   6        618.01        610.09        13.95 o                         
   6   7   6        703.02        694.20        14.78 o                         
   7   7   6         40.04         49.38         4.05 o                         
   8   7   6          0.29         -1.85         2.19 o                         
   9   7   6          0.01         -0.26         2.17 o                         
  10   7   6          5.11         -0.09         2.50 o                         
  11   7   6          2.79         -0.59         3.21 o                         
 -12   8   6         28.35         26.21         5.52 o                         
 -11   8   6         22.89         18.04         4.13 o                         
 -10   8   6          3.82          8.14         4.43 o                         
  -9   8   6         36.52         35.29         4.16 o                         
  -8   8   6          0.54          0.58         2.30 o                         
  -7   8   6        163.49        181.42         8.74 o                         
  -6   8   6       1423.08       1355.82        29.66 o                         
  -5   8   6        178.69        174.22         8.92 o                         
  -4   8   6        418.93        368.64         8.02 o                         
  -3   8   6        181.02        202.01         5.83 o                         
  -2   8   6        100.18        108.66         4.54 o                         
  -1   8   6        271.04        288.10         7.98 o                         
   0   8   6        109.36         94.63         3.92 o                         
   1   8   6        132.10        119.96         5.51 o                         
   2   8   6        372.94        345.49         9.78 o                         
   3   8   6        327.07        302.17         8.32 o                         
   4   8   6        188.60        188.34         7.36 o                         
   5   8   6         43.85         45.12         3.47 o                         
   6   8   6         60.38         73.95         4.41 o                         
   7   8   6        237.18        250.32         9.08 o                         
   8   8   6        112.72        104.50         5.69 o                         
   9   8   6         28.94         33.93         3.49 o                         
  10   8   6          2.65          7.52         2.65 o                         
  11   8   6          2.43          4.45         3.26 o                         
 -11   9   6          3.27          0.93         3.78 o                         
 -10   9   6         15.60         16.97         4.03 o                         
  -9   9   6         34.39         24.31         3.87 o                         
  -8   9   6         10.63         11.50         3.42 o                         
  -7   9   6         97.28         93.75         6.15 o                         
  -6   9   6        406.11        474.91        14.75 o                         
  -5   9   6        223.57        202.32         9.94 o                         
  -4   9   6         28.97         29.72         3.66 o                         
  -3   9   6         61.65         75.75         4.13 o                         
  -2   9   6         26.87         34.09         2.84 o                         
  -1   9   6          0.22         -1.38         1.60 o                         
   0   9   6          0.47          2.25         1.79 o                         
   1   9   6         23.51         19.73         2.56 o                         
   2   9   6         17.78         18.20         2.51 o                         
   3   9   6         51.64         54.20         3.61 o                         
   4   9   6         12.51          9.67         2.11 o                         
   5   9   6         74.74         62.01         4.11 o                         
   6   9   6        963.04        900.82        18.58 o                         
   7   9   6          0.27          3.55         1.99 o                         
   8   9   6         15.20         19.54         2.98 o                         
   9   9   6          0.23          6.21         2.50 o                         
  10   9   6         67.75         65.46         7.28 o                         
 -11  10   6          1.55          1.54         3.75 o                         
 -10  10   6         59.16         62.11         5.65 o                         
  -9  10   6         18.00         13.66         3.39 o                         
  -8  10   6          0.03          0.89         2.73 o                         
  -7  10   6         54.95         43.24         5.38 o                         
  -6  10   6        298.93        296.01        10.11 o                         
  -5  10   6          7.87         11.04         3.12 o                         
  -4  10   6        457.96        433.44        14.05 o                         
  -3  10   6         83.30         88.33         4.41 o                         
  -2  10   6         54.12         53.76         3.43 o                         
  -1  10   6          5.78          5.10         1.78 o                         
   0  10   6          5.83          5.66         1.81 o                         
   1  10   6         47.50         49.55         3.64 o                         
   2  10   6        271.46        255.79         8.45 o                         
   3  10   6        327.35        325.66         9.65 o                         
   4  10   6        296.86        302.09         8.51 o                         
   5  10   6        541.46        489.82        11.70 o                         
   6  10   6         30.49         28.73         3.05 o                         
   7  10   6         98.30        106.90         5.87 o                         
   8  10   6        118.94        112.95         6.32 o                         
   9  10   6        248.44        272.94         9.26 o                         
  10  10   6          0.79         -2.59         2.90 o                         
 -10  11   6          3.16          2.21         4.34 o                         
  -9  11   6          0.27         -0.88         3.00 o                         
  -8  11   6         24.57         25.70         4.22 o                         
  -7  11   6          8.19          6.12         2.93 o                         
  -6  11   6        134.71        133.43         7.56 o                         
  -5  11   6        301.55        316.22        15.94 o                         
  -4  11   6        267.19        262.79        11.89 o                         
  -3  11   6         16.64         12.07         1.56 o                         
  -2  11   6         34.60         28.81         3.48 o                         
  -1  11   6         52.91         53.04         4.10 o                         
   0  11   6         83.73         78.42         4.25 o                         
   1  11   6         13.80         12.22         2.04 o                         
   2  11   6          1.51          0.86         1.70 o                         
   3  11   6          8.68          6.67         2.30 o                         
   4  11   6         16.75         14.96         2.58 o                         
   5  11   6        414.66        425.33        11.13 o                         
   6  11   6         92.07         97.35         5.68 o                         
   7  11   6          5.26          4.30         2.60 o                         
   8  11   6         24.57         24.41         3.30 o                         
   9  11   6         13.74         21.55         4.68 o                         
 -10  12   6          4.44          6.58         4.76 o                         
  -9  12   6        105.45        109.24         8.24 o                         
  -8  12   6         42.07         36.69         4.62 o                         
  -7  12   6         39.83         47.38         4.97 o                         
  -6  12   6        297.07        265.58        11.06 o                         
  -5  12   6         87.27         88.20         6.83 o                         
  -4  12   6        684.47        679.69        24.31 o                         
  -3  12   6        198.85        217.18         7.21 o                         
  -2  12   6        132.27        142.35         5.92 o                         
  -1  12   6         60.15         54.85         3.99 o                         
   0  12   6        332.92        314.69         8.56 o                         
   1  12   6        293.75        299.84         8.37 o                         
   2  12   6        274.54        257.04         8.22 o                         
   3  12   6         39.47         39.14         3.91 o                         
   4  12   6          1.39          3.50         2.17 o                         
   5  12   6        135.76        140.19         6.46 o                         
   6  12   6         38.54         47.06         3.79 o                         
   7  12   6        363.87        396.85        10.74 o                         
   8  12   6         25.25         12.44         4.06 o                         
   9  12   6         41.53         39.26        11.58 o                         
  -9  13   6          6.43          7.44         6.21 o                         
  -8  13   6         31.29         21.78         5.56 o                         
  -7  13   6          5.88          8.69         3.31 o                         
  -6  13   6        160.20        159.29         9.80 o                         
  -5  13   6         14.75         11.23         3.63 o                         
  -4  13   6         80.27         69.22         5.51 o                         
  -3  13   6        156.85        165.86         5.29 o                         
  -2  13   6          9.00         13.67         2.41 o                         
  -1  13   6         69.35         73.97         4.57 o                         
   0  13   6          8.72          9.44         2.08 o                         
   1  13   6         35.38         28.65         3.11 o                         
   2  13   6         20.37         19.57         3.01 o                         
   3  13   6          8.21          7.32         2.94 o                         
   4  13   6          1.70          5.51         2.95 o                         
   5  13   6         29.78         20.77         3.15 o                         
   6  13   6          1.27          0.44         2.40 o                         
   7  13   6        185.28        173.71         7.20 o                         
   8  13   6          1.82          2.50         3.02 o                         
  -8  14   6         28.37         15.59         4.41 o                         
  -7  14   6          7.07         10.24         4.21 o                         
  -6  14   6         52.07         47.59         5.63 o                         
  -5  14   6         24.26         37.10         4.93 o                         
  -4  14   6         16.79         17.29         3.76 o                         
  -3  14   6         77.84         73.28         4.79 o                         
  -2  14   6          2.72          2.59         2.59 o                         
  -1  14   6         33.76         42.10         5.05 o                         
   0  14   6         38.32         37.31         3.37 o                         
   1  14   6         65.49         69.69         4.91 o                         
   2  14   6         62.55         60.79         4.34 o                         
   3  14   6         43.24         49.55         4.60 o                         
   4  14   6          8.14         11.16         2.74 o                         
   5  14   6          0.72         -0.25         2.76 o                         
   6  14   6          9.51          3.45         2.61 o                         
   7  14   6        168.59        188.33        10.31 o                         
  -7  15   6          3.82          1.27        11.25 o                         
  -6  15   6          7.34          0.46         4.75 o                         
  -5  15   6         18.70         10.01         3.74 o                         
  -4  15   6         34.68         35.62         4.56 o                         
  -3  15   6          2.96          7.11         3.39 o                         
  -2  15   6          0.19          2.15         3.93 o                         
  -1  15   6          2.33          0.01         2.40 o                         
   0  15   6          3.67          9.16         2.75 o                         
   1  15   6          1.29         -0.61         3.26 o                         
   2  15   6          1.51          1.83         2.54 o                         
   3  15   6          0.81          2.51         2.49 o                         
   4  15   6         15.58          4.35         4.14 o                         
   5  15   6          8.84          8.66         3.41 o                         
   6  15   6         43.61         34.54         4.44 o                         
  -6  16   6         72.37         84.83         8.25 o                         
  -5  16   6         43.59         42.95         7.27 o                         
  -4  16   6        109.58        107.32         8.75 o                         
  -3  16   6          0.38         -1.80         4.29 o                         
  -2  16   6          2.90         -0.59         2.44 o                         
  -1  16   6         34.39         29.53         3.95 o                         
   0  16   6         70.90         72.91         4.97 o                         
   1  16   6         14.11         12.26         2.80 o                         
   2  16   6         48.29         43.08         4.52 o                         
   3  16   6          3.26          3.28         4.16 o                         
   4  16   6         21.69          8.07         4.29 o                         
   5  16   6          9.52          1.39         4.29 o                         
  -4  17   6         28.50         24.29         5.35 o                         
  -3  17   6         36.81         43.74         5.79 o                         
  -2  17   6          1.10         -2.70         2.70 o                         
  -1  17   6          3.28          0.84         3.40 o                         
   0  17   6         10.00          7.94         3.31 o                         
   1  17   6          0.06         -3.05         3.05 o                         
   2  17   6         32.09         30.70         4.16 o                         
   3  17   6         39.84         33.04         5.14 o                         
 -13   1   7          2.11          5.32         3.03 o                         
 -12   1   7          2.12          6.13         2.52 o                         
 -11   1   7          0.08         -1.96         1.96 o                         
 -10   1   7          0.07         -0.60         2.12 o                         
  -9   1   7        104.41        102.11         4.98 o                         
  -8   1   7        215.48        210.44         6.52 o                         
  -7   1   7         20.97         20.86         2.13 o                         
  -6   1   7         83.04         81.74         3.41 o                         
  -5   1   7          0.58          2.09         1.07 o                         
  -4   1   7        243.47        281.36         6.49 o                         
  -3   1   7       1534.11       1548.07        28.36 o                         
  -2   1   7       1925.05       1826.09        28.95 o                         
  -1   1   7       1134.82       1054.46        20.03 o                         
   0   1   7         72.20         46.44         2.51 o                         
   1   1   7       2237.25       2368.93        41.74 o                         
   2   1   7       5248.12       5498.13       112.33 o                         
   3   1   7        316.71        337.82         8.43 o                         
   4   1   7       1783.36       1805.62        35.87 o                         
   5   1   7        335.26        348.28         9.19 o                         
   6   1   7          0.64          1.70         1.22 o                         
   7   1   7        224.85        219.35         8.20 o                         
   8   1   7        688.06        634.80        15.81 o                         
   9   1   7        344.87        353.44        11.97 o                         
  10   1   7         81.97         81.92         7.01 o                         
  11   1   7         10.14         10.60         3.69 o                         
  12   1   7          0.10         -0.96         3.80 o                         
 -13   2   7          1.00         -2.80         2.80 o                         
 -12   2   7         18.89         18.89         3.21 o                         
 -11   2   7         73.10         70.35         4.64 o                         
 -10   2   7         28.38         26.49         3.00 o                         
  -9   2   7          0.50          0.82         1.59 o                         
  -8   2   7          4.29          6.61         1.62 o                         
  -7   2   7        454.04        466.22        10.14 o                         
  -6   2   7          2.61          4.35         1.30 o                         
  -5   2   7          4.90          4.64         1.20 o                         
  -4   2   7        402.45        366.61         8.21 o                         
  -3   2   7         42.26         45.81         2.40 o                         
  -2   2   7        758.53        809.04        16.07 o                         
  -1   2   7        299.48        306.72         7.73 o                         
   0   2   7        517.70        538.33        13.32 o                         
   1   2   7        389.31        409.56        16.13 o                         
   2   2   7        121.12        120.18         3.77 o                         
   3   2   7         13.91         12.69         1.59 o                         
   4   2   7          8.05          8.10         1.54 o                         
   5   2   7          8.22          4.67         1.70 o                         
   6   2   7        104.53        101.26         5.20 o                         
   7   2   7         43.03         39.17         3.29 o                         
   8   2   7         96.68        101.41         5.48 o                         
   9   2   7          6.79          9.14         2.57 o                         
  10   2   7         17.18         22.74         3.56 o                         
  11   2   7          0.01         -1.98         3.00 o                         
  12   2   7          6.91          7.99         6.50 o                         
 -13   3   7         25.39         26.10         4.56 o                         
 -12   3   7          1.89         -0.25         2.64 o                         
 -11   3   7         12.17         12.66         2.54 o                         
 -10   3   7        198.95        209.38         9.56 o                         
  -9   3   7        289.48        302.29         8.71 o                         
  -8   3   7       1053.78       1016.92        19.40 o                         
  -7   3   7         24.74         20.04         2.07 o                         
  -6   3   7        132.55        138.06         4.72 o                         
  -5   3   7          8.76          6.39         2.40 o                         
  -4   3   7         97.33        107.29         3.89 o                         
  -3   3   7       4188.25       4445.78        77.69 o                         
  -2   3   7        983.34        893.21        17.69 o                         
  -1   3   7        742.59        691.01        14.15 o                         
   0   3   7        510.65        579.48        12.17 o                         
   1   3   7          4.05          2.40         1.02 o                         
   2   3   7        176.20        241.98         6.03 o                         
   3   3   7          8.85         13.66         1.92 o                         
   4   3   7          8.55         14.79         1.97 o                         
   5   3   7        392.60        380.18         9.56 o                         
   6   3   7        216.98        199.84         6.73 o                         
   7   3   7          6.65          4.45         1.93 o                         
   8   3   7          7.20          4.50         2.08 o                         
   9   3   7          2.56          1.18         2.40 o                         
  10   3   7        188.16        186.63         7.90 o                         
  11   3   7         76.96         74.17         6.06 o                         
  12   3   7         56.60         55.54         6.03 o                         
 -13   4   7          0.08          3.06         3.61 o                         
 -12   4   7          0.09         -0.92         2.28 o                         
 -11   4   7          1.90          1.96         2.00 o                         
 -10   4   7          0.02          0.70         1.93 o                         
  -9   4   7        129.27        132.39         5.19 o                         
  -8   4   7         53.22         51.00         3.33 o                         
  -7   4   7          3.76          5.02         1.62 o                         
  -6   4   7          5.40          0.76         1.14 o                         
  -5   4   7         53.13         44.76         2.65 o                         
  -4   4   7          0.30          0.44         1.02 o                         
  -3   4   7       1728.24       1713.82        31.53 o                         
  -2   4   7        567.11        624.65        15.96 o                         
  -1   4   7         89.55        102.93         4.89 o                         
   0   4   7        147.64        120.04         4.29 o                         
   1   4   7        189.13        239.41         7.38 o                         
   2   4   7        775.05        767.61        18.72 o                         
   3   4   7        548.64        564.37        15.11 o                         
   4   4   7        555.92        579.70        12.02 o                         
   5   4   7         13.04         17.81         2.36 o                         
   6   4   7       2060.94       2067.79        38.90 o                         
   7   4   7         24.24         19.27         2.73 o                         
   8   4   7         84.32         89.18         5.50 o                         
   9   4   7         39.55         28.34         3.40 o                         
  10   4   7         38.97         31.63         3.61 o                         
  11   4   7         69.29         61.79         5.22 o                         
  12   4   7          3.62          8.02         9.80 o                         
 -13   5   7          4.67          9.44         3.25 o                         
 -12   5   7         15.41         15.99         2.88 o                         
 -11   5   7          0.36          2.50         2.11 o                         
 -10   5   7          2.07          3.89         2.21 o                         
  -9   5   7         45.66         50.79         4.01 o                         
  -8   5   7          1.37          0.05         1.56 o                         
  -7   5   7         37.45         37.86         2.68 o                         
  -6   5   7         57.50         58.85         3.45 o                         
  -5   5   7          1.09          1.58         1.07 o                         
  -4   5   7          0.70          0.65         0.99 o                         
  -3   5   7        206.39        187.10         5.99 o                         
  -2   5   7        986.84       1010.62        18.77 o                         
  -1   5   7        602.12        529.57        11.79 o                         
   0   5   7        544.12        589.34        14.47 o                         
   1   5   7         53.75         57.47         3.36 o                         
   2   5   7        894.95        933.01        20.44 o                         
   3   5   7        120.93        101.97         4.23 o                         
   4   5   7        417.84        384.32         9.18 o                         
   5   5   7        446.50        400.63         9.48 o                         
   6   5   7       3191.72       3176.46        57.86 o                         
   7   5   7        267.87        270.03         8.46 o                         
   8   5   7         21.31         28.86         3.29 o                         
   9   5   7         32.07         37.32         4.16 o                         
  10   5   7          0.71          3.46         2.74 o                         
  11   5   7         53.20         59.58         6.15 o                         
 -12   6   7          1.15          1.95         3.17 o                         
 -11   6   7          2.86         -0.36         1.91 o                         
 -10   6   7         15.30         10.59         2.09 o                         
  -9   6   7         20.57         23.19         2.53 o                         
  -8   6   7          2.81          2.31         1.44 o                         
  -7   6   7         19.58         14.62         2.10 o                         
  -6   6   7        561.02        557.93        12.55 o                         
  -5   6   7          0.15          0.11         1.20 o                         
  -4   6   7         63.91         60.94         2.82 o                         
  -3   6   7         64.97         56.60         3.11 o                         
  -2   6   7        109.36        113.32         4.06 o                         
  -1   6   7         69.13         75.15         3.67 o                         
   0   6   7        398.35        387.43        10.16 o                         
   1   6   7          0.02          1.03         1.16 o                         
   2   6   7        141.23        146.48         6.03 o                         
   3   6   7          0.00         -0.46         1.26 o                         
   4   6   7        248.56        271.86         7.62 o                         
   5   6   7        203.90        197.22         6.66 o                         
   6   6   7         44.44         42.47         3.40 o                         
   7   6   7          6.88          2.33         2.07 o                         
   8   6   7         14.42          9.84         3.02 o                         
   9   6   7         16.89         25.51         3.55 o                         
  10   6   7        122.15        111.37         6.58 o                         
  11   6   7          8.20          8.15         3.34 o                         
 -12   7   7         13.55         18.76         4.62 o                         
 -11   7   7         11.07         12.01         2.46 o                         
 -10   7   7         28.67         44.47         3.39 o                         
  -9   7   7         44.20         46.06         3.16 o                         
  -8   7   7         50.63         43.13         2.84 o                         
  -7   7   7       1037.23       1060.86        23.42 o                         
  -6   7   7        296.54        292.35         6.96 o                         
  -5   7   7        320.22        311.38         7.77 o                         
  -4   7   7        103.39        100.48         5.21 o                         
  -3   7   7        230.03        211.14         6.07 o                         
  -2   7   7        211.47        171.31         5.61 o                         
  -1   7   7        217.09        190.41         5.50 o                         
   0   7   7        143.52        159.31         5.17 o                         
   1   7   7        327.32        362.12         9.97 o                         
   2   7   7         86.08         85.10         4.16 o                         
   3   7   7        133.64        128.42         4.73 o                         
   4   7   7         89.11         82.93         5.64 o                         
   5   7   7        702.91        706.97        15.03 o                         
   6   7   7         45.31         47.41         5.62 o                         
   7   7   7          4.54          2.06         2.02 o                         
   8   7   7         37.79         40.10         3.51 o                         
   9   7   7        114.73        113.22         6.14 o                         
  10   7   7        123.57        118.95         7.79 o                         
  11   7   7         17.51          9.75         4.71 o                         
 -12   8   7         21.35         17.79         5.45 o                         
 -11   8   7          2.00          5.78         3.67 o                         
 -10   8   7          8.08         10.14         3.22 o                         
  -9   8   7          0.70          0.39         2.68 o                         
  -8   8   7          1.37          1.46         2.59 o                         
  -7   8   7         38.84         34.60         3.91 o                         
  -6   8   7        177.61        175.82         7.48 o                         
  -5   8   7        493.52        449.10         9.43 o                         
  -4   8   7          4.79          6.78         2.26 o                         
  -3   8   7         67.99         68.38         3.67 o                         
  -2   8   7          0.00          2.35         1.44 o                         
  -1   8   7         71.96         79.02         3.88 o                         
   0   8   7         36.13         43.97         3.09 o                         
   1   8   7         45.85         59.63         3.72 o                         
   2   8   7         48.44         52.67         3.70 o                         
   3   8   7        280.81        276.10         7.83 o                         
   4   8   7         58.37         60.40         3.91 o                         
   5   8   7       1901.95       1883.68        33.98 o                         
   6   8   7        226.17        232.27         7.25 o                         
   7   8   7         19.64         25.23         3.19 o                         
   8   8   7         21.91         21.51         3.26 o                         
   9   8   7          3.28         -0.24         2.58 o                         
  10   8   7         72.44         75.29         5.94 o                         
 -11   9   7          2.01          3.54         3.77 o                         
 -10   9   7         36.06         31.47         4.45 o                         
  -9   9   7        140.29        151.96        13.38 o                         
  -8   9   7         30.81         23.94         3.80 o                         
  -7   9   7          5.77          6.78         2.81 o                         
  -6   9   7          1.79          4.55         2.36 o                         
  -5   9   7        186.39        198.59         8.26 o                         
  -4   9   7        114.34        107.35         4.36 o                         
  -3   9   7        265.76        253.01         6.77 o                         
  -2   9   7        407.20        424.17        10.15 o                         
  -1   9   7        320.85        272.34         8.21 o                         
   0   9   7          0.27         -0.07         1.43 o                         
   1   9   7        169.23        175.60         6.50 o                         
   2   9   7        213.32        213.50         9.29 o                         
   3   9   7        414.42        391.20        11.03 o                         
   4   9   7        129.31        119.69         5.74 o                         
   5   9   7          0.13          3.77         2.06 o                         
   6   9   7        612.89        606.87        13.80 o                         
   7   9   7          3.97          0.45         2.61 o                         
   8   9   7         84.99         93.36         5.44 o                         
   9   9   7        130.48        140.82         7.28 o                         
  10   9   7          2.75          5.07         3.11 o                         
 -11  10   7          3.57         -0.85         4.25 o                         
 -10  10   7          1.17         -3.53         3.86 o                         
  -9  10   7         50.59         52.21         6.52 o                         
  -8  10   7         14.06         11.31         3.10 o                         
  -7  10   7         55.44         43.64         4.56 o                         
  -6  10   7          0.00          3.72         2.46 o                         
  -5  10   7          1.11          2.10         2.41 o                         
  -4  10   7         22.04         19.50         3.37 o                         
  -3  10   7          1.50          0.79         3.00 o                         
  -2  10   7          5.51          2.15         1.56 o                         
  -1  10   7        149.82        146.96         5.95 o                         
   0  10   7         78.70         78.06         4.47 o                         
   1  10   7        141.03        134.50         5.69 o                         
   2  10   7        153.37        143.05         8.42 o                         
   3  10   7        262.92        259.11         8.40 o                         
   4  10   7         80.85         78.21         5.11 o                         
   5  10   7        393.90        380.97        10.22 o                         
   6  10   7        255.93        244.33         7.94 o                         
   7  10   7         73.65         72.11         4.73 o                         
   8  10   7         29.98         30.47         3.51 o                         
   9  10   7          7.61          1.97         2.81 o                         
  10  10   7          5.27          4.92         3.31 o                         
 -10  11   7        110.11        124.51         9.71 o                         
  -9  11   7         79.48         83.57         6.64 o                         
  -8  11   7        531.47        534.92        15.70 o                         
  -7  11   7         32.89         37.16         4.21 o                         
  -6  11   7         71.42         85.06         6.61 o                         
  -5  11   7         38.77         45.68         4.96 o                         
  -4  11   7         31.16         30.03         5.97 o                         
  -3  11   7        205.43        204.68         5.89 o                         
  -2  11   7        507.60        528.42        12.31 o                         
  -1  11   7        189.34        193.21         7.22 o                         
   0  11   7         74.49         81.76         4.86 o                         
   1  11   7         29.08         32.84         3.40 o                         
   2  11   7        162.64        156.33         6.94 o                         
   3  11   7        282.15        288.12         9.22 o                         
   4  11   7        482.39        454.20        13.69 o                         
   5  11   7        102.47        114.70         5.96 o                         
   6  11   7        272.83        300.31         9.45 o                         
   7  11   7          3.01          5.33         2.48 o                         
   8  11   7         95.24        110.81        12.02 o                         
   9  11   7         21.60         15.02         7.42 o                         
 -10  12   7         78.46         71.52         7.45 o                         
  -9  12   7          2.11         11.83         5.89 o                         
  -8  12   7         98.23         70.09         5.98 o                         
  -7  12   7         73.69         76.81         5.98 o                         
  -6  12   7        172.63        159.29         9.08 o                         
  -5  12   7          0.05          2.32         3.19 o                         
  -4  12   7          0.05          4.56         2.74 o                         
  -3  12   7         25.80         32.32         2.39 o                         
  -2  12   7          9.88         11.96         2.46 o                         
  -1  12   7        109.81         95.29         5.22 o                         
   0  12   7          8.72          7.06         1.92 o                         
   1  12   7          0.54          0.88         1.75 o                         
   2  12   7         69.39         68.77         5.07 o                         
   3  12   7          3.89         -0.64         2.34 o                         
   4  12   7          0.00          0.27         2.21 o                         
   5  12   7         14.24         15.79         4.40 o                         
   6  12   7         90.82        100.34         6.25 o                         
   7  12   7         12.69         18.64         3.03 o                         
   8  12   7          0.01          1.70         2.63 o                         
  -9  13   7         69.39         72.74        10.58 o                         
  -8  13   7         17.99         17.90         5.97 o                         
  -7  13   7          6.67          1.15         3.64 o                         
  -6  13   7          6.42          0.84         3.37 o                         
  -5  13   7         30.09         20.92         4.22 o                         
  -4  13   7         27.89         22.48         4.24 o                         
  -3  13   7        110.62        126.99         5.53 o                         
  -2  13   7        216.79        248.69         8.32 o                         
  -1  13   7        169.88        186.46         7.12 o                         
   0  13   7          0.06         -1.11         1.78 o                         
   1  13   7        199.73        190.08         6.82 o                         
   2  13   7         52.63         53.31         4.48 o                         
   3  13   7         78.73         68.80         5.27 o                         
   4  13   7        225.74        230.92         9.13 o                         
   5  13   7         84.37         83.67         6.16 o                         
   6  13   7          1.45         -2.20         2.20 o                         
   7  13   7          4.13          3.25         3.12 o                         
   8  13   7          1.19          1.59         3.26 o                         
  -8  14   7          1.52         -3.99         3.99 o                         
  -7  14   7          0.32          3.10         4.28 o                         
  -6  14   7          3.19          2.31         3.59 o                         
  -5  14   7          8.65          7.87         3.44 o                         
  -4  14   7         43.21         50.07         5.17 o                         
  -3  14   7         42.57         36.78         2.58 o                         
  -2  14   7         12.07         10.97         2.55 o                         
  -1  14   7         16.20         18.21         3.12 o                         
   0  14   7         23.25         17.30         2.69 o                         
   1  14   7         28.20         27.87         3.26 o                         
   2  14   7          0.81         -0.70         2.33 o                         
   3  14   7         71.05         79.69         5.77 o                         
   4  14   7         65.36         68.64         6.12 o                         
   5  14   7         11.04         12.93         3.88 o                         
   6  14   7          0.00         -2.42         2.52 o                         
   7  14   7        109.89        106.05         7.53 o                         
  -7  15   7          2.14         -3.97         4.55 o                         
  -6  15   7          2.26          1.63         3.88 o                         
  -5  15   7         28.27         26.70         5.05 o                         
  -4  15   7         15.37         13.40         3.93 o                         
  -3  15   7          1.15         -1.29         3.79 o                         
  -2  15   7        119.73        117.33         6.47 o                         
  -1  15   7         93.02         99.41         7.42 o                         
   0  15   7         58.83         59.80         4.84 o                         
   1  15   7          4.99          2.92         2.32 o                         
   2  15   7        117.01        133.18         8.17 o                         
   3  15   7        138.28        141.97         7.28 o                         
   4  15   7          7.09          6.27         3.12 o                         
   5  15   7         60.19         53.84         6.22 o                         
   6  15   7         16.72         13.51         7.35 o                         
  -6  16   7          0.13         -3.96         3.96 o                         
  -5  16   7          1.04          2.23         4.33 o                         
  -4  16   7         22.34         17.58         4.99 o                         
  -3  16   7          2.79         -3.39         3.39 o                         
  -2  16   7          0.49         -2.81         2.81 o                         
  -1  16   7          0.42          0.33         2.74 o                         
   0  16   7          6.37          7.52         4.08 o                         
   1  16   7          7.39          7.27         2.87 o                         
   2  16   7         15.14         17.78         3.34 o                         
   3  16   7         10.13          8.07         3.59 o                         
   4  16   7          0.21         -0.61         3.10 o                         
  -4  17   7          1.12          5.68         5.91 o                         
  -3  17   7         56.99         58.72         6.12 o                         
  -2  17   7         16.84         12.67         5.43 o                         
  -1  17   7         34.83         45.39         4.70 o                         
   0  17   7         16.55         10.72         3.79 o                         
   1  17   7          3.21          0.84         3.09 o                         
   2  17   7         12.46         13.60         4.10 o                         
 -13   0   8         12.81          5.55         4.63 o                         
 -12   0   8         69.99         60.55         6.34 o                         
 -11   0   8        173.28        187.75        10.26 o                         
 -10   0   8         44.97         40.55         4.76 o                         
  -9   0   8          4.61          4.75         4.75 o                         
  -8   0   8        796.02        850.59        23.76 o                         
  -7   0   8        112.04        105.94         6.03 o                         
  -6   0   8       1239.86       1213.51        31.20 o                         
  -5   0   8       1383.31       1382.02        36.05 o                         
  -4   0   8       2056.91       2293.56        54.85 o                         
  -3   0   8       3362.86       3464.82        81.97 o                         
  -2   0   8        100.41        109.34         4.15 o                         
  -1   0   8         71.97         81.16         4.57 o                         
   0   0   8       2583.65       2570.84        85.91 o                         
   1   0   8        124.51        189.69         6.97 o                         
   2   0   8       3462.88       3439.13        80.02 o                         
   3   0   8        306.47        287.15        10.71 o                         
   4   0   8        656.29        576.81        18.94 o                         
   5   0   8         11.02         13.54         3.32 o                         
   6   0   8         75.89         80.44         8.74 o                         
   7   0   8          5.63          8.83         3.11 o                         
   8   0   8         15.93         11.14         3.88 o                         
   9   0   8        128.22        133.81        19.01 o                         
  10   0   8         80.63         91.76        11.49 o                         
  11   0   8        117.57        125.63        17.82 o                         
 -13   1   8         19.19         19.30         3.73 o                         
 -12   1   8          9.18          7.95         3.08 o                         
 -11   1   8         11.45         14.35         2.85 o                         
 -10   1   8         14.88         15.92         2.53 o                         
  -9   1   8         18.35         23.98         2.95 o                         
  -8   1   8          1.25          1.96         1.54 o                         
  -7   1   8         15.21         13.57         1.91 o                         
  -6   1   8         15.45         20.58         2.00 o                         
  -5   1   8         77.41         84.53         3.76 o                         
  -4   1   8        412.63        415.50        11.42 o                         
  -3   1   8         46.55         48.42         2.57 o                         
  -2   1   8         36.37         43.76         1.83 o                         
  -1   1   8        486.90        486.40        11.22 o                         
   0   1   8         64.64         67.61         3.22 o                         
   1   1   8         69.69         66.40         2.27 o                         
   2   1   8          0.01          0.88         0.99 o                         
   3   1   8         54.41         43.21         2.70 o                         
   4   1   8         20.04         28.94         2.58 o                         
   5   1   8         40.56         31.87         3.02 o                         
   6   1   8         17.09         21.25         2.64 o                         
   7   1   8          3.11          7.72         2.23 o                         
   8   1   8       1433.95       1387.27        33.08 o                         
   9   1   8         33.30         32.83         4.80 o                         
  10   1   8         29.45         35.30         5.25 o                         
  11   1   8         41.33         39.30         5.46 o                         
 -13   2   8         29.07         28.76         3.78 o                         
 -12   2   8         15.36         17.08         3.02 o                         
 -11   2   8          0.12          3.05         2.29 o                         
 -10   2   8         74.99         77.43         4.52 o                         
  -9   2   8        121.39        145.06         6.00 o                         
  -8   2   8          5.65          8.06         1.93 o                         
  -7   2   8        389.10        368.83         8.69 o                         
  -6   2   8        114.63        111.48         4.10 o                         
  -5   2   8        408.35        413.41         9.73 o                         
  -4   2   8         72.90         86.81         4.79 o                         
  -3   2   8        124.09        105.95         4.34 o                         
  -2   2   8         49.27         59.01         2.95 o                         
  -1   2   8         39.70         27.35         2.44 o                         
   0   2   8        374.74        308.07         8.64 o                         
   1   2   8       1076.15        989.17        20.85 o                         
   2   2   8         20.77         29.10         1.78 o                         
   3   2   8         93.72         88.83         4.44 o                         
   4   2   8         88.48        100.79         4.33 o                         
   5   2   8        760.25        737.58        16.87 o                         
   6   2   8       1141.92       1145.23        27.31 o                         
   7   2   8        614.99        586.15        16.29 o                         
   8   2   8         45.12         54.70         5.04 o                         
   9   2   8        136.52        146.82         7.24 o                         
  10   2   8          6.76          5.05         2.83 o                         
  11   2   8        164.94        188.08        10.27 o                         
 -13   3   8          0.53         -2.82         2.82 o                         
 -12   3   8          1.85          2.80         2.68 o                         
 -11   3   8          3.32          2.77         2.43 o                         
 -10   3   8         10.46         13.17         2.54 o                         
  -9   3   8        222.44        228.33         6.97 o                         
  -8   3   8        165.94        189.98         5.97 o                         
  -7   3   8          5.05          5.62         1.56 o                         
  -6   3   8         76.25         74.10         3.56 o                         
  -5   3   8          0.01          0.61         1.04 o                         
  -4   3   8        276.00        318.16         7.83 o                         
  -3   3   8        117.19        149.29         4.34 o                         
  -2   3   8         78.13         73.38         4.31 o                         
  -1   3   8          0.39         -0.09         0.87 o                         
   0   3   8         18.49         24.77         1.88 o                         
   1   3   8         30.62         30.64         2.38 o                         
   2   3   8         89.13         89.87         4.11 o                         
   3   3   8         18.47         27.36         2.26 o                         
   4   3   8         43.95         51.27         3.55 o                         
   5   3   8          1.03         -1.51         1.51 o                         
   6   3   8        115.42         96.69         5.58 o                         
   7   3   8         86.56         95.60         5.37 o                         
   8   3   8          7.29          8.26         2.11 o                         
   9   3   8         85.78         80.78         5.24 o                         
  10   3   8          8.52          8.26         2.99 o                         
  11   3   8        120.22        136.81         9.88 o                         
 -13   4   8          0.45         -0.26         5.71 o                         
 -12   4   8          2.41          1.39         2.43 o                         
 -11   4   8          9.48         10.52         2.58 o                         
 -10   4   8          0.00         -0.65         2.86 o                         
  -9   4   8         39.29         34.94         3.15 o                         
  -8   4   8         30.50         40.49         3.31 o                         
  -7   4   8        245.48        242.70         6.60 o                         
  -6   4   8        605.73        604.53        16.95 o                         
  -5   4   8          1.99         -0.69         1.07 o                         
  -4   4   8         32.55         37.57         2.49 o                         
  -3   4   8        727.23        884.00        19.41 o                         
  -2   4   8          9.30          0.72         1.36 o                         
  -1   4   8        139.36        150.45         4.37 o                         
   0   4   8       5051.03       5034.83       103.45 o                         
   1   4   8        422.02        390.34         9.92 o                         
   2   4   8       1477.40       1395.18        31.78 o                         
   3   4   8         22.56         25.73         2.30 o                         
   4   4   8        162.16        154.60         5.58 o                         
   5   4   8        403.34        354.16         9.51 o                         
   6   4   8          7.04          9.65         2.24 o                         
   7   4   8        347.63        361.04         9.97 o                         
   8   4   8        284.55        278.78         9.32 o                         
   9   4   8          0.68         -0.94         2.13 o                         
  10   4   8          4.59          5.87         2.79 o                         
  11   4   8         32.21         39.35         7.33 o                         
 -12   5   8         10.77         11.88         2.80 o                         
 -11   5   8          0.59         -0.67         2.03 o                         
 -10   5   8         20.58         21.45         2.68 o                         
  -9   5   8         25.58         23.43         2.87 o                         
  -8   5   8        176.36        180.83         6.24 o                         
  -7   5   8        255.98        278.07         8.31 o                         
  -6   5   8        275.35        293.91         8.58 o                         
  -5   5   8        206.27        223.94         6.49 o                         
  -4   5   8         39.15         41.86         2.64 o                         
  -3   5   8          4.53          6.41         1.37 o                         
  -2   5   8         19.71         28.07         2.10 o                         
  -1   5   8          2.18          5.05         1.04 o                         
   0   5   8       1163.38       1215.99        27.91 o                         
   1   5   8        529.29        500.07        13.31 o                         
   2   5   8        133.47        136.54         5.67 o                         
   3   5   8        475.89        512.26        11.56 o                         
   4   5   8         66.76         62.97         4.14 o                         
   5   5   8          0.00          1.51         1.79 o                         
   6   5   8         71.56         67.93         4.13 o                         
   7   5   8         29.78         27.25         3.23 o                         
   8   5   8        102.42        101.58         5.62 o                         
   9   5   8         86.91         94.13         6.49 o                         
  10   5   8         22.32         26.80         3.75 o                         
  11   5   8          0.24         -3.42         3.42 o                         
 -12   6   8          7.29         12.70         2.99 o                         
 -11   6   8          8.66          7.13         2.36 o                         
 -10   6   8         15.25         19.74         2.50 o                         
  -9   6   8          0.05         -1.50         1.50 o                         
  -8   6   8         19.11         18.77         2.47 o                         
  -7   6   8        184.83        197.77         9.03 o                         
  -6   6   8         28.15         26.84         2.61 o                         
  -5   6   8        196.35        191.29         6.08 o                         
  -4   6   8         95.42         83.10         3.30 o                         
  -3   6   8          5.01          2.27         1.18 o                         
  -2   6   8          2.89          5.72         1.34 o                         
  -1   6   8        432.42        422.22         9.29 o                         
   0   6   8        972.18        930.35        20.55 o                         
   1   6   8        155.45        150.27         5.46 o                         
   2   6   8         25.56         25.75         2.64 o                         
   3   6   8         68.81         71.08         3.70 o                         
   4   6   8        704.80        687.33        15.18 o                         
   5   6   8        259.53        263.35         7.50 o                         
   6   6   8        262.73        260.28         7.62 o                         
   7   6   8         34.95         34.28         3.17 o                         
   8   6   8          1.33          5.05         2.45 o                         
   9   6   8        140.25        148.58         7.54 o                         
  10   6   8         17.06         16.29         5.14 o                         
  11   6   8         24.50         12.72         3.98 o                         
 -12   7   8          8.93         11.98         2.95 o                         
 -11   7   8          5.15          5.46         2.52 o                         
 -10   7   8          4.72          3.32         1.86 o                         
  -9   7   8          1.15          5.19         1.80 o                         
  -8   7   8        211.91        217.24         9.48 o                         
  -7   7   8         25.14         24.47         2.41 o                         
  -6   7   8          7.24          9.34         1.55 o                         
  -5   7   8          0.10         -0.29         1.05 o                         
  -4   7   8          1.02         -1.10         1.10 o                         
  -3   7   8          5.63          1.51         1.40 o                         
  -2   7   8          0.64          1.49         1.21 o                         
  -1   7   8          0.00          3.31         1.18 o                         
   0   7   8         40.74         38.95         2.66 o                         
   1   7   8        117.03        118.85         5.52 o                         
   2   7   8         57.00         53.84         4.13 o                         
   3   7   8        242.91        217.78         8.81 o                         
   4   7   8        489.94        466.46        10.96 o                         
   5   7   8        121.44        124.54         5.61 o                         
   6   7   8         42.55         41.92         3.42 o                         
   7   7   8         71.80         71.17         4.54 o                         
   8   7   8         28.08         36.23         3.64 o                         
   9   7   8          2.82          6.38         2.69 o                         
  10   7   8          1.03          2.24         3.13 o                         
 -11   8   8          8.15          8.20         5.06 o                         
 -10   8   8         28.73         27.77         4.21 o                         
  -9   8   8          2.53         -1.27         2.36 o                         
  -8   8   8          2.83          6.92         3.21 o                         
  -7   8   8         68.28         75.04         5.32 o                         
  -6   8   8        734.85        757.49        16.78 o                         
  -5   8   8          5.43          7.29         1.45 o                         
  -4   8   8         41.92         53.49         3.11 o                         
  -3   8   8         21.28         22.52         2.37 o                         
  -2   8   8         67.94         56.18         3.91 o                         
  -1   8   8         59.89         53.68         3.27 o                         
   0   8   8        878.16        853.44        18.01 o                         
   1   8   8        388.37        418.48        11.54 o                         
   2   8   8         34.49         32.63         3.08 o                         
   3   8   8        405.62        390.56        10.56 o                         
   4   8   8         18.71         27.90         2.89 o                         
   5   8   8         29.71         31.52         3.49 o                         
   6   8   8        167.85        168.77         6.74 o                         
   7   8   8        148.98        158.00         7.89 o                         
   8   8   8        174.03        200.43         7.33 o                         
   9   8   8         44.33         47.03         4.34 o                         
  10   8   8          0.03         -0.20         3.07 o                         
 -11   9   8         18.84         31.08         5.34 o                         
 -10   9   8          2.66         -0.37         3.36 o                         
  -9   9   8         16.97         13.67         3.63 o                         
  -8   9   8         37.39         37.66         6.29 o                         
  -7   9   8        212.13        221.26         9.89 o                         
  -6   9   8        164.79        175.38        10.80 o                         
  -5   9   8          1.07          3.72         1.27 o                         
  -4   9   8          1.67         -0.06         1.21 o                         
  -3   9   8          0.91          0.50         1.37 o                         
  -2   9   8        122.71        105.81         4.71 o                         
  -1   9   8         33.07         24.29         3.32 o                         
   0   9   8        568.32        586.95        14.59 o                         
   1   9   8        289.30        287.78         9.17 o                         
   2   9   8         39.94         31.55         3.22 o                         
   3   9   8        249.97        243.82         8.08 o                         
   4   9   8       1263.89       1283.03        24.84 o                         
   5   9   8         52.81         54.76         4.02 o                         
   6   9   8          1.66          1.46         2.13 o                         
   7   9   8          1.76          5.68         2.45 o                         
   8   9   8          3.09          0.86         2.51 o                         
   9   9   8          0.42         -1.47         3.88 o                         
  10   9   8          8.96          8.61         3.73 o                         
 -11  10   8         29.17         27.51         6.96 o                         
 -10  10   8         14.65         10.80         5.87 o                         
  -9  10   8          2.61         -0.09         3.23 o                         
  -8  10   8         59.68         51.66         4.91 o                         
  -7  10   8          6.90          3.53         2.88 o                         
  -6  10   8        146.47        147.38         8.35 o                         
  -5  10   8         30.85         35.86         4.29 o                         
  -4  10   8          2.92          1.44         2.17 o                         
  -3  10   8          2.86         -1.20         1.60 o                         
  -2  10   8        158.66        158.70         6.03 o                         
  -1  10   8        670.12        636.27        16.25 o                         
   0  10   8       1562.98       1508.56        36.17 o                         
   1  10   8        234.32        252.16        13.28 o                         
   2  10   8          3.13          0.85         2.36 o                         
   3  10   8         53.91         47.98         4.11 o                         
   4  10   8        133.85        154.09         8.61 o                         
   5  10   8       1222.21       1204.43        23.92 o                         
   6  10   8         18.81         10.87         2.75 o                         
   7  10   8         86.73         94.46         5.56 o                         
   8  10   8          0.11          3.29         2.57 o                         
   9  10   8          9.41          9.48         3.41 o                         
 -10  11   8          4.83          5.67         4.14 o                         
  -9  11   8         28.97         30.20         4.95 o                         
  -8  11   8         51.07         46.72         5.43 o                         
  -7  11   8         17.68         17.11         3.91 o                         
  -6  11   8          1.04         -0.87         2.82 o                         
  -5  11   8         51.11         56.07         6.60 o                         
  -4  11   8          2.85          2.57         1.18 o                         
  -3  11   8          0.60         -0.33         1.66 o                         
  -2  11   8          0.96          1.66         1.82 o                         
  -1  11   8         12.87          7.06         2.13 o                         
   0  11   8          0.10          0.36         1.96 o                         
   1  11   8          7.19          1.55         2.39 o                         
   2  11   8          0.16          4.92         7.17 o                         
   3  11   8          4.60          3.08         2.49 o                         
   4  11   8        146.91        136.06         6.68 o                         
   5  11   8        289.21        294.99         9.43 o                         
   6  11   8         13.71         12.42         2.66 o                         
   7  11   8          3.19          1.31         2.53 o                         
   8  11   8         40.65         35.90         6.19 o                         
   9  11   8          1.54          2.72         3.36 o                         
  -9  12   8         12.72         22.61         7.04 o                         
  -8  12   8         27.55         33.61         4.51 o                         
  -7  12   8         15.41         19.97         4.36 o                         
  -6  12   8         84.55         73.41         6.66 o                         
  -5  12   8         85.24         90.02         6.64 o                         
  -4  12   8        108.44        108.65         7.13 o                         
  -3  12   8        104.67        110.72         4.37 o                         
  -2  12   8         72.49         68.29         4.32 o                         
  -1  12   8          2.77          0.23         1.82 o                         
   0  12   8         46.90         48.40         3.89 o                         
   1  12   8         80.84         94.01         5.23 o                         
   2  12   8         14.38         15.72         3.14 o                         
   3  12   8         74.23         73.66         5.49 o                         
   4  12   8          1.80         -0.25         2.42 o                         
   5  12   8         91.56        103.23         6.48 o                         
   6  12   8        183.37        181.35         7.80 o                         
   7  12   8         42.36         54.19         5.12 o                         
   8  12   8         23.34         13.08         8.11 o                         
  -9  13   8          3.21         -0.24         7.41 o                         
  -8  13   8         42.47         37.44         6.38 o                         
  -7  13   8         17.31         18.05         5.86 o                         
  -6  13   8          2.53          2.40         3.15 o                         
  -5  13   8          2.03          8.27         3.29 o                         
  -4  13   8         10.25          9.31         3.00 o                         
  -3  13   8         15.56         17.36         2.49 o                         
  -2  13   8         39.53         39.24         4.03 o                         
  -1  13   8         12.15         12.16         2.54 o                         
   0  13   8         18.11         18.37         3.09 o                         
   1  13   8          8.18          9.75         2.38 o                         
   2  13   8          0.66         -1.93         2.62 o                         
   3  13   8        733.59        756.95        19.44 o                         
   4  13   8          1.23         -2.21         2.81 o                         
   5  13   8          2.71         -2.25         3.14 o                         
   6  13   8          5.39          9.41         4.05 o                         
   7  13   8         55.39         68.95         6.71 o                         
  -8  14   8         54.23         61.19         7.67 o                         
  -7  14   8         51.47         56.30         7.43 o                         
  -6  14   8         46.19         44.92         6.57 o                         
  -5  14   8         34.29         40.32         4.63 o                         
  -4  14   8         18.32         18.52         4.45 o                         
  -3  14   8          4.09          4.71         1.82 o                         
  -2  14   8          7.75          4.71         2.43 o                         
  -1  14   8         61.22         62.75         4.72 o                         
   0  14   8        107.87        115.69         6.28 o                         
   1  14   8         10.64         13.67         2.90 o                         
   2  14   8         53.56         60.97         4.80 o                         
   3  14   8         98.89         93.79         6.49 o                         
   4  14   8         60.51         52.83         5.15 o                         
   5  14   8          1.93          1.24         2.96 o                         
   6  14   8         27.26         40.76         7.18 o                         
  -6  15   8         23.98         26.10         5.08 o                         
  -5  15   8         18.79         24.50         4.33 o                         
  -4  15   8          9.17         20.57         4.56 o                         
  -3  15   8          5.96          1.49         2.05 o                         
  -2  15   8         12.10          3.83         3.21 o                         
  -1  15   8          0.27         -0.97         2.26 o                         
   0  15   8          3.26         -3.17         3.17 o                         
   1  15   8         37.58         31.94         4.27 o                         
   2  15   8         80.77         79.82         5.37 o                         
   3  15   8          3.91         -1.65         3.03 o                         
   4  15   8          0.72         -1.25         3.23 o                         
   5  15   8          3.66          3.55         3.94 o                         
  -5  16   8          0.19          0.58         3.94 o                         
  -4  16   8          0.09          2.35         4.02 o                         
  -3  16   8         15.38          7.47         4.31 o                         
  -2  16   8         28.89         32.03         3.71 o                         
  -1  16   8         28.72         34.44         3.91 o                         
   0  16   8         49.49         53.33         4.89 o                         
   1  16   8         18.92         30.30         5.31 o                         
   2  16   8          1.56         -2.12         3.39 o                         
   3  16   8          1.73         -1.43         3.00 o                         
   4  16   8          0.23         -6.03         6.03 o                         
  -2  17   8          3.15          1.02         3.37 o                         
  -1  17   8          5.80          1.23         3.30 o                         
   0  17   8          2.67          5.28         4.19 o                         
   1  17   8          2.88          2.46         3.45 o                         
 -13   1   9          5.59          1.20         3.57 o                         
 -12   1   9         36.78         44.48         4.04 o                         
 -11   1   9        132.78        139.49         6.64 o                         
 -10   1   9        169.74        171.24         6.74 o                         
  -9   1   9        111.87        115.21         5.14 o                         
  -8   1   9        104.03        132.70         7.07 o                         
  -7   1   9         15.18         13.38         2.10 o                         
  -6   1   9        206.98        218.08         6.09 o                         
  -5   1   9       1960.29       2073.60        35.78 o                         
  -4   1   9        321.26        275.38         7.34 o                         
  -3   1   9         21.50         21.43         1.55 o                         
  -2   1   9         18.44         16.54         1.15 o                         
  -1   1   9          0.44          2.53         1.02 o                         
   0   1   9        174.57        175.20         5.39 o                         
   1   1   9         18.65         17.04         1.38 o                         
   2   1   9         79.76         58.09         2.70 o                         
   3   1   9       1349.60       1306.82        24.94 o                         
   4   1   9         11.82          6.87         1.74 o                         
   5   1   9        105.92        106.56         4.98 o                         
   6   1   9         76.17         59.38         4.10 o                         
   7   1   9          0.18          2.05         2.24 o                         
   8   1   9         52.77         59.50         4.63 o                         
   9   1   9         98.25        109.17         6.56 o                         
  10   1   9        111.46        128.83         8.45 o                         
  11   1   9         11.99         -7.61         8.44 o                         
 -13   2   9          1.95          8.93         5.87 o                         
 -12   2   9         12.54         14.89         3.11 o                         
 -11   2   9          8.81          7.65         2.83 o                         
 -10   2   9          2.49          1.77         2.25 o                         
  -9   2   9          2.65          2.86         1.89 o                         
  -8   2   9         50.05         54.18         3.62 o                         
  -7   2   9          3.13          2.34         1.91 o                         
  -6   2   9          0.20         -0.28         1.26 o                         
  -5   2   9         60.75         67.47         3.40 o                         
  -4   2   9          6.14          0.78         1.11 o                         
  -3   2   9         35.21         35.81         1.70 o                         
  -2   2   9          6.60          0.79         1.09 o                         
  -1   2   9         49.49         51.07         3.01 o                         
   0   2   9       1109.75       1172.61        32.64 o                         
   1   2   9        195.35        235.46         6.86 o                         
   2   2   9        926.78        959.26        17.27 o                         
   3   2   9          5.76          4.72         2.18 o                         
   4   2   9         94.95         97.71         7.26 o                         
   5   2   9        197.51        186.87         8.74 o                         
   6   2   9          1.47          3.45         1.85 o                         
   7   2   9         98.10         80.40         5.18 o                         
   8   2   9          0.63         -0.99         1.95 o                         
   9   2   9         15.24         11.56         3.26 o                         
  10   2   9         42.90         50.71         6.09 o                         
  11   2   9         28.33         13.20         6.40 o                         
 -12   3   9          0.71         -0.42         2.49 o                         
 -11   3   9         14.14          9.98         2.75 o                         
 -10   3   9         12.49         18.45         2.59 o                         
  -9   3   9         55.90         54.98         3.76 o                         
  -8   3   9        214.10        237.84         7.82 o                         
  -7   3   9         31.65         34.28         2.84 o                         
  -6   3   9         29.70         44.32         4.09 o                         
  -5   3   9        284.14        322.37         7.72 o                         
  -4   3   9        684.47        696.01        14.58 o                         
  -3   3   9        181.08        182.83         5.64 o                         
  -2   3   9          1.60          1.68         1.12 o                         
  -1   3   9         47.93         68.35         3.57 o                         
   0   3   9        415.60        515.01        14.49 o                         
   1   3   9         88.99         82.82         3.89 o                         
   2   3   9        611.79        624.64        14.70 o                         
   3   3   9        106.48        103.56         4.79 o                         
   4   3   9        411.36        402.46        10.01 o                         
   5   3   9          1.69          3.03         1.80 o                         
   6   3   9        943.66        865.01        19.92 o                         
   7   3   9         17.80         22.23         3.61 o                         
   8   3   9         20.26         13.28         3.08 o                         
   9   3   9         39.25         45.84         4.63 o                         
  10   3   9          1.92         -0.26         2.97 o                         
  11   3   9          1.38         -2.91         4.06 o                         
 -12   4   9         12.17          9.01         3.23 o                         
 -11   4   9         14.41         11.90         2.68 o                         
 -10   4   9        144.58        171.37         7.22 o                         
  -9   4   9        219.72        240.56         9.06 o                         
  -8   4   9        103.15        100.63         5.86 o                         
  -7   4   9        164.93        160.69         5.43 o                         
  -6   4   9        268.62        264.87         8.19 o                         
  -5   4   9        237.60        258.46         7.56 o                         
  -4   4   9         13.82         20.43         1.82 o                         
  -3   4   9         25.76         19.66         2.14 o                         
  -2   4   9         10.92         12.75         1.63 o                         
  -1   4   9        419.51        379.02         8.58 o                         
   0   4   9         57.78         57.24         4.36 o                         
   1   4   9          0.73          0.95         1.25 o                         
   2   4   9        129.64        142.07         5.58 o                         
   3   4   9        159.12        163.65         4.87 o                         
   4   4   9       1054.21       1029.72        22.43 o                         
   5   4   9        214.42        189.03         6.91 o                         
   6   4   9        254.36        248.20         9.13 o                         
   7   4   9         13.75         14.52         2.65 o                         
   8   4   9         56.27         50.55         4.60 o                         
   9   4   9          3.98          5.45         3.30 o                         
  10   4   9          7.52          4.70         3.21 o                         
  11   4   9          3.02         -0.55         4.72 o                         
 -12   5   9          5.12          5.98         3.47 o                         
 -11   5   9          4.96          5.39         2.40 o                         
 -10   5   9         10.50          8.97         2.30 o                         
  -9   5   9        120.83        114.97         4.96 o                         
  -8   5   9        308.50        337.03         9.50 o                         
  -7   5   9          7.19          7.53         2.11 o                         
  -6   5   9         11.09         12.30         2.10 o                         
  -5   5   9        742.95        728.91        16.73 o                         
  -4   5   9        462.52        409.87        11.73 o                         
  -3   5   9        199.89        189.24         6.33 o                         
  -2   5   9        320.15        299.23         7.84 o                         
  -1   5   9        158.40        173.64         8.68 o                         
   0   5   9        122.43        124.33         4.61 o                         
   1   5   9        181.43        167.16         9.08 o                         
   2   5   9        147.47        135.91         6.00 o                         
   3   5   9       2319.74       2140.75        48.04 o                         
   4   5   9        134.81        139.01         6.10 o                         
   5   5   9         13.25          9.85         2.59 o                         
   6   5   9        108.01        108.50         5.47 o                         
   7   5   9        142.44        142.32         6.45 o                         
   8   5   9        307.89        316.03        10.50 o                         
   9   5   9         98.16        100.19         6.06 o                         
  10   5   9        109.93        108.46         7.85 o                         
 -12   6   9          0.75         -1.21         2.16 o                         
 -11   6   9          7.00          6.06         2.82 o                         
 -10   6   9          4.97          1.15         2.21 o                         
  -9   6   9          5.50         10.10         2.34 o                         
  -8   6   9         37.49         28.88         3.18 o                         
  -7   6   9        227.76        238.31         7.22 o                         
  -6   6   9         19.77         15.66         2.08 o                         
  -5   6   9          6.95          8.28         1.64 o                         
  -4   6   9         24.46         34.38         2.99 o                         
  -3   6   9         32.55         28.26         2.35 o                         
  -2   6   9         37.07         44.98         2.92 o                         
  -1   6   9        180.65        191.51         5.38 o                         
   0   6   9         23.82         25.04         1.88 o                         
   1   6   9         14.50         13.41         2.07 o                         
   2   6   9         64.82         71.47         4.24 o                         
   3   6   9        540.88        552.00        14.25 o                         
   4   6   9        817.39        819.53        17.69 o                         
   5   6   9          0.82         -0.22         2.08 o                         
   6   6   9        206.15        228.44         7.47 o                         
   7   6   9         26.06         30.82         3.21 o                         
   8   6   9          2.61          2.17         2.62 o                         
   9   6   9         27.82         31.83         3.87 o                         
  10   6   9          2.01         -1.89         2.91 o                         
 -11   7   9          1.06          0.55         2.32 o                         
 -10   7   9          4.61          3.98         3.20 o                         
  -9   7   9          5.61          2.73         3.15 o                         
  -8   7   9          0.70         -1.15         1.54 o                         
  -7   7   9        118.70        129.63         5.21 o                         
  -6   7   9         12.99          9.81         1.69 o                         
  -5   7   9         10.76         11.28         1.76 o                         
  -4   7   9        113.55        126.51         4.98 o                         
  -3   7   9        468.45        429.93         9.96 o                         
  -2   7   9        154.79        136.31         4.97 o                         
  -1   7   9        132.94        131.77         4.88 o                         
   0   7   9        590.27        595.46        13.24 o                         
   1   7   9        661.19        660.05        17.33 o                         
   2   7   9       1310.04       1271.63        27.76 o                         
   3   7   9       3077.61       3004.09        59.95 o                         
   4   7   9       4686.40       4701.17        78.56 o                         
   5   7   9          0.29          0.36         1.62 o                         
   6   7   9         46.96         45.56         3.75 o                         
   7   7   9         42.74         48.71         4.27 o                         
   8   7   9         69.61         83.98         5.16 o                         
   9   7   9        248.30        283.16        13.83 o                         
  10   7   9         18.82         13.80         3.58 o                         
 -11   8   9          1.43         -4.51         4.51 o                         
 -10   8   9         10.82         13.64         5.38 o                         
  -9   8   9         20.82         13.35         3.38 o                         
  -8   8   9         64.78         63.88         5.41 o                         
  -7   8   9          7.67         10.85         1.52 o                         
  -6   8   9          4.25          4.46         1.24 o                         
  -5   8   9          7.57          2.84         1.83 o                         
  -4   8   9         53.36         58.43         4.07 o                         
  -3   8   9          9.58          9.03         1.71 o                         
  -2   8   9         76.87         69.40         3.80 o                         
  -1   8   9          9.53          4.99         1.48 o                         
   0   8   9         28.71         36.22         2.84 o                         
   1   8   9          1.32          1.92         1.80 o                         
   2   8   9        124.30        101.97         5.77 o                         
   3   8   9         10.09          4.33         2.42 o                         
   4   8   9        159.14        158.39         6.82 o                         
   5   8   9        173.92        190.70         6.32 o                         
   6   8   9         30.63         36.92         3.40 o                         
   7   8   9         18.86         20.92         3.27 o                         
   8   8   9         22.81         23.11         3.20 o                         
   9   8   9          0.16         -1.81         3.11 o                         
  10   8   9          8.20          3.08         4.42 o                         
 -11   9   9         14.44          0.04         5.02 o                         
 -10   9   9         33.20         31.26         6.07 o                         
  -9   9   9          7.60         15.78         3.68 o                         
  -8   9   9         25.43         36.15         5.62 o                         
  -7   9   9         50.40         45.52         4.67 o                         
  -6   9   9          2.53          5.34         2.18 o                         
  -5   9   9        147.05        147.36         5.25 o                         
  -4   9   9        322.84        332.63         8.49 o                         
  -3   9   9         77.88         90.61         4.21 o                         
  -2   9   9        592.89        585.63        12.25 o                         
  -1   9   9          4.41          3.90         1.85 o                         
   0   9   9         49.79         53.91         3.71 o                         
   1   9   9          6.13          9.36         2.41 o                         
   2   9   9        146.37        145.44         7.14 o                         
   3   9   9        806.05        793.99        18.15 o                         
   4   9   9          3.34         15.21         3.10 o                         
   5   9   9          0.04         -0.93         1.90 o                         
   6   9   9         11.61         17.52         3.80 o                         
   7   9   9         51.98         66.09         4.75 o                         
   8   9   9        145.53        161.86         7.18 o                         
   9   9   9         21.90         21.21         4.81 o                         
 -10  10   9          0.01          4.08         3.42 o                         
  -9  10   9         68.42         74.05         6.03 o                         
  -8  10   9         34.63         24.80         3.60 o                         
  -7  10   9         39.90         36.48         4.11 o                         
  -6  10   9          8.35         -0.99         2.87 o                         
  -5  10   9         48.30         46.44         3.19 o                         
  -4  10   9         28.64         34.45         2.59 o                         
  -3  10   9          0.29         -0.03         1.50 o                         
  -2  10   9         76.92         76.40         5.58 o                         
  -1  10   9        155.28        150.91         6.20 o                         
   0  10   9          2.96          2.59         1.94 o                         
   1  10   9         78.42         75.34         4.93 o                         
   2  10   9         64.90         59.94         5.62 o                         
   3  10   9         85.45         83.82         5.46 o                         
   4  10   9        376.61        398.81        11.58 o                         
   5  10   9         12.82          8.72         2.65 o                         
   6  10   9         10.65         11.78         3.58 o                         
   7  10   9         17.48         18.49         3.21 o                         
   8  10   9          3.62          5.56         3.36 o                         
   9  10   9          1.36         -1.63         3.80 o                         
 -10  11   9          3.74          1.82         4.18 o                         
  -9  11   9          2.47          6.84         3.65 o                         
  -8  11   9          9.99         10.37         3.28 o                         
  -7  11   9          1.26          0.83         3.34 o                         
  -6  11   9         17.20         14.10         3.75 o                         
  -5  11   9         78.81         85.11         7.22 o                         
  -4  11   9         78.20         85.24         5.46 o                         
  -3  11   9         87.85         99.90         4.36 o                         
  -2  11   9         42.67         39.94         3.39 o                         
  -1  11   9        112.22        105.67         5.26 o                         
   0  11   9         13.00         10.19         2.47 o                         
   1  11   9          6.96          8.14         3.67 o                         
   2  11   9         30.11         28.29         3.90 o                         
   3  11   9         46.63         40.24         4.63 o                         
   4  11   9         41.87         49.26         4.33 o                         
   5  11   9         87.48         70.38         5.70 o                         
   6  11   9          5.16          6.12         2.51 o                         
   7  11   9         16.95          7.89         2.88 o                         
   8  11   9         16.02         14.68         3.65 o                         
  -9  12   9         13.71          5.36         6.18 o                         
  -8  12   9          1.10          1.72         4.93 o                         
  -7  12   9          4.85         -1.15         3.27 o                         
  -6  12   9          1.06         -2.13         3.03 o                         
  -5  12   9          0.24         -1.13         2.60 o                         
  -4  12   9         34.48         39.21         2.81 o                         
  -3  12   9         43.71         45.58         3.61 o                         
  -2  12   9          2.43          6.51         2.12 o                         
  -1  12   9          0.02          0.25         1.99 o                         
   0  12   9          6.79         10.71         2.39 o                         
   1  12   9         70.91         61.61         4.61 o                         
   2  12   9         25.13         31.96         4.28 o                         
   3  12   9        303.50        296.77        10.87 o                         
   4  12   9         13.15         22.82         3.78 o                         
   5  12   9         91.58         95.29         6.23 o                         
   6  12   9          0.73         -0.74         2.72 o                         
   7  12   9          0.88         -0.20         2.75 o                         
  -8  13   9          0.89          4.24         6.64 o                         
  -7  13   9          7.04         -3.02         4.37 o                         
  -6  13   9         16.30         14.65         3.99 o                         
  -5  13   9         22.20         27.19         4.45 o                         
  -4  13   9         65.69         66.83         5.35 o                         
  -3  13   9          2.39          1.48         1.64 o                         
  -2  13   9         36.19         33.93         6.10 o                         
  -1  13   9         25.97         26.78         3.33 o                         
   0  13   9        116.96        108.25         6.16 o                         
   1  13   9        161.51        165.30         7.60 o                         
   2  13   9         85.54         70.36         5.51 o                         
   3  13   9        138.53        125.77         7.00 o                         
   4  13   9         56.05         44.43         4.73 o                         
   5  13   9          5.16          4.59         3.03 o                         
   6  13   9          1.28         -1.58         2.89 o                         
  -7  14   9         14.21         27.49         7.81 o                         
  -6  14   9         10.65         13.77         4.61 o                         
  -5  14   9          2.66          3.11         3.89 o                         
  -4  14   9         43.46         41.59         5.27 o                         
  -3  14   9          0.61          2.24         1.72 o                         
  -2  14   9          1.97         -1.36         2.00 o                         
  -1  14   9          6.08          2.94         2.54 o                         
   0  14   9        207.59        196.91         9.39 o                         
   1  14   9         27.98         24.24         3.41 o                         
   2  14   9         54.96         50.47         4.78 o                         
   3  14   9          4.82          9.52         3.72 o                         
   4  14   9          3.41          2.64         3.03 o                         
   5  14   9         34.26         36.70         4.76 o                         
  -6  15   9          1.23          1.84         4.31 o                         
  -5  15   9        110.66        120.76         9.18 o                         
  -4  15   9         21.57         20.92         4.44 o                         
  -3  15   9        138.65        152.22        10.73 o                         
  -2  15   9         52.97         52.40         4.92 o                         
  -1  15   9          0.04         -1.55         2.57 o                         
   0  15   9         18.82         18.35         4.11 o                         
   1  15   9          5.97          6.60         5.86 o                         
   2  15   9         48.15         39.20         5.48 o                         
   3  15   9         14.14         17.39         3.57 o                         
   4  15   9         41.55         39.85         5.19 o                         
  -4  16   9          0.83          0.43         4.02 o                         
  -3  16   9          0.05          1.29         4.07 o                         
  -2  16   9          6.20         13.92         4.89 o                         
  -1  16   9          5.85          6.53         3.22 o                         
   0  16   9         17.31         18.90         4.03 o                         
   1  16   9         38.78         33.78         4.53 o                         
   2  16   9         17.27         16.20         4.11 o                         
 -12   0  10          4.03          6.68         4.78 o                         
 -11   0  10        186.62        181.66         9.97 o                         
 -10   0  10        254.82        295.70        22.63 o                         
  -9   0  10        123.80        125.24         8.16 o                         
  -8   0  10        358.29        419.61        27.39 o                         
  -7   0  10        125.38        132.04         7.30 o                         
  -6   0  10         51.90         51.03         6.90 o                         
  -5   0  10        327.17        320.17        11.06 o                         
  -4   0  10        157.84        162.99         7.14 o                         
  -3   0  10         12.60         12.02         1.71 o                         
  -2   0  10        346.97        337.41         9.89 o                         
  -1   0  10        474.74        475.73        13.29 o                         
   0   0  10        285.43        298.17         9.80 o                         
   1   0  10         17.79         28.38         2.52 o                         
   2   0  10          4.62          3.03         1.57 o                         
   3   0  10        261.57        250.82         8.98 o                         
   4   0  10        381.94        392.22        20.94 o                         
   5   0  10        496.69        432.07        16.04 o                         
   6   0  10         33.00         26.71         6.09 o                         
   7   0  10          1.88          6.62         3.80 o                         
   8   0  10          0.05         -2.11         3.06 o                         
   9   0  10          3.04          8.67         4.63 o                         
  10   0  10         11.37         10.32         4.58 o                         
  11   0  10         35.94         37.42        14.55 o                         
 -12   1  10          1.60          3.26         2.87 o                         
 -11   1  10         15.21         11.53         2.79 o                         
 -10   1  10         11.70         13.08         2.54 o                         
  -9   1  10        120.80        127.49         6.68 o                         
  -8   1  10         44.10         40.59         3.33 o                         
  -7   1  10          8.97         10.51         2.08 o                         
  -6   1  10        147.57        159.67         5.11 o                         
  -5   1  10        216.19        224.04         7.11 o                         
  -4   1  10         10.28         10.96         1.52 o                         
  -3   1  10         51.61         54.92         2.64 o                         
  -2   1  10        165.03        149.52         5.81 o                         
  -1   1  10         34.43         36.25         2.59 o                         
   0   1  10         80.53         78.87         4.76 o                         
   1   1  10        808.90        756.65        16.94 o                         
   2   1  10        766.97        710.43        14.56 o                         
   3   1  10          1.51         -0.30         1.16 o                         
   4   1  10          4.20          2.27         1.51 o                         
   5   1  10          4.83          7.71         1.97 o                         
   6   1  10       1547.17       1390.38        32.86 o                         
   7   1  10          0.75         -0.59         1.99 o                         
   8   1  10        127.85        118.85         6.55 o                         
   9   1  10        125.06        129.48         7.72 o                         
  10   1  10         28.05         14.71         3.87 o                         
  11   1  10         42.82          1.60         5.35 o                         
 -12   2  10          0.28          0.91         3.09 o                         
 -11   2  10          1.75         -2.25         2.25 o                         
 -10   2  10         83.28         86.30         4.91 o                         
  -9   2  10        197.57        213.62         6.86 o                         
  -8   2  10        293.49        295.13         7.98 o                         
  -7   2  10        202.73        190.74         5.96 o                         
  -6   2  10        195.95        213.18         6.22 o                         
  -5   2  10        152.41        167.43         5.75 o                         
  -4   2  10        156.21        142.74         4.65 o                         
  -3   2  10        689.83        647.97        14.13 o                         
  -2   2  10        747.29        782.77        16.41 o                         
  -1   2  10        325.81        285.74         8.46 o                         
   0   2  10       1218.72       1198.32        31.68 o                         
   1   2  10        151.49        136.89         5.12 o                         
   2   2  10         13.13         11.84         2.15 o                         
   3   2  10         78.78         78.83         3.17 o                         
   4   2  10         65.61         67.68         4.29 o                         
   5   2  10        172.74        156.43         5.95 o                         
   6   2  10        107.05         82.56         5.05 o                         
   7   2  10          5.25          2.55         2.00 o                         
   8   2  10          1.47          4.17         2.69 o                         
   9   2  10         64.18         71.14         6.30 o                         
  10   2  10          1.01         -3.10         3.10 o                         
 -12   3  10          7.10          2.03         2.84 o                         
 -11   3  10          3.90         -0.15         2.62 o                         
 -10   3  10          1.27          3.43         2.11 o                         
  -9   3  10          1.46          1.22         2.25 o                         
  -8   3  10          0.13         -1.52         1.52 o                         
  -7   3  10          1.42          3.10         1.72 o                         
  -6   3  10          2.65          3.06         1.57 o                         
  -5   3  10        267.71        236.74         6.85 o                         
  -4   3  10         34.39         29.77         1.82 o                         
  -3   3  10        110.06        101.41         4.37 o                         
  -2   3  10         55.78         55.40         3.13 o                         
  -1   3  10        408.79        414.11        10.60 o                         
   0   3  10          3.20          1.42         1.60 o                         
   1   3  10         99.76        107.29         4.59 o                         
   2   3  10       2076.68       2016.04        40.75 o                         
   3   3  10        644.69        648.06        15.66 o                         
   4   3  10         38.46         40.89         2.93 o                         
   5   3  10         43.38         27.19         3.08 o                         
   6   3  10        301.15        311.22         9.53 o                         
   7   3  10        211.39        178.93         7.09 o                         
   8   3  10         14.20         15.34         3.15 o                         
   9   3  10          1.76          1.11         2.68 o                         
  10   3  10          1.16          2.61         3.90 o                         
 -12   4  10         12.60         13.00         4.80 o                         
 -11   4  10         23.36         25.93         4.32 o                         
 -10   4  10          3.76          5.14         2.29 o                         
  -9   4  10        103.92        110.38         6.59 o                         
  -8   4  10         27.28         34.51         2.98 o                         
  -7   4  10        181.61        166.33         5.69 o                         
  -6   4  10          7.02          1.83         2.09 o                         
  -5   4  10          1.34          3.21         1.57 o                         
  -4   4  10         25.97         28.33         2.79 o                         
  -3   4  10         50.09         48.25         3.08 o                         
  -2   4  10        292.68        268.23         7.44 o                         
  -1   4  10        253.25        261.29         7.84 o                         
   0   4  10          0.78         -1.93         1.93 o                         
   1   4  10          8.44          9.08         2.06 o                         
   2   4  10       1020.91        966.10        21.57 o                         
   3   4  10       1024.63        957.06        21.64 o                         
   4   4  10       1371.58       1293.88        26.16 o                         
   5   4  10        838.34        827.06        17.97 o                         
   6   4  10        451.91        450.65        11.59 o                         
   7   4  10        255.44        244.58         9.57 o                         
   8   4  10          0.34          0.04         2.88 o                         
   9   4  10         54.81         60.02         5.75 o                         
  10   4  10         39.39         31.01         5.25 o                         
 -12   5  10          7.66          9.58         3.13 o                         
 -11   5  10         13.38         19.07         2.92 o                         
 -10   5  10         33.13         35.02         3.32 o                         
  -9   5  10         17.76         20.33         3.26 o                         
  -8   5  10         36.45         37.58         3.41 o                         
  -7   5  10          9.69          7.11         1.98 o                         
  -6   5  10         51.30         47.18         3.33 o                         
  -5   5  10         23.27         24.38         2.32 o                         
  -4   5  10          7.62          5.33         1.71 o                         
  -3   5  10          5.15          8.12         1.53 o                         
  -2   5  10         65.31         51.33         3.90 o                         
  -1   5  10        176.79        164.93         6.51 o                         
   0   5  10        122.90        118.33         7.27 o                         
   1   5  10          2.52         -0.25         1.28 o                         
   2   5  10          1.13          4.72         2.39 o                         
   3   5  10        103.34        101.05         5.30 o                         
   4   5  10         39.76         36.59         2.52 o                         
   5   5  10        234.07        226.89         9.78 o                         
   6   5  10          9.83         11.78         2.58 o                         
   7   5  10         22.61         21.81         3.38 o                         
   8   5  10         11.30          8.10         2.82 o                         
   9   5  10         48.00         69.78         5.70 o                         
  10   5  10          0.01          2.03         3.72 o                         
 -11   6  10          3.38         -0.18         2.57 o                         
 -10   6  10          1.87          3.66         2.21 o                         
  -9   6  10          2.99          0.63         2.45 o                         
  -8   6  10        195.05        207.44         7.56 o                         
  -7   6  10          8.15         11.33         3.63 o                         
  -6   6  10         98.37        105.89         4.66 o                         
  -5   6  10          2.00          3.04         2.15 o                         
  -4   6  10         87.93         86.52         4.44 o                         
  -3   6  10        227.11        195.69         6.21 o                         
  -2   6  10        588.30        597.95        13.59 o                         
  -1   6  10         37.31         38.55         2.58 o                         
   0   6  10        180.30        167.76         4.99 o                         
   1   6  10         91.52         87.16         7.54 o                         
   2   6  10        163.09        169.95         7.29 o                         
   3   6  10        181.76        173.80        10.15 o                         
   4   6  10        143.43        135.39         7.14 o                         
   5   6  10        798.68        770.12        16.40 o                         
   6   6  10        143.18        153.46         6.43 o                         
   7   6  10         32.45         39.58         4.31 o                         
   8   6  10          6.33         11.56         3.19 o                         
   9   6  10        143.07        183.01        12.24 o                         
  10   6  10          0.27          0.41         3.68 o                         
 -11   7  10          0.04         -1.65         2.08 o                         
 -10   7  10          2.93          2.13         2.06 o                         
  -9   7  10          7.83          6.45         2.19 o                         
  -8   7  10         35.40         33.12         3.63 o                         
  -7   7  10          1.55          3.14         1.71 o                         
  -6   7  10         40.09         37.28         2.77 o                         
  -5   7  10         17.02         24.39         2.54 o                         
  -4   7  10        103.48         87.71         4.14 o                         
  -3   7  10         26.01         13.29         1.86 o                         
  -2   7  10        250.09        246.18         6.82 o                         
  -1   7  10          0.55         -0.73         1.36 o                         
   0   7  10         38.99         41.47         2.71 o                         
   1   7  10          4.35          2.58         1.70 o                         
   2   7  10          0.92          3.10         2.06 o                         
   3   7  10        420.12        410.61        11.85 o                         
   4   7  10         31.16         36.03         3.82 o                         
   5   7  10          0.03          3.71         1.91 o                         
   6   7  10         93.23         87.66         5.25 o                         
   7   7  10          4.42          4.41         2.76 o                         
   8   7  10         10.44         12.19         3.06 o                         
   9   7  10          7.38          4.95         3.76 o                         
 -11   8  10          2.98          1.26         3.69 o                         
 -10   8  10          1.94          2.39         3.95 o                         
  -9   8  10          0.01          1.30         1.25 o                         
  -8   8  10          0.02         -0.03         1.43 o                         
  -7   8  10         44.65         51.84         2.88 o                         
  -6   8  10         71.15         76.38         4.80 o                         
  -5   8  10          0.13          0.32         1.47 o                         
  -4   8  10         16.58         13.49         2.07 o                         
  -3   8  10        465.51        439.13        11.69 o                         
  -2   8  10        923.20        876.31        21.03 o                         
  -1   8  10          9.38          3.57         1.35 o                         
   0   8  10         59.67         59.03         6.28 o                         
   1   8  10          1.14          2.05         1.72 o                         
   2   8  10        198.42        201.29         7.64 o                         
   3   8  10        921.35        893.59        21.36 o                         
   4   8  10          5.40          3.76         2.19 o                         
   5   8  10         71.89         74.28         5.06 o                         
   6   8  10         35.67         37.47         3.34 o                         
   7   8  10          4.13          1.01         2.68 o                         
   8   8  10          2.70         -0.22         2.55 o                         
   9   8  10          6.75         -3.51         3.64 o                         
 -10   9  10          0.02          6.69         3.79 o                         
  -9   9  10          2.07          3.02         2.87 o                         
  -8   9  10          2.39         -2.32         2.32 o                         
  -7   9  10          6.09          4.48         2.41 o                         
  -6   9  10         11.63         10.02         2.31 o                         
  -5   9  10          8.51         11.28         1.89 o                         
  -4   9  10          5.75          6.22         1.61 o                         
  -3   9  10          2.34          5.89         2.78 o                         
  -2   9  10         18.45         23.06         2.62 o                         
  -1   9  10        130.89        142.27         6.51 o                         
   0   9  10         54.77         60.99         3.90 o                         
   1   9  10        108.91        104.42         8.83 o                         
   2   9  10         26.53         26.33         4.00 o                         
   3   9  10        391.83        373.32        13.17 o                         
   4   9  10         89.52         90.99         5.76 o                         
   5   9  10          9.52         12.27         2.76 o                         
   6   9  10          0.18          3.13         2.05 o                         
   7   9  10         26.16         27.05         3.35 o                         
   8   9  10         43.44         45.44         4.61 o                         
   9   9  10          0.83          0.95         3.83 o                         
 -10  10  10         44.85         40.49         8.62 o                         
  -9  10  10         18.38         19.46         4.13 o                         
  -8  10  10         10.54          4.46         2.99 o                         
  -7  10  10         70.33         74.75         6.38 o                         
  -6  10  10         32.39         22.97         4.36 o                         
  -5  10  10         59.34         62.42         3.32 o                         
  -4  10  10         12.92         12.54         2.07 o                         
  -3  10  10          4.83          6.44         1.85 o                         
  -2  10  10         23.05         32.36         2.77 o                         
  -1  10  10         44.04         42.48         3.42 o                         
   0  10  10          0.12         -0.44         1.72 o                         
   1  10  10          3.71          1.71         2.79 o                         
   2  10  10         47.80         47.88         4.89 o                         
   3  10  10         22.19         27.41         3.84 o                         
   4  10  10        181.39        175.72         8.00 o                         
   5  10  10         86.30         92.42         5.90 o                         
   6  10  10        280.76        294.53        10.74 o                         
   7  10  10         98.56        117.37         6.29 o                         
   8  10  10          0.42          0.58         3.44 o                         
  -9  11  10          4.08          4.39         3.64 o                         
  -8  11  10          0.16         -4.38         4.38 o                         
  -7  11  10         55.55         62.74         6.38 o                         
  -6  11  10          0.01          3.59         3.11 o                         
  -5  11  10         11.34         12.89         1.69 o                         
  -4  11  10          3.24          5.29         1.80 o                         
  -3  11  10          2.62          2.40         1.69 o                         
  -2  11  10        237.37        221.52         9.09 o                         
  -1  11  10         73.25         65.35         4.44 o                         
   0  11  10         37.22         40.79         3.90 o                         
   1  11  10        116.37        107.36         7.37 o                         
   2  11  10        150.25        155.15         7.76 o                         
   3  11  10          2.67          4.97         2.80 o                         
   4  11  10         19.80         18.77         3.49 o                         
   5  11  10          1.58          0.91         2.73 o                         
   6  11  10          1.44         -0.61         3.14 o                         
   7  11  10          0.12          3.05         3.14 o                         
  -8  12  10         14.68         11.84         6.16 o                         
  -7  12  10         13.17         13.83         5.25 o                         
  -6  12  10         27.36         26.52         4.09 o                         
  -5  12  10          8.03          3.15         3.20 o                         
  -4  12  10          1.33         -0.82         1.46 o                         
  -3  12  10        190.36        189.93         6.28 o                         
  -2  12  10        633.27        680.83        22.88 o                         
  -1  12  10         30.22         43.93         3.91 o                         
   0  12  10        206.48        211.59         8.57 o                         
   1  12  10          6.65          8.03         2.92 o                         
   2  12  10        304.43        308.33        10.27 o                         
   3  12  10         34.40         28.61         4.36 o                         
   4  12  10         22.24         19.83         4.21 o                         
   5  12  10         55.27         53.87         4.98 o                         
   6  12  10          0.12          0.40         2.92 o                         
   7  12  10         23.95         30.48         5.40 o                         
  -8  13  10          2.98          0.92         5.89 o                         
  -7  13  10          3.39          4.95         3.73 o                         
  -6  13  10          3.82          1.04         5.90 o                         
  -5  13  10          4.38          3.81         3.25 o                         
  -4  13  10          4.62          2.36         2.38 o                         
  -3  13  10          3.67          8.85         2.04 o                         
  -2  13  10         24.91         23.35         2.68 o                         
  -1  13  10          0.76          6.04         3.14 o                         
   0  13  10         92.35        100.78         9.59 o                         
   1  13  10          0.28          1.33         2.52 o                         
   2  13  10          0.11          2.30         2.56 o                         
   3  13  10         11.99         14.63         3.70 o                         
   4  13  10         14.18         16.46         4.00 o                         
   5  13  10         10.91         14.66         6.00 o                         
   6  13  10         13.02         15.25         3.92 o                         
  -6  14  10         12.71          8.22         6.07 o                         
  -5  14  10         33.72         29.98         4.87 o                         
  -4  14  10          0.03         -0.60         3.84 o                         
  -3  14  10         11.77         12.30         2.37 o                         
  -2  14  10         47.01         57.72         4.02 o                         
  -1  14  10         19.24         22.92         3.37 o                         
   0  14  10          5.71          3.33         2.65 o                         
   1  14  10          0.94          1.72         2.81 o                         
   2  14  10         22.99         18.00         4.29 o                         
   3  14  10         51.28         61.61         7.99 o                         
   4  14  10         78.43         80.19         8.14 o                         
   5  14  10         33.41         33.59         6.79 o                         
  -5  15  10          2.31         -3.61         3.61 o                         
  -4  15  10         12.19          9.52         3.97 o                         
  -3  15  10         47.72         52.66         3.79 o                         
  -2  15  10          1.61          7.81         3.08 o                         
  -1  15  10          0.66         -0.01         2.67 o                         
   0  15  10          0.00         -0.69         2.70 o                         
   1  15  10        136.90        141.62         7.54 o                         
   2  15  10         14.74          8.29         3.96 o                         
   3  15  10          9.48         -3.60         4.63 o                         
  -2  16  10         75.38         81.95         5.53 o                         
  -1  16  10         42.05         50.82         5.51 o                         
   0  16  10         50.16         52.86         6.81 o                         
   1  16  10        119.33        108.91         8.37 o                         
 -12   1  11          0.10         -2.86         2.86 o                         
 -11   1  11          0.39         -2.17         2.17 o                         
 -10   1  11         60.73         66.84         5.59 o                         
  -9   1  11          0.04          2.37         2.05 o                         
  -8   1  11          6.28          7.76         2.12 o                         
  -7   1  11         44.62         53.65         3.52 o                         
  -6   1  11         21.35         18.71         2.41 o                         
  -5   1  11          1.89          2.77         1.41 o                         
  -4   1  11         11.21          6.24         1.49 o                         
  -3   1  11        112.75        104.61         3.63 o                         
  -2   1  11        173.17        160.56         5.84 o                         
  -1   1  11          3.76          1.52         1.21 o                         
   0   1  11        177.46        189.82         8.62 o                         
   1   1  11        776.14        756.93        16.16 o                         
   2   1  11        849.95        819.65        15.27 o                         
   3   1  11        218.97        195.31         5.15 o                         
   4   1  11        121.00         97.34         4.31 o                         
   5   1  11        137.47        106.34         6.00 o                         
   6   1  11          0.10          1.06         1.92 o                         
   7   1  11        231.11        244.40         8.52 o                         
   8   1  11        111.15        122.35         6.90 o                         
   9   1  11         20.17         22.85         3.71 o                         
  10   1  11          0.88          2.17         3.79 o                         
 -12   2  11         42.20         38.26         4.09 o                         
 -11   2  11          0.62          0.47         2.54 o                         
 -10   2  11         38.32         39.53         3.60 o                         
  -9   2  11         13.67          8.90         2.40 o                         
  -8   2  11         12.33         13.71         2.30 o                         
  -7   2  11        106.77        114.14         5.02 o                         
  -6   2  11         20.80         20.58         2.47 o                         
  -5   2  11         15.42         15.23         2.04 o                         
  -4   2  11         73.34         68.36         2.64 o                         
  -3   2  11         36.01         35.28         2.84 o                         
  -2   2  11          8.08         11.95         2.04 o                         
  -1   2  11         36.07         29.71         4.90 o                         
   0   2  11          6.89          7.04         2.14 o                         
   1   2  11         11.59         11.42         2.55 o                         
   2   2  11          0.06         -1.41         1.84 o                         
   3   2  11          0.32          0.69         1.01 o                         
   4   2  11         18.86         21.25         2.01 o                         
   5   2  11         35.63         33.87         3.57 o                         
   6   2  11         24.38         26.04         3.08 o                         
   7   2  11          5.33          4.49         2.83 o                         
   8   2  11         20.45         18.59         3.39 o                         
   9   2  11          5.66          3.56         2.81 o                         
  10   2  11          0.50         -3.44         3.44 o                         
 -12   3  11          0.26         -0.93         2.88 o                         
 -11   3  11         75.87         72.36         5.98 o                         
 -10   3  11        110.69        126.88         5.86 o                         
  -9   3  11          5.80          6.32         2.19 o                         
  -8   3  11        189.69        214.21         7.82 o                         
  -7   3  11        376.04        407.69        13.40 o                         
  -6   3  11        183.13        179.70         6.52 o                         
  -5   3  11        301.45        288.17         7.78 o                         
  -4   3  11        300.28        265.14         7.66 o                         
  -3   3  11          5.20          5.69         1.61 o                         
  -2   3  11        167.66        147.51         5.33 o                         
  -1   3  11        132.09        109.00         5.86 o                         
   0   3  11        216.42        219.42         8.25 o                         
   1   3  11       3391.87       3307.53        64.79 o                         
   2   3  11        199.23        175.89         6.83 o                         
   3   3  11         47.18         51.62         4.54 o                         
   4   3  11          8.30         10.09         1.53 o                         
   5   3  11         72.70         79.00         4.55 o                         
   6   3  11        163.92        166.23         7.46 o                         
   7   3  11        206.48        225.94         8.15 o                         
   8   3  11        164.33        160.30         7.33 o                         
   9   3  11         56.91         50.42         9.56 o                         
  10   3  11         52.43         36.16        23.05 o                         
 -12   4  11          0.00         -0.38         3.05 o                         
 -11   4  11          1.48          1.87         2.81 o                         
 -10   4  11          6.11          8.85         2.39 o                         
  -9   4  11         70.04         78.66         4.57 o                         
  -8   4  11         27.94         39.96         3.31 o                         
  -7   4  11         10.46          8.27         2.19 o                         
  -6   4  11          3.32          1.99         1.89 o                         
  -5   4  11         73.55         64.54         5.63 o                         
  -4   4  11          0.79          3.56         1.67 o                         
  -3   4  11         11.85          7.65         2.53 o                         
  -2   4  11          3.44          9.77         1.83 o                         
  -1   4  11         50.48         50.41         4.08 o                         
   0   4  11          1.59          2.93         1.96 o                         
   1   4  11       1512.96       1489.12        34.16 o                         
   2   4  11        130.43        136.59         6.48 o                         
   3   4  11         32.39         30.79         3.26 o                         
   4   4  11         22.44         32.74         3.54 o                         
   5   4  11          2.10          3.44         1.81 o                         
   6   4  11         47.72         47.22         3.75 o                         
   7   4  11          1.10         -2.44         2.44 o                         
   8   4  11         10.18         15.44         3.42 o                         
   9   4  11         43.03         47.90         5.98 o                         
  10   4  11         15.53          2.79         9.83 o                         
 -11   5  11         39.36         51.57         4.12 o                         
 -10   5  11         74.43         76.61         5.04 o                         
  -9   5  11         96.19         96.97         5.78 o                         
  -8   5  11         38.93         33.20         3.26 o                         
  -7   5  11          7.04         10.22         2.16 o                         
  -6   5  11        137.65        137.45         5.35 o                         
  -5   5  11        134.35        135.52         5.97 o                         
  -4   5  11         37.70         30.01         2.96 o                         
  -3   5  11         11.92         11.39         1.89 o                         
  -2   5  11        553.91        497.00        11.17 o                         
  -1   5  11        850.62        813.83        19.61 o                         
   0   5  11        720.49        726.33        21.79 o                         
   1   5  11       1381.92       1429.86        33.72 o                         
   2   5  11       1459.05       1478.75        31.51 o                         
   3   5  11         59.09         68.76         4.64 o                         
   4   5  11        341.58        308.50         9.27 o                         
   5   5  11         17.42         20.03         2.43 o                         
   6   5  11         38.52         47.14         3.98 o                         
   7   5  11        136.41        142.25         6.93 o                         
   8   5  11         22.52         28.02         4.16 o                         
   9   5  11          6.94          3.95         4.29 o                         
 -11   6  11          0.02         -2.20         2.46 o                         
 -10   6  11          4.65          5.81         3.75 o                         
  -9   6  11         33.00         21.50         3.00 o                         
  -8   6  11         31.60         31.64         3.66 o                         
  -7   6  11          4.75          4.86         1.94 o                         
  -6   6  11          1.40          1.39         1.62 o                         
  -5   6  11          3.79          3.54         1.91 o                         
  -4   6  11         11.58          6.41         2.06 o                         
  -3   6  11         46.32         48.75         3.07 o                         
  -2   6  11          0.42          4.12         1.16 o                         
  -1   6  11          4.34          8.18         2.26 o                         
   0   6  11         64.45         64.57         5.84 o                         
   1   6  11        406.00        438.01        12.54 o                         
   2   6  11        715.05        712.12        17.38 o                         
   3   6  11         10.20         21.73         3.13 o                         
   4   6  11        294.84        271.01         9.16 o                         
   5   6  11          5.65          4.79         2.02 o                         
   6   6  11          7.96          1.52         3.11 o                         
   7   6  11          5.29          2.21         2.62 o                         
   8   6  11          3.74          5.85         2.79 o                         
   9   6  11          6.59          8.86         3.59 o                         
 -11   7  11         15.24         17.00         3.24 o                         
 -10   7  11         22.17         29.77         3.69 o                         
  -9   7  11         16.39         19.50         3.20 o                         
  -8   7  11          0.26         -1.94         1.94 o                         
  -7   7  11        350.59        360.09        10.21 o                         
  -6   7  11        112.58        119.35         5.90 o                         
  -5   7  11         66.25         64.48         4.34 o                         
  -4   7  11        131.61        133.34         6.04 o                         
  -3   7  11        168.99        162.70         6.79 o                         
  -2   7  11        245.56        225.69         7.49 o                         
  -1   7  11         12.61          7.92         2.72 o                         
   0   7  11         16.64         25.81         7.06 o                         
   1   7  11        136.47        125.15         6.10 o                         
   2   7  11        742.38        712.20        19.43 o                         
   3   7  11          4.38          3.82         2.47 o                         
   4   7  11         47.26         59.99         5.21 o                         
   5   7  11         51.71         63.61         5.13 o                         
   6   7  11        142.12        149.97         8.66 o                         
   7   7  11         92.06         98.24         6.89 o                         
   8   7  11         53.77         65.03         5.50 o                         
   9   7  11         10.75          2.75         3.92 o                         
 -10   8  11         12.43         13.60         1.62 o                         
  -9   8  11          0.64          1.33         1.70 o                         
  -8   8  11          0.70          0.20         1.42 o                         
  -7   8  11          4.88          8.30         1.73 o                         
  -6   8  11         20.33         18.52         2.92 o                         
  -5   8  11         17.91         22.49         2.59 o                         
  -4   8  11         57.21         57.74         3.83 o                         
  -3   8  11        114.90         93.56         5.05 o                         
  -2   8  11         66.77         64.52         3.17 o                         
  -1   8  11         33.46         33.66         2.45 o                         
   0   8  11         65.50         67.60         5.49 o                         
   1   8  11        134.48        123.73         7.32 o                         
   2   8  11        658.71        651.15        17.84 o                         
   3   8  11         23.34         27.53         3.36 o                         
   4   8  11        126.90        142.91         7.16 o                         
   5   8  11         27.54         27.41         3.46 o                         
   6   8  11         27.32         32.91         4.05 o                         
   7   8  11         25.20         27.13         4.02 o                         
   8   8  11          1.81          1.53         3.36 o                         
 -10   9  11          2.23          0.24         3.62 o                         
  -9   9  11          1.31          1.55         3.26 o                         
  -8   9  11          0.00          1.49         3.09 o                         
  -7   9  11         11.14         16.19         2.82 o                         
  -6   9  11         29.84         33.69         2.77 o                         
  -5   9  11         45.23         47.66         5.02 o                         
  -4   9  11          5.50          9.77         1.95 o                         
  -3   9  11          6.73         14.56         2.29 o                         
  -2   9  11         99.04         98.65         4.25 o                         
  -1   9  11         82.00         94.45         4.65 o                         
   0   9  11        322.62        330.66        10.12 o                         
   1   9  11        326.80        306.78         9.02 o                         
   2   9  11        451.44        457.26        13.93 o                         
   3   9  11          0.68          3.89         2.57 o                         
   4   9  11         17.25         14.09         5.09 o                         
   5   9  11          5.19          6.60         2.58 o                         
   6   9  11         31.22         26.23         3.79 o                         
   7   9  11         86.90         99.23         5.75 o                         
   8   9  11         17.70         10.65         3.86 o                         
  -9  10  11          5.78          4.31         3.54 o                         
  -8  10  11         22.82         23.37         6.53 o                         
  -7  10  11          1.45          2.09         2.88 o                         
  -6  10  11          9.54         14.17         1.99 o                         
  -5  10  11          9.14          9.84         1.99 o                         
  -4  10  11         38.03         36.71         3.11 o                         
  -3  10  11         16.11         16.39         2.22 o                         
  -2  10  11          1.84          1.89         1.58 o                         
  -1  10  11         42.93         47.90         4.81 o                         
   0  10  11         70.87         70.85         4.03 o                         
   1  10  11          3.42          0.53         2.20 o                         
   2  10  11         35.04         39.79         4.19 o                         
   3  10  11         49.40         49.28         4.60 o                         
   4  10  11         38.53         38.77         6.80 o                         
   5  10  11         30.89         30.50         4.29 o                         
   6  10  11         56.05         69.89         5.34 o                         
   7  10  11         64.03         72.41         6.74 o                         
  -9  11  11          1.76          1.30         3.93 o                         
  -8  11  11          0.08          2.84         4.79 o                         
  -7  11  11         14.13         19.97         4.45 o                         
  -6  11  11          6.61          4.48         3.03 o                         
  -5  11  11         55.63         64.15         3.91 o                         
  -4  11  11        261.52        236.72         7.56 o                         
  -3  11  11          1.75          1.95         1.86 o                         
  -2  11  11         16.67         18.98         3.61 o                         
  -1  11  11          2.68          0.53         2.06 o                         
   0  11  11         31.58         39.81         4.54 o                         
   1  11  11        504.06        502.22        13.60 o                         
   2  11  11         24.48         24.22         3.69 o                         
   3  11  11         63.10         55.74         5.23 o                         
   4  11  11         46.02         35.41         4.93 o                         
   5  11  11         18.17         22.02         3.63 o                         
   6  11  11         86.29         85.72         7.47 o                         
   7  11  11         45.96         47.65         5.73 o                         
  -8  12  11          0.88         -0.82         3.98 o                         
  -7  12  11          5.15          3.32         3.17 o                         
  -6  12  11         24.39         20.66         7.67 o                         
  -5  12  11         15.97         13.52         3.64 o                         
  -4  12  11         10.41         13.34         2.96 o                         
  -3  12  11          2.57          0.65         1.83 o                         
  -2  12  11        101.93        100.52         6.22 o                         
  -1  12  11         28.08         22.42         3.44 o                         
   0  12  11         36.04         43.46         4.30 o                         
   1  12  11          2.49          1.78         2.46 o                         
   2  12  11         23.37         18.26         4.76 o                         
   3  12  11         48.29         48.58         5.05 o                         
   4  12  11          1.00          4.55         4.09 o                         
   5  12  11          0.82         -1.96         2.89 o                         
   6  12  11          0.12         -3.03         3.03 o                         
  -7  13  11         26.20         23.73         4.70 o                         
  -6  13  11          0.13          4.69         3.50 o                         
  -5  13  11         43.48         39.76         5.24 o                         
  -4  13  11         58.83         65.73         4.24 o                         
  -3  13  11         29.30         38.22         3.22 o                         
  -2  13  11         48.18         40.04         4.69 o                         
  -1  13  11          0.12          1.28         2.55 o                         
   0  13  11          5.55          3.30         3.29 o                         
   1  13  11          1.54          2.22         2.86 o                         
   2  13  11        133.07        151.11         7.45 o                         
   3  13  11         27.21         27.60         5.58 o                         
   4  13  11          9.14          6.42         3.79 o                         
   5  13  11          1.70         -1.46         3.67 o                         
  -6  14  11          7.35         25.74        15.80 o                         
  -5  14  11          0.40         -3.34         3.34 o                         
  -4  14  11         32.74         33.93         5.46 o                         
  -3  14  11         17.63         22.32         2.91 o                         
  -2  14  11          6.11         10.72         2.78 o                         
  -1  14  11          5.04         -0.55         3.69 o                         
   0  14  11         48.21         47.26         7.15 o                         
   1  14  11        102.87        101.12         6.85 o                         
   2  14  11          1.33          2.77         3.07 o                         
   3  14  11         10.83          3.95         5.36 o                         
   4  14  11          7.61          2.50         6.16 o                         
  -4  15  11         25.80         16.72         4.78 o                         
  -3  15  11          0.80          8.19         4.61 o                         
  -2  15  11          8.57          4.13         2.91 o                         
  -1  15  11         35.44         35.12         4.31 o                         
   0  15  11          0.34         -3.10         3.10 o                         
   1  15  11         25.01         24.98         5.49 o                         
   2  15  11         65.79         63.67         5.43 o                         
 -12   0  12          1.13          9.21        11.29 o                         
 -11   0  12         68.68         64.02         7.91 o                         
 -10   0  12         32.42         25.46         4.65 o                         
  -9   0  12         34.94         43.95         4.93 o                         
  -8   0  12          3.50         -0.65         2.65 o                         
  -7   0  12          0.57         -1.22         2.21 o                         
  -6   0  12        473.73        503.19        25.95 o                         
  -5   0  12        913.83        903.86        22.73 o                         
  -4   0  12        780.12        779.24        21.14 o                         
  -3   0  12        753.93        743.30        19.76 o                         
  -2   0  12        984.11        888.84        22.41 o                         
  -1   0  12       1267.45       1362.36        75.14 o                         
   0   0  12       1661.36       1838.76        97.42 o                         
   1   0  12       2667.68       2618.45        61.86 o                         
   2   0  12        182.00        184.93         7.39 o                         
   3   0  12        324.89        305.63         9.63 o                         
   4   0  12         10.33          5.79         2.24 o                         
   5   0  12        277.51        205.03         8.92 o                         
   6   0  12         45.05         40.48         6.00 o                         
   7   0  12          1.49          9.79         4.62 o                         
   8   0  12         17.79         15.58         4.79 o                         
   9   0  12        193.56        182.06        24.95 o                         
 -11   1  12         57.35         53.68         5.42 o                         
 -10   1  12         56.17         44.13         3.87 o                         
  -9   1  12          0.04         -1.52         1.91 o                         
  -8   1  12          6.23          6.33         2.10 o                         
  -7   1  12         20.28         14.48         2.29 o                         
  -6   1  12          3.56          3.32         1.71 o                         
  -5   1  12         51.39         53.32         3.10 o                         
  -4   1  12          0.58          0.42         1.04 o                         
  -3   1  12          0.10         -0.44         1.44 o                         
  -2   1  12         45.39         43.50         2.95 o                         
  -1   1  12        241.55        253.58         8.82 o                         
   0   1  12       2162.50       2133.70        52.19 o                         
   1   1  12        415.50        415.67        10.16 o                         
   2   1  12         68.37         62.93         3.76 o                         
   3   1  12         41.79         43.77         2.47 o                         
   4   1  12        167.03        158.50         5.49 o                         
   5   1  12         47.21         36.05         2.95 o                         
   6   1  12         18.70         17.30         2.77 o                         
   7   1  12          8.13          4.51         2.65 o                         
   8   1  12         41.67         46.40         4.53 o                         
   9   1  12         12.86         -1.73         4.29 o                         
 -11   2  12         28.00         22.60         4.11 o                         
 -10   2  12         93.03         89.83         5.03 o                         
  -9   2  12         47.24         46.80         3.61 o                         
  -8   2  12         74.59         85.99         4.81 o                         
  -7   2  12          3.99          4.74         1.94 o                         
  -6   2  12         71.20         62.12         3.97 o                         
  -5   2  12          0.20         -0.39         1.13 o                         
  -4   2  12         22.37         23.90         2.75 o                         
  -3   2  12         18.84         18.49         2.35 o                         
  -2   2  12         61.11         62.94         3.82 o                         
  -1   2  12        370.83        376.01        12.49 o                         
   0   2  12         72.03         88.17         5.48 o                         
   1   2  12        310.78        266.81         8.01 o                         
   2   2  12        564.50        557.24        13.94 o                         
   3   2  12        310.90        295.31         8.67 o                         
   4   2  12        242.94        257.93         6.50 o                         
   5   2  12        126.84        133.69         5.09 o                         
   6   2  12         44.54         48.10         4.60 o                         
   7   2  12          0.01          0.53         2.44 o                         
   8   2  12          1.92          2.35         2.80 o                         
   9   2  12        100.62         87.75        23.76 o                         
 -11   3  12         11.56          4.94         4.54 o                         
 -10   3  12          0.01         -0.50         2.28 o                         
  -9   3  12          4.05          5.34         2.53 o                         
  -8   3  12          5.62          2.58         2.00 o                         
  -7   3  12         73.96         59.49         3.97 o                         
  -6   3  12         28.11         32.53         3.52 o                         
  -5   3  12         28.26         24.21         3.06 o                         
  -4   3  12         71.89         68.44         4.60 o                         
  -3   3  12        113.59        113.64         5.07 o                         
  -2   3  12          0.05          0.58         1.73 o                         
  -1   3  12        196.25        199.08        10.90 o                         
   0   3  12        655.67        662.87        18.23 o                         
   1   3  12         45.15         51.61         5.24 o                         
   2   3  12          2.59         -1.07         2.00 o                         
   3   3  12          5.73          4.95         2.05 o                         
   4   3  12        557.74        525.66        13.12 o                         
   5   3  12          5.00          7.77         1.74 o                         
   6   3  12         13.37         13.68         2.50 o                         
   7   3  12          0.25         -1.35         2.66 o                         
   8   3  12          2.90          6.88         3.52 o                         
   9   3  12         16.57          8.33        10.40 o                         
 -11   4  12          0.12          1.61         2.82 o                         
 -10   4  12         35.27         37.67         3.59 o                         
  -9   4  12         38.04         47.45         3.86 o                         
  -8   4  12         60.16         66.55         4.61 o                         
  -7   4  12         27.34         37.31         4.32 o                         
  -6   4  12         64.28         67.11         4.21 o                         
  -5   4  12         84.12         76.92         4.51 o                         
  -4   4  12          0.84          4.34         2.54 o                         
  -3   4  12          4.61          4.05         1.66 o                         
  -2   4  12        164.23        143.43         5.42 o                         
  -1   4  12         13.74          8.68         2.60 o                         
   0   4  12        137.20        148.77         8.91 o                         
   1   4  12        182.58        185.17         7.12 o                         
   2   4  12          1.28          0.75         1.88 o                         
   3   4  12        177.24        176.59         7.33 o                         
   4   4  12        331.76        276.69         8.64 o                         
   5   4  12         28.46         28.28         2.22 o                         
   6   4  12          4.41          5.99         2.09 o                         
   7   4  12         17.47         17.71         3.03 o                         
   8   4  12          3.50          9.52         3.95 o                         
   9   4  12        177.69        212.69        18.73 o                         
 -11   5  12         11.02         11.68         3.49 o                         
 -10   5  12          0.00         -2.33         2.33 o                         
  -9   5  12          0.12          2.29         2.38 o                         
  -8   5  12          0.41          5.19         2.13 o                         
  -7   5  12         32.72         35.26         3.97 o                         
  -6   5  12         24.61         16.97         3.76 o                         
  -5   5  12         27.06         22.70         2.80 o                         
  -4   5  12         74.94         70.51         4.76 o                         
  -3   5  12          0.14         -1.46         1.46 o                         
  -2   5  12         39.09         27.89         2.05 o                         
  -1   5  12          7.94         10.47         2.74 o                         
   0   5  12        105.89        122.88         7.61 o                         
   1   5  12        608.24        573.56        15.66 o                         
   2   5  12        160.88        165.65         6.54 o                         
   3   5  12         84.95         81.80         5.15 o                         
   4   5  12          0.00         -0.05         2.11 o                         
   5   5  12         21.25         18.80         3.00 o                         
   6   5  12          0.14          1.11         1.98 o                         
   7   5  12          2.69          1.74         2.51 o                         
   8   5  12         20.53         24.54         3.98 o                         
   9   5  12          7.43          1.17         4.56 o                         
 -11   6  12         12.16         12.51         3.71 o                         
 -10   6  12          7.98         15.06         3.82 o                         
  -9   6  12         47.64         42.57         3.76 o                         
  -8   6  12          8.80         10.84         2.46 o                         
  -7   6  12         24.22         19.46         2.54 o                         
  -6   6  12          1.96          0.67         2.02 o                         
  -5   6  12         62.99         59.98         4.22 o                         
  -4   6  12        152.95        144.32         5.57 o                         
  -3   6  12         46.88         51.05         3.65 o                         
  -2   6  12        110.58        100.11         6.21 o                         
  -1   6  12        201.12        202.36         8.96 o                         
   0   6  12         44.47         47.42         6.33 o                         
   1   6  12        678.51        643.82        17.10 o                         
   2   6  12        235.56        212.07         7.66 o                         
   3   6  12        192.75        207.96        11.14 o                         
   4   6  12        303.43        313.29         9.65 o                         
   5   6  12          0.73          0.30         2.22 o                         
   6   6  12          0.73          2.55         2.46 o                         
   7   6  12         14.01         14.28         3.53 o                         
   8   6  12          7.17         10.58         3.34 o                         
 -10   7  12          2.44          6.07         3.63 o                         
  -9   7  12          1.78         -0.23         2.19 o                         
  -8   7  12         18.35          9.28         2.39 o                         
  -7   7  12         19.17         17.02         2.74 o                         
  -6   7  12          1.41          3.70         1.89 o                         
  -5   7  12          2.26          3.64         1.66 o                         
  -4   7  12          7.18          3.65         1.79 o                         
  -3   7  12          0.97          0.99         1.72 o                         
  -2   7  12          0.18         -2.65         2.65 o                         
  -1   7  12         69.62         73.67         5.60 o                         
   0   7  12          7.68          3.78         2.99 o                         
   1   7  12          9.66         10.02         1.76 o                         
   2   7  12          8.84         12.51         2.45 o                         
   3   7  12         24.19         22.54         2.99 o                         
   4   7  12         22.61         23.54         3.30 o                         
   5   7  12          1.23         -2.11         2.11 o                         
   6   7  12          0.40         -0.45         2.52 o                         
   7   7  12         11.67         16.58         4.81 o                         
   8   7  12         13.20         21.93         4.58 o                         
 -10   8  12          2.26          4.70         1.97 o                         
  -9   8  12         63.69         56.40         3.53 o                         
  -8   8  12          1.08          0.23         2.60 o                         
  -7   8  12         57.83         58.93         3.95 o                         
  -6   8  12          8.13          2.14         2.08 o                         
  -5   8  12         21.11         21.24         3.68 o                         
  -4   8  12          5.94          9.38         2.87 o                         
  -3   8  12         56.63         55.78         5.04 o                         
  -2   8  12        129.94        122.58         5.32 o                         
  -1   8  12         21.44         27.08         4.38 o                         
   0   8  12          0.31         -2.58         3.13 o                         
   1   8  12        204.80        190.41         6.48 o                         
   2   8  12        387.95        402.71        13.79 o                         
   3   8  12        762.60        790.57        21.61 o                         
   4   8  12        137.25        161.08         8.62 o                         
   5   8  12         63.67         74.86         6.60 o                         
   6   8  12          1.74          2.64         2.86 o                         
   7   8  12         80.35        109.58         8.88 o                         
   8   8  12          2.00         -4.64         4.64 o                         
  -9   9  12          9.61          5.32         4.02 o                         
  -8   9  12          5.47          3.94         1.73 o                         
  -7   9  12          0.05         -0.69         2.81 o                         
  -6   9  12          5.98         10.37         2.23 o                         
  -5   9  12          0.03         -0.88         1.60 o                         
  -4   9  12         58.38         44.95         3.25 o                         
  -3   9  12         20.59         14.45         2.00 o                         
  -2   9  12         38.92         30.26         2.78 o                         
  -1   9  12          4.74          5.76         2.36 o                         
   0   9  12         49.94         57.00         4.14 o                         
   1   9  12         34.39         40.89         2.86 o                         
   2   9  12        102.45         96.72         8.37 o                         
   3   9  12         44.89         43.86         4.27 o                         
   4   9  12          1.34         -2.31         2.31 o                         
   5   9  12          7.97         10.40         2.95 o                         
   6   9  12         14.39         16.67         3.63 o                         
   7   9  12         36.73         47.43         5.40 o                         
  -9  10  12         17.94         15.91         6.59 o                         
  -8  10  12         65.61         72.24         8.15 o                         
  -7  10  12         12.28          4.49         2.59 o                         
  -6  10  12          0.54         -0.39         3.00 o                         
  -5  10  12         79.49         62.54         4.55 o                         
  -4  10  12        206.46        211.84         9.87 o                         
  -3  10  12          0.05          0.96         1.64 o                         
  -2  10  12        342.23        328.64         9.04 o                         
  -1  10  12          0.61          2.23         1.40 o                         
   0  10  12         23.51         25.95         3.73 o                         
   1  10  12          1.17          3.33         2.06 o                         
   2  10  12          2.20          5.38         2.50 o                         
   3  10  12         34.83         41.93         4.38 o                         
   4  10  12          3.68          3.43         3.59 o                         
   5  10  12          9.07          7.50         3.06 o                         
   6  10  12          4.21          7.05         3.44 o                         
   7  10  12          9.88         12.52         4.12 o                         
  -8  11  12          4.52         11.47         8.57 o                         
  -7  11  12          9.74         11.76         3.59 o                         
  -6  11  12          0.88         -2.12         2.12 o                         
  -5  11  12         14.97         17.96         2.38 o                         
  -4  11  12          0.45          1.15         1.69 o                         
  -3  11  12         28.80         27.71         2.77 o                         
  -2  11  12          4.02          3.03         1.85 o                         
  -1  11  12         13.57         10.66         2.10 o                         
   0  11  12          0.13          0.82         2.47 o                         
   1  11  12          0.28          0.78         2.06 o                         
   2  11  12          0.14          2.64         2.65 o                         
   3  11  12         10.57          2.62         3.12 o                         
   4  11  12         51.72         45.15         5.17 o                         
   5  11  12          4.54         -1.32         3.80 o                         
   6  11  12         32.83         41.53         5.44 o                         
  -7  12  12         20.75         34.56         6.91 o                         
  -6  12  12          0.24         -2.59         3.28 o                         
  -5  12  12         23.66         24.72         4.94 o                         
  -4  12  12         10.07         12.61         3.84 o                         
  -3  12  12         10.54         21.98         2.63 o                         
  -2  12  12          0.16          0.90         2.03 o                         
  -1  12  12         53.22         54.54         4.81 o                         
   0  12  12         15.31         17.73         3.46 o                         
   1  12  12          0.99          2.13         3.48 o                         
   2  12  12         17.59         22.33         3.17 o                         
   3  12  12         53.25         56.27         5.45 o                         
   4  12  12        121.33        124.99         8.59 o                         
   5  12  12        126.93        149.10         8.36 o                         
  -6  13  12          0.06         -2.18         3.65 o                         
  -5  13  12         44.17         57.14         5.60 o                         
  -4  13  12          0.02          0.39         3.10 o                         
  -3  13  12          0.03          1.75         2.16 o                         
  -2  13  12          1.92         -2.54         2.54 o                         
  -1  13  12          3.40          6.20         2.80 o                         
   0  13  12        101.27         99.62         8.85 o                         
   1  13  12         11.07          5.05         3.54 o                         
   2  13  12         19.08         18.77         4.65 o                         
   3  13  12         12.18         15.76         4.78 o                         
   4  13  12          9.29          4.71         5.05 o                         
  -4  14  12        158.29        158.26         9.21 o                         
  -3  14  12         54.39         58.79         6.12 o                         
  -2  14  12         75.35         68.05         5.27 o                         
  -1  14  12          2.77         -0.33         2.91 o                         
   0  14  12         79.71         79.52         6.10 o                         
   1  14  12          3.58          1.81         3.24 o                         
   2  14  12         18.75         18.37         3.74 o                         
 -11   1  13          2.22         -1.63         2.68 o                         
 -10   1  13          0.11         -1.12         2.23 o                         
  -9   1  13          9.03         13.55         2.63 o                         
  -8   1  13         63.84         60.84         5.22 o                         
  -7   1  13        146.30        148.15        10.95 o                         
  -6   1  13        145.22        150.00         8.78 o                         
  -5   1  13         18.04         23.21         2.08 o                         
  -4   1  13         94.90        102.50         4.99 o                         
  -3   1  13          1.05          1.54         1.66 o                         
  -2   1  13         51.13         54.46         3.37 o                         
  -1   1  13       2108.05       2131.59        52.03 o                         
   0   1  13         15.41         13.80         2.19 o                         
   1   1  13         58.61         57.52         3.33 o                         
   2   1  13          0.99          2.04         1.43 o                         
   3   1  13         36.17         32.74         2.85 o                         
   4   1  13         98.79         94.02         4.32 o                         
   5   1  13        247.57        253.61         7.06 o                         
   6   1  13        140.62        156.82         6.30 o                         
   7   1  13        141.68        152.89         7.13 o                         
   8   1  13         15.59         11.90         6.30 o                         
   9   1  13          0.03         -4.43         4.75 o                         
 -11   2  13         22.00         20.72         4.61 o                         
 -10   2  13          0.41          0.91         2.30 o                         
  -9   2  13          2.40         -0.81         2.11 o                         
  -8   2  13         23.16         15.50         2.56 o                         
  -7   2  13         56.82         44.97         3.89 o                         
  -6   2  13          3.20         -0.17         1.46 o                         
  -5   2  13         19.88         20.27         2.64 o                         
  -4   2  13        106.21         88.77         8.00 o                         
  -3   2  13        207.66        197.56        10.07 o                         
  -2   2  13        331.19        347.10         9.70 o                         
  -1   2  13        627.04        657.65        19.17 o                         
   0   2  13          7.01          5.84         2.18 o                         
   1   2  13        151.34        141.03         5.85 o                         
   2   2  13         17.63         19.93         4.18 o                         
   3   2  13        184.11        172.20         6.34 o                         
   4   2  13        109.25         94.20         5.27 o                         
   5   2  13          6.27          9.14         1.89 o                         
   6   2  13          0.03          0.52         1.88 o                         
   7   2  13          2.70          5.28         2.82 o                         
   8   2  13          1.73         -3.84         3.84 o                         
   9   2  13         14.34          1.20         4.29 o                         
 -11   3  13         10.71          8.68         3.01 o                         
 -10   3  13          8.20          6.33         2.91 o                         
  -9   3  13          0.10         -1.06         2.03 o                         
  -8   3  13          3.55         -1.19         2.34 o                         
  -7   3  13          1.19          2.48         2.00 o                         
  -6   3  13         13.20         13.78         1.97 o                         
  -5   3  13         14.17         19.43         2.73 o                         
  -4   3  13         36.49         32.41         3.09 o                         
  -3   3  13        103.30        115.09         6.18 o                         
  -2   3  13          1.35          2.87         1.77 o                         
  -1   3  13       1574.41       1645.10        42.47 o                         
   0   3  13       1630.18       1562.47        36.61 o                         
   1   3  13         17.90         12.41         3.20 o                         
   2   3  13          2.26          3.98         2.03 o                         
   3   3  13         57.48         48.58         3.74 o                         
   4   3  13         42.15         36.22         3.58 o                         
   5   3  13        113.97        112.59         4.82 o                         
   6   3  13         39.76         45.43         3.38 o                         
   7   3  13         16.04         13.32         2.79 o                         
   8   3  13          1.21         -1.74         3.02 o                         
 -11   4  13          0.00         -2.52         3.14 o                         
 -10   4  13          2.80          3.96         2.89 o                         
  -9   4  13          0.38         -0.91         2.17 o                         
  -8   4  13          0.22          2.19         2.12 o                         
  -7   4  13          0.81          0.40         2.32 o                         
  -6   4  13          3.26          5.20         2.21 o                         
  -5   4  13         16.95         17.85         2.58 o                         
  -4   4  13          0.00          0.96         1.83 o                         
  -3   4  13          0.29          0.72         1.55 o                         
  -2   4  13        101.99        117.13         8.02 o                         
  -1   4  13         65.40         65.58         5.65 o                         
   0   4  13          4.29          9.24         2.86 o                         
   1   4  13         13.86         16.88         2.60 o                         
   2   4  13         38.43         39.52         3.75 o                         
   3   4  13        134.73        111.80         8.21 o                         
   4   4  13          1.65         -0.31         3.18 o                         
   5   4  13          2.89          7.18         2.63 o                         
   6   4  13          9.00          7.81         2.33 o                         
   7   4  13          2.95         -0.65         3.12 o                         
   8   4  13         22.43         17.38         3.69 o                         
 -10   5  13         28.35         20.80         4.01 o                         
  -9   5  13        138.93        142.82         9.20 o                         
  -8   5  13         18.53         10.66         2.50 o                         
  -7   5  13         79.13         93.26         5.86 o                         
  -6   5  13         27.37         29.61         3.59 o                         
  -5   5  13         38.17         25.49         3.07 o                         
  -4   5  13        299.79        281.41         8.57 o                         
  -3   5  13          2.46          4.43         1.84 o                         
  -2   5  13         18.21         10.57         2.66 o                         
  -1   5  13         42.60         51.33         4.97 o                         
   0   5  13        507.14        489.97        20.81 o                         
   1   5  13          7.69          4.52         2.98 o                         
   2   5  13          9.60         11.58         2.37 o                         
   3   5  13         28.34         24.37         2.95 o                         
   4   5  13         60.54         79.35         5.11 o                         
   5   5  13        109.98        120.12         7.18 o                         
   6   5  13         36.07         40.20         4.58 o                         
   7   5  13         63.24         55.48         4.14 o                         
   8   5  13         17.87         37.71         6.80 o                         
 -10   6  13         20.98         19.64         3.98 o                         
  -9   6  13          0.42          1.95         3.25 o                         
  -8   6  13          4.26          4.10         2.01 o                         
  -7   6  13          0.75          2.06         2.37 o                         
  -6   6  13         15.35         14.38         2.60 o                         
  -5   6  13         24.07         15.99         2.73 o                         
  -4   6  13         50.06         49.26         3.50 o                         
  -3   6  13          8.57          3.55         1.65 o                         
  -2   6  13          5.44          1.36         2.33 o                         
  -1   6  13         55.26         61.72         5.50 o                         
   0   6  13         54.76         54.19         5.26 o                         
   1   6  13          0.49          5.48         3.23 o                         
   2   6  13          4.36          3.89         2.08 o                         
   3   6  13          7.04          6.68         2.41 o                         
   4   6  13          7.11         11.45         2.45 o                         
   5   6  13         50.58         50.31         4.48 o                         
   6   6  13          0.30          1.51         2.68 o                         
   7   6  13         44.96         67.08         7.55 o                         
   8   6  13         32.74         36.68         5.07 o                         
 -10   7  13          0.03          1.43         2.70 o                         
  -9   7  13          0.18          2.58         2.39 o                         
  -8   7  13         20.71         19.90         3.15 o                         
  -7   7  13          1.43          1.85         2.09 o                         
  -6   7  13          3.74          7.24         2.16 o                         
  -5   7  13          1.01          0.87         1.83 o                         
  -4   7  13        112.43        108.67         4.96 o                         
  -3   7  13         45.91         55.96         3.58 o                         
  -2   7  13         41.82         41.80         4.70 o                         
  -1   7  13         49.20         43.58         5.10 o                         
   0   7  13         97.52         86.82         6.55 o                         
   1   7  13         14.03         15.75         3.88 o                         
   2   7  13         24.85         29.81         3.50 o                         
   3   7  13         10.40         11.82         2.99 o                         
   4   7  13         10.62         17.40         2.94 o                         
   5   7  13         62.21         70.49         5.20 o                         
   6   7  13         54.89         53.52         4.86 o                         
   7   7  13         36.71         22.35         4.83 o                         
  -9   8  13          0.04         -0.12         2.03 o                         
  -8   8  13          0.71         -0.13         2.47 o                         
  -7   8  13          0.16         -1.85         1.85 o                         
  -6   8  13          3.92          2.85         2.10 o                         
  -5   8  13          5.86          6.54         2.05 o                         
  -4   8  13          6.64          9.07         1.96 o                         
  -3   8  13        114.24        126.40         4.44 o                         
  -2   8  13          0.02         -2.07         2.07 o                         
  -1   8  13         65.66         72.09         6.28 o                         
   0   8  13         39.69         30.37         6.00 o                         
   1   8  13          9.11          6.74         5.70 o                         
   2   8  13        513.44        494.35        14.65 o                         
   3   8  13          4.39          9.22         2.50 o                         
   4   8  13         18.17         28.09         3.64 o                         
   5   8  13          6.86          2.88         2.98 o                         
   6   8  13          2.87          1.68         3.05 o                         
   7   8  13          1.98          3.04         3.72 o                         
  -9   9  13         38.87         41.00         4.04 o                         
  -8   9  13          0.27         -2.29         2.29 o                         
  -7   9  13         88.49        106.05         5.19 o                         
  -6   9  13         47.43         43.31         3.79 o                         
  -5   9  13         11.30         12.44         2.31 o                         
  -4   9  13         82.49         76.24         4.91 o                         
  -3   9  13         54.94         53.90         4.30 o                         
  -2   9  13         41.70         57.85         5.66 o                         
  -1   9  13         83.04         76.68         7.02 o                         
   0   9  13         19.83         26.38         5.26 o                         
   1   9  13        144.22        140.50         9.06 o                         
   2   9  13          8.76         19.02         5.85 o                         
   3   9  13          1.96          1.09         2.58 o                         
   4   9  13         34.29         26.40         4.26 o                         
   5   9  13         87.25         91.38         7.19 o                         
   6   9  13         25.33         23.51         5.05 o                         
  -8  10  13          7.66         17.32         5.62 o                         
  -7  10  13          9.60          9.92         2.45 o                         
  -6  10  13          0.28         -0.76         1.95 o                         
  -5  10  13         12.14         17.28         2.47 o                         
  -4  10  13         40.46         33.20         2.79 o                         
  -3  10  13          4.09          5.28         1.90 o                         
  -2  10  13          1.48          1.32         1.11 o                         
  -1  10  13         15.59         14.06         3.53 o                         
   0  10  13         26.40         30.52         5.08 o                         
   1  10  13          2.47          1.73         1.54 o                         
   2  10  13         41.29         38.63         4.45 o                         
   3  10  13         10.02          9.66         4.87 o                         
   4  10  13         17.75         20.59         4.05 o                         
   5  10  13          0.01         -0.79         3.11 o                         
   6  10  13          2.42         -3.38         3.96 o                         
  -7  11  13          2.64         -3.54         3.54 o                         
  -6  11  13         68.94         72.23         7.50 o                         
  -5  11  13         71.50         76.30         4.95 o                         
  -4  11  13          5.64          4.07         2.46 o                         
  -3  11  13         16.71         17.98         2.35 o                         
  -2  11  13         50.14         45.64         2.89 o                         
  -1  11  13         99.46        103.06         3.96 o                         
   0  11  13        245.47        236.01         7.22 o                         
   1  11  13        137.32        143.41         5.67 o                         
   2  11  13         13.92         21.49         2.95 o                         
   3  11  13          0.78          3.40         3.86 o                         
   4  11  13        125.71        126.79        10.01 o                         
   5  11  13         97.03        115.17        16.45 o                         
  -6  12  13          0.82         -0.06         5.02 o                         
  -5  12  13          0.45         -2.03         2.03 o                         
  -4  12  13          1.62          2.56         2.23 o                         
  -3  12  13         15.29         12.22         2.27 o                         
  -2  12  13          4.67          2.63         3.19 o                         
  -1  12  13          2.04          2.75         1.89 o                         
   0  12  13          0.03         -1.83         1.83 o                         
   1  12  13          0.00          0.64         2.09 o                         
   2  12  13          0.81         -1.14         2.46 o                         
   3  12  13         27.00         34.76         3.88 o                         
   4  12  13          6.23         -5.49         5.49 o                         
  -5  13  13          0.84         -0.40         2.93 o                         
  -4  13  13          0.76          1.26         2.33 o                         
  -3  13  13          1.32         -2.31         2.31 o                         
  -2  13  13         43.49         53.73         4.59 o                         
  -1  13  13         65.56         66.66         4.34 o                         
   0  13  13         46.46         59.43         6.27 o                         
   1  13  13         30.36         33.04         3.61 o                         
   2  13  13          0.56         -2.62         2.91 o                         
  -2  14  13          2.76          4.13         4.13 o                         
  -1  14  13          7.09          7.23         2.75 o                         
 -10   0  14         12.93         15.85         4.18 o                         
  -9   0  14          2.25          2.73         3.95 o                         
  -8   0  14         20.75         24.24         4.07 o                         
  -7   0  14          0.19          5.09         2.91 o                         
  -6   0  14         68.82         63.08         7.11 o                         
  -5   0  14         16.22         13.23         2.49 o                         
  -4   0  14          0.13         -0.16         2.40 o                         
  -3   0  14        402.49        432.97        22.02 o                         
  -2   0  14         11.26         26.02         5.70 o                         
  -1   0  14          7.87          9.50         8.02 o                         
   0   0  14        299.13        304.73        27.62 o                         
   1   0  14        149.61        194.54        25.54 o                         
   2   0  14        644.11        575.70        22.68 o                         
   3   0  14        523.09        503.67        14.12 o                         
   4   0  14        133.12        125.19         6.11 o                         
   5   0  14          2.03          0.02         2.55 o                         
   6   0  14          7.47          6.98         3.04 o                         
   7   0  14         46.13         30.56        15.15 o                         
   8   0  14        124.97        110.49        20.79 o                         
 -10   1  14          2.03          4.18         2.90 o                         
  -9   1  14          0.05         -1.98         1.98 o                         
  -8   1  14         13.24          7.62         2.37 o                         
  -7   1  14         26.92         32.43         3.12 o                         
  -6   1  14        103.53         99.13         4.05 o                         
  -5   1  14         50.62         49.33         2.62 o                         
  -4   1  14          5.99          5.78         1.83 o                         
  -3   1  14         10.22         14.37         3.13 o                         
  -2   1  14        841.00        811.88        18.15 o                         
  -1   1  14        170.95        166.67         5.89 o                         
   0   1  14         49.20         41.72         6.77 o                         
   1   1  14          0.07         -0.62         1.38 o                         
   2   1  14          2.60          3.96         1.77 o                         
   3   1  14          4.00          5.39         1.90 o                         
   4   1  14          3.53          2.26         1.36 o                         
   5   1  14          0.37          2.82         1.67 o                         
   6   1  14          0.41          1.70         1.98 o                         
   7   1  14          0.73          0.70         2.52 o                         
   8   1  14          0.32          0.95         3.28 o                         
 -10   2  14          8.81          6.37         3.00 o                         
  -9   2  14          1.83         -2.05         2.98 o                         
  -8   2  14         61.23         52.22         4.21 o                         
  -7   2  14         93.08         83.30         4.44 o                         
  -6   2  14         95.17         90.09         3.85 o                         
  -5   2  14         26.15         27.69         3.04 o                         
  -4   2  14        363.21        357.01        10.35 o                         
  -3   2  14        231.57        222.03         7.36 o                         
  -2   2  14        515.26        560.35        15.46 o                         
  -1   2  14       1203.88       1211.16        32.26 o                         
   0   2  14         17.81         12.91         2.55 o                         
   1   2  14        255.98        273.77         9.54 o                         
   2   2  14          4.38          3.00         1.85 o                         
   3   2  14         15.59         13.26         2.45 o                         
   4   2  14         50.84         62.63         4.62 o                         
   5   2  14          3.56          4.70         1.73 o                         
   6   2  14         55.92         65.00         4.80 o                         
   7   2  14        198.14        208.24        14.98 o                         
   8   2  14         11.38          0.33         3.48 o                         
 -10   3  14          4.21          5.37         2.89 o                         
  -9   3  14          0.50          0.78         2.60 o                         
  -8   3  14          7.50          5.14         2.30 o                         
  -7   3  14         24.45         29.76         2.91 o                         
  -6   3  14          8.91          7.46         2.63 o                         
  -5   3  14         13.62          9.57         2.42 o                         
  -4   3  14          0.16          0.68         1.94 o                         
  -3   3  14        110.42        125.50         6.36 o                         
  -2   3  14         37.80         39.61         4.92 o                         
  -1   3  14          2.89          3.23         2.36 o                         
   0   3  14          0.01         -2.05         2.05 o                         
   1   3  14         53.51         58.26         4.82 o                         
   2   3  14          0.24          0.93         1.90 o                         
   3   3  14         65.58         63.60         4.39 o                         
   4   3  14          5.56          3.56         2.20 o                         
   5   3  14          3.27         -0.89         2.35 o                         
   6   3  14          4.30          6.84         1.69 o                         
   7   3  14          7.05          3.26         2.56 o                         
   8   3  14          8.45          1.45         4.01 o                         
 -10   4  14          9.73          5.88         5.60 o                         
  -9   4  14          2.87          3.21         3.76 o                         
  -8   4  14          8.37         10.24         2.42 o                         
  -7   4  14         18.30         23.40         3.87 o                         
  -6   4  14          5.56          3.64         2.29 o                         
  -5   4  14         16.23         14.22         2.77 o                         
  -4   4  14         24.05         21.47         2.80 o                         
  -3   4  14        457.15        478.02        13.33 o                         
  -2   4  14        107.36        103.06         6.13 o                         
  -1   4  14        238.12        228.63         9.29 o                         
   0   4  14         95.13         95.51         6.54 o                         
   1   4  14         70.89         76.02         5.84 o                         
   2   4  14        180.06        182.65         7.64 o                         
   3   4  14         16.66         19.47         3.06 o                         
   4   4  14          4.39          1.96         2.23 o                         
   5   4  14         17.69         17.85         3.12 o                         
   6   4  14          1.32          2.14         2.62 o                         
   7   4  14        183.04        190.55         8.10 o                         
 -10   5  14          9.71          4.94         3.20 o                         
  -9   5  14          2.80          4.77         3.46 o                         
  -8   5  14          1.58          2.32         2.52 o                         
  -7   5  14         16.79         19.18         3.06 o                         
  -6   5  14         21.44         22.01         4.28 o                         
  -5   5  14         11.12          8.35         2.44 o                         
  -4   5  14         27.40         22.04         3.36 o                         
  -3   5  14          9.59         14.69         2.32 o                         
  -2   5  14         24.22         15.90         3.88 o                         
  -1   5  14          0.26          3.83         2.62 o                         
   0   5  14         22.21         22.77         3.78 o                         
   1   5  14         10.35          5.93         3.34 o                         
   2   5  14        102.56        106.20         6.07 o                         
   3   5  14          0.57         -1.15         2.14 o                         
   4   5  14          2.51          5.69         2.59 o                         
   5   5  14          1.58         -0.71         2.48 o                         
   6   5  14         38.53         58.28         6.22 o                         
   7   5  14         24.26         23.50         5.84 o                         
  -9   6  14         16.62         15.20         2.99 o                         
  -8   6  14          5.52          0.71         3.04 o                         
  -7   6  14          0.62          1.31         2.27 o                         
  -6   6  14          0.25          2.41         2.29 o                         
  -5   6  14         13.56         12.39         2.48 o                         
  -4   6  14         86.06         90.37         4.74 o                         
  -3   6  14          5.51          3.41         2.05 o                         
  -2   6  14        310.07        360.96        17.03 o                         
  -1   6  14         41.19         37.50         4.58 o                         
   0   6  14        120.54        132.29         7.96 o                         
   1   6  14        124.86        153.76        13.79 o                         
   2   6  14          1.73          0.75         2.32 o                         
   3   6  14         91.25         88.69         5.50 o                         
   4   6  14         57.22         58.87         4.96 o                         
   5   6  14          9.89          8.93         2.93 o                         
   6   6  14          0.03          4.78         3.35 o                         
   7   6  14        103.12        114.68         9.81 o                         
  -9   7  14          1.25          2.56         4.16 o                         
  -8   7  14         11.56         16.42         4.00 o                         
  -7   7  14          0.75          4.24         2.42 o                         
  -6   7  14          3.27          5.37         2.28 o                         
  -5   7  14          3.24          0.40         2.00 o                         
  -4   7  14         87.07         74.85         4.90 o                         
  -3   7  14         15.94         17.07         2.96 o                         
  -2   7  14          4.12          1.53         3.60 o                         
  -1   7  14         65.15         80.61         6.55 o                         
   0   7  14         23.08         15.66         3.56 o                         
   1   7  14          0.00          6.72         3.13 o                         
   2   7  14         28.93         36.03         3.38 o                         
   3   7  14         94.95         97.51         6.19 o                         
   4   7  14          9.44         11.65         2.90 o                         
   5   7  14          0.46          2.12         2.67 o                         
   6   7  14          7.46          3.78         4.33 o                         
  -8   8  14          4.65          9.36         2.65 o                         
  -7   8  14          1.32         -2.30         2.30 o                         
  -6   8  14          7.31          5.97         2.78 o                         
  -5   8  14         12.48         23.78         2.66 o                         
  -4   8  14         95.18         97.20         4.98 o                         
  -3   8  14        105.48        120.50         7.12 o                         
  -2   8  14         33.24         31.81         4.15 o                         
  -1   8  14          9.26         11.17         3.79 o                         
   0   8  14         12.32         19.36         4.03 o                         
   1   8  14          8.20          5.89         3.73 o                         
   2   8  14          0.68          0.39         2.10 o                         
   3   8  14         39.61         44.38         4.34 o                         
   4   8  14          1.38          3.09         3.49 o                         
   5   8  14          6.97          4.95         5.53 o                         
   6   8  14          2.38          1.77         6.45 o                         
  -8   9  14          2.39         -1.18         4.66 o                         
  -7   9  14          0.02          1.77         2.26 o                         
  -6   9  14          0.03          2.04         2.53 o                         
  -5   9  14          0.93         -1.92         1.92 o                         
  -4   9  14          0.02          2.99         2.43 o                         
  -3   9  14          8.99         13.18         3.25 o                         
  -2   9  14          0.62          2.36         2.57 o                         
  -1   9  14          7.06         15.60         3.88 o                         
   0   9  14          0.20          0.41         3.20 o                         
   1   9  14          0.12          3.93         3.65 o                         
   2   9  14          6.34          6.57         1.64 o                         
   3   9  14         43.58         46.60         4.93 o                         
   4   9  14          1.78          0.49         2.70 o                         
   5   9  14          0.00         -1.40         3.75 o                         
  -7  10  14          9.23          7.68         3.14 o                         
  -6  10  14          9.73         10.17         2.59 o                         
  -5  10  14         19.42         16.27         3.12 o                         
  -4  10  14          1.97          9.24         5.83 o                         
  -3  10  14          3.19          6.28         1.99 o                         
  -2  10  14          0.20          1.50         2.86 o                         
  -1  10  14         33.25         33.85         5.12 o                         
   0  10  14         84.81         94.70         8.06 o                         
   1  10  14        151.02        144.23        11.93 o                         
   2  10  14         51.69         44.03         5.18 o                         
   3  10  14         48.55         51.65         4.96 o                         
   4  10  14         28.19         30.89         6.09 o                         
  -6  11  14          8.38         12.51         3.54 o                         
  -5  11  14          5.79          6.27         3.45 o                         
  -4  11  14         10.02          6.17         2.53 o                         
  -3  11  14          2.76          6.97         1.88 o                         
  -2  11  14          0.01          1.28         3.06 o                         
  -1  11  14         23.85         31.84         4.62 o                         
   0  11  14          3.11          5.56         4.15 o                         
   1  11  14         25.11         27.86         5.43 o                         
   2  11  14         91.20         86.90         4.67 o                         
   3  11  14          0.22         -0.08         4.16 o                         
   4  11  14         35.33         35.63         9.54 o                         
  -5  12  14         50.89         55.05         3.79 o                         
  -4  12  14         68.24         70.19         5.17 o                         
  -3  12  14          0.07         -1.81         1.81 o                         
  -2  12  14          1.33          2.26         1.08 o                         
  -1  12  14         31.29         36.14         5.80 o                         
   0  12  14         82.95         91.21         8.52 o                         
   1  12  14         59.42         58.02         3.24 o                         
   2  12  14         48.10         53.45         6.02 o                         
  -2  13  14          4.35          0.68         1.81 o                         
  -1  13  14         10.80         14.56         4.46 o                         
   0  13  14          0.76         -0.72         2.19 o                         
 -10   1  15          7.09          6.91         2.92 o                         
  -9   1  15         26.83         30.20         4.14 o                         
  -8   1  15         15.75         19.57         2.93 o                         
  -7   1  15          0.16          1.48         1.78 o                         
  -6   1  15          0.59          1.86         1.43 o                         
  -5   1  15         12.28         14.54         2.65 o                         
  -4   1  15         75.92         75.99         3.94 o                         
  -3   1  15        830.67        816.34        18.32 o                         
  -2   1  15        125.69        118.68        14.03 o                         
  -1   1  15          1.77          8.35         5.14 o                         
   0   1  15         11.03         16.54         6.17 o                         
   1   1  15         73.77         78.39        11.43 o                         
   2   1  15         68.92         68.71         3.74 o                         
   3   1  15         30.39         31.96         2.82 o                         
   4   1  15         14.50         14.74         3.07 o                         
   5   1  15         68.22         75.44         3.39 o                         
   6   1  15         31.77         35.21         3.22 o                         
   7   1  15          7.14          5.73         3.63 o                         
 -10   2  15          6.03          9.20         3.88 o                         
  -9   2  15          0.87          1.89         2.72 o                         
  -8   2  15          3.16          2.20         2.86 o                         
  -7   2  15          0.96          1.44         1.39 o                         
  -6   2  15         10.08          9.59         2.42 o                         
  -5   2  15          1.47         -1.74         2.00 o                         
  -4   2  15         11.52          8.45         2.14 o                         
  -3   2  15        238.24        215.36         7.22 o                         
  -2   2  15         47.87         46.99         5.66 o                         
  -1   2  15         11.04          8.53         1.95 o                         
   0   2  15         24.28         22.79         6.77 o                         
   1   2  15         25.45         21.23         4.29 o                         
   2   2  15         20.61         14.40         2.33 o                         
   3   2  15          0.83          2.91         2.06 o                         
   4   2  15         14.18         16.65         2.56 o                         
   5   2  15          2.64          3.70         2.44 o                         
   6   2  15         18.66         22.49         1.69 o                         
   7   2  15          7.84          9.72         3.05 o                         
  -9   3  15         20.75         27.32         3.83 o
[truncated: 35,074 more chars]
